# Supplementary material for: Design of a Chlorophyll Fluorescence Sensor Head for Continuous On-Leaf Measurements
Source: ACS Omega. 2026 Jun 25;11(26):39114–23. doi: 10.1021/acsomega.6c03026 (PMC13347658; doi:10.1021/acsomega.6c03026)
Supplement: Supplementary file 1 [file ao6c03026_si_001.zip]

Archive with 16 entries (16 files):
- Leaf_Attachment_Bottom.f3z
- CF_flexPCB.kicad_pcb
- Leaf_Attachment_Bottom.step
- Leaf_Attachment_Bottom.stl
- Leaf_Attachment_Top.step
- Leaf_Attachment_Top.stl
- CF_flexPCB_BOM.csv
- Leaf_Attachment_Top.f3z
- CF_flexPCB_bottom-pos.csv
- CF_flexPCB_top-pos.csv
- CF_flexPCB.kicad_sch
- CF_flexPCB.kicad_pro
- video_force_empty.wmv
- video_force_leaf.wmv
- video_node_in_forest_wind.mp4
- video_force_paper.wmv
