# Supplementary material for: Design of a Chlorophyll Fluorescence Sensor Head for Continuous On-Leaf Measurements
Source: ACS Omega. 2026 Jun 25;11(26):39114–23. doi: 10.1021/acsomega.6c03026 (PMC13347658; doi:10.1021/acsomega.6c03026)
Supplement: Supplementary file 1 [file ao6c03026_si_001.zip › CF_flexPCB.kicad_pcb]

(kicad_pcb
	(version 20240108)
	(generator "pcbnew")
	(generator_version "8.0")
	(general
		(thickness 1.6)
		(legacy_teardrops no)
	)
	(paper "A4")
	(layers
		(0 "F.Cu" signal)
		(31 "B.Cu" signal)
		(32 "B.Adhes" user "B.Adhesive")
		(33 "F.Adhes" user "F.Adhesive")
		(34 "B.Paste" user)
		(35 "F.Paste" user)
		(36 "B.SilkS" user "B.Silkscreen")
		(37 "F.SilkS" user "F.Silkscreen")
		(38 "B.Mask" user)
		(39 "F.Mask" user)
		(40 "Dwgs.User" user "User.Drawings")
		(41 "Cmts.User" user "User.Comments")
		(42 "Eco1.User" user "User.Eco1")
		(43 "Eco2.User" user "User.Eco2")
		(44 "Edge.Cuts" user)
		(45 "Margin" user)
		(46 "B.CrtYd" user "B.Courtyard")
		(47 "F.CrtYd" user "F.Courtyard")
		(48 "B.Fab" user)
		(49 "F.Fab" user)
		(50 "User.1" user)
		(51 "User.2" user)
		(52 "User.3" user)
		(53 "User.4" user)
		(54 "User.5" user)
		(55 "User.6" user)
		(56 "User.7" user)
		(57 "User.8" user)
		(58 "User.9" user)
	)
	(setup
		(stackup
			(layer "F.SilkS"
				(type "Top Silk Screen")
			)
			(layer "F.Paste"
				(type "Top Solder Paste")
			)
			(layer "F.Mask"
				(type "Top Solder Mask")
				(thickness 0.01)
			)
			(layer "F.Cu"
				(type "copper")
				(thickness 0.035)
			)
			(layer "dielectric 1"
				(type "core")
				(thickness 1.51)
				(material "FR4")
				(epsilon_r 4.5)
				(loss_tangent 0.02)
			)
			(layer "B.Cu"
				(type "copper")
				(thickness 0.035)
			)
			(layer "B.Mask"
				(type "Bottom Solder Mask")
				(thickness 0.01)
			)
			(layer "B.Paste"
				(type "Bottom Solder Paste")
			)
			(layer "B.SilkS"
				(type "Bottom Silk Screen")
			)
			(copper_finish "None")
			(dielectric_constraints no)
		)
		(pad_to_mask_clearance 0.2)
		(allow_soldermask_bridges_in_footprints no)
		(pcbplotparams
			(layerselection 0x100d3fc_ffffffff)
			(plot_on_all_layers_selection 0x0000000_00000000)
			(disableapertmacros no)
			(usegerberextensions no)
			(usegerberattributes yes)
			(usegerberadvancedattributes yes)
			(creategerberjobfile yes)
			(dashed_line_dash_ratio 12.000000)
			(dashed_line_gap_ratio 3.000000)
			(svgprecision 4)
			(plotframeref no)
			(viasonmask no)
			(mode 1)
			(useauxorigin no)
			(hpglpennumber 1)
			(hpglpenspeed 20)
			(hpglpendiameter 15.000000)
			(pdf_front_fp_property_popups yes)
			(pdf_back_fp_property_popups yes)
			(dxfpolygonmode yes)
			(dxfimperialunits no)
			(dxfusepcbnewfont yes)
			(psnegative no)
			(psa4output no)
			(plotreference yes)
			(plotvalue yes)
			(plotfptext yes)
			(plotinvisibletext no)
			(sketchpadsonfab no)
			(subtractmaskfromsilk no)
			(outputformat 1)
			(mirror no)
			(drillshape 0)
			(scaleselection 1)
			(outputdirectory "Gerber/")
		)
	)
	(net 0 "")
	(net 1 "GND")
	(net 2 "SDA")
	(net 3 "unconnected-(U1-INT-Pad7)")
	(net 4 "unconnected-(U1-LDR-Pad4)")
	(net 5 "SCL")
	(net 6 "VDD")
	(net 7 "unconnected-(U1-GPIO-Pad6)")
	(net 8 "Cathode")
	(net 9 "Anode")
	(footprint "FFC-Pad:FFC-Pad"
		(layer "F.Cu")
		(uuid "0bb0b960-9b53-46f2-9c26-a628a778833d")
		(at 159.2 347.5 180)
		(property "Reference" "REF**"
			(at 6 6 180)
			(unlocked yes)
			(layer "F.SilkS")
			(hide yes)
			(uuid "1404ac27-fda6-4790-b0af-95088857a714")
			(effects
				(font
					(size 1 1)
					(thickness 0.1)
				)
			)
		)
		(property "Value" "Cathode"
			(at 0 6 180)
			(unlocked yes)
			(layer "F.Fab")
			(uuid "6e924076-c177-4f35-add8-ac17a21db104")
			(effects
				(font
					(size 1 1)
					(thickness 0.15)
				)
			)
		)
		(property "Footprint" "FFC-Pad:FFC-Pad"
			(at 0 0 180)
			(unlocked yes)
			(layer "F.Fab")
			(hide yes)
			(uuid "0a72efde-de41-4600-87cd-30775873aea0")
			(effects
				(font
					(size 1 1)
					(thickness 0.15)
				)
			)
		)
		(property "Datasheet" ""
			(at 0 0 180)
			(unlocked yes)
			(layer "F.Fab")
			(hide yes)
			(uuid "c7c30b8d-7539-4c66-8e1b-0de1e558d308")
			(effects
				(font
					(size 1 1)
					(thickness 0.15)
				)
			)
		)
		(property "Description" ""
			(at 0 0 180)
			(unlocked yes)
			(layer "F.Fab")
			(hide yes)
			(uuid "685bde47-0786-4f7b-812a-b9ba2f6dec3a")
			(effects
				(font
					(size 1 1)
					(thickness 0.15)
				)
			)
		)
		(attr smd)
		(fp_text user "${REFERENCE}"
			(at 0 8 180)
			(unlocked yes)
			(layer "F.Fab")
			(uuid "89696a77-2fb8-4c74-bc3c-d9c04d611c6a")
			(effects
				(font
					(size 1 1)
					(thickness 0.15)
				)
			)
		)
		(pad "6" smd roundrect
			(at 0 0 180)
			(size 1.5 3)
			(drill
				(offset 0 1)
			)
			(layers "F.Cu" "F.Paste" "F.Mask")
			(roundrect_rratio 0.15)
			(net 8 "Cathode")
			(thermal_bridge_angle 45)
			(uuid "0bd6973a-ca0e-4dcf-ab3f-7137eb363f1c")
		)
	)
	(footprint "Package_LGA:AMS_OLGA-8_2x3.1mm_P0.8mm"
		(layer "F.Cu")
		(uuid "372d7c79-7dd0-432a-a193-7c6249eda29e")
		(at 155.783477 49.579653)
		(descr "AMS  OLGA, 8 Pin (https://ams.com/documents/20143/36005/AS7341_DS000504_3-00.pdf/#page=63)")
		(tags "AMS OLGA NoLead")
		(property "Reference" "U1"
			(at -1.983477 0.020347 90)
			(layer "F.SilkS")
			(uuid "e078fe00-baf5-4fdb-9e58-721ed1a9f18c")
			(effects
				(font
					(size 1 1)
					(thickness 0.15)
				)
			)
		)
		(property "Value" "AS7341DLG"
			(at 0 2.6 180)
			(layer "F.Fab")
			(uuid "5b447b1d-6672-4b17-a27f-09cced6983e4")
			(effects
				(font
					(size 1 1)
					(thickness 0.15)
				)
			)
		)
		(property "Footprint" "Package_LGA:AMS_OLGA-8_2x3.1mm_P0.8mm"
			(at 0 0 0)
			(unlocked yes)
			(layer "F.Fab")
			(hide yes)
			(uuid "11e9ad99-d351-4710-9822-24f8f1ad101e")
			(effects
				(font
					(size 1.27 1.27)
					(thickness 0.15)
				)
			)
		)
		(property "Datasheet" "https://ams.com/documents/20143/36005/AS7341_DS000504_3-00.pdf"
			(at 0 0 0)
			(unlocked yes)
			(layer "F.Fab")
			(hide yes)
			(uuid "9f4994cd-f9e9-47c6-8742-065964230585")
			(effects
				(font
					(size 1.27 1.27)
					(thickness 0.15)
				)
			)
		)
		(property "Description" "11-Channel Multi-Spectral Digital Sensor, OLGA-8"
			(at 0 0 0)
			(unlocked yes)
			(layer "F.Fab")
			(hide yes)
			(uuid "18e8fed3-6d0d-4009-b1bf-c4b81afaced6")
			(effects
				(font
					(size 1.27 1.27)
					(thickness 0.15)
				)
			)
		)
		(property ki_fp_filters "AMS*OLGA*2x3.1mm*P0.8mm*")
		(path "/3620ca0e-7a82-4a3c-8b26-6fee5f4c706b")
		(sheetname "Root")
		(sheetfile "LED+PAR.kicad_sch")
		(attr smd)
		(fp_line
			(start -1 1.71)
			(end 1 1.71)
			(stroke
				(width 0.12)
				(type solid)
			)
			(layer "F.SilkS")
			(uuid "08dd6906-13c0-4834-90a1-49f2e1ee1174")
		)
		(fp_line
			(start -0.8 -1.71)
			(end 1 -1.71)
			(stroke
				(width 0.12)
				(type solid)
			)
			(layer "F.SilkS")
			(uuid "138967e1-75bb-47dd-aa30-2d68d4abbbba")
		)
		(fp_poly
			(pts
				(xy -1 -1.71) (xy -1.36 -1.71) (xy -1 -2.07) (xy -1 -1.71)
			)
			(stroke
				(width 0.12)
				(type solid)
			)
			(fill solid)
			(layer "F.SilkS")
			(uuid "dd70f3d5-0882-4ba7-a6f3-51de5939dd2b")
		)
		(fp_line
			(start -1.25 -1.8)
			(end -1.25 1.8)
			(stroke
				(width 0.05)
				(type solid)
			)
			(layer "F.CrtYd")
			(uuid "481b1d0f-9a22-42be-b899-5195d8182317")
		)
		(fp_line
			(start -1.25 1.8)
			(end 1.25 1.8)
			(stroke
				(width 0.05)
				(type solid)
			)
			(layer "F.CrtYd")
			(uuid "2f0f630b-42fc-4946-9623-0c53965c5f5b")
		)
		(fp_line
			(start 1.25 -1.8)
			(end -1.25 -1.8)
			(stroke
				(width 0.05)
				(type solid)
			)
			(layer "F.CrtYd")
			(uuid "5770c3ab-a707-4b17-837c-40e878276c4c")
		)
		(fp_line
			(start 1.25 1.8)
			(end 1.25 -1.8)
			(stroke
				(width 0.05)
				(type solid)
			)
			(layer "F.CrtYd")
			(uuid "2d85686a-4426-4daf-aec2-9c49e489bd46")
		)
		(fp_line
			(start -1 -1.05)
			(end -0.5 -1.55)
			(stroke
				(width 0.1)
				(type solid)
			)
			(layer "F.Fab")
			(uuid "f5ef9c24-5ba9-427e-8ef6-b99b2bfc7da2")
		)
		(fp_line
			(start -1 1.55)
			(end -1 -1.05)
			(stroke
				(width 0.1)
				(type solid)
			)
			(layer "F.Fab")
			(uuid "5b5c0c60-38a9-4972-9f44-bc8c51fee02c")
		)
		(fp_line
			(start -0.5 -1.55)
			(end 1 -1.55)
			(stroke
				(width 0.1)
				(type solid)
			)
			(layer "F.Fab")
			(uuid "46c3acf6-7ab4-43bc-993d-64d4e4b60644")
		)
		(fp_line
			(start 1 -1.55)
			(end 1 1.55)
			(stroke
				(width 0.1)
				(type solid)
			)
			(layer "F.Fab")
			(uuid "be411920-b11d-4dbf-96d9-648e58a25246")
		)
		(fp_line
			(start 1 1.55)
			(end -1 1.55)
			(stroke
				(width 0.1)
				(type solid)
			)
			(layer "F.Fab")
			(uuid "4cf50f2c-19b4-4e99-b4b9-5f74079cdfe5")
		)
		(fp_circle
			(center 0 -0.609)
			(end 0.45 -0.609)
			(stroke
				(width 0.1)
				(type solid)
			)
			(fill none)
			(layer "F.Fab")
			(uuid "adcbd8ec-efc1-4663-9eb7-2cc5ae11979a")
		)
		(fp_text user "${REFERENCE}"
			(at 0 0.25 0)
			(layer "F.Fab")
			(uuid "bf3bd632-3315-42e0-bcc7-2274bb572639")
			(effects
				(font
					(size 0.5 0.5)
					(thickness 0.08)
				)
			)
		)
		(pad "1" smd roundrect
			(at -0.638 -1.2)
			(size 0.575 0.488)
			(layers "F.Cu" "F.Paste" "F.Mask")
			(roundrect_rratio 0)
			(chamfer_ratio 0.3625)
			(chamfer bottom_right)
			(net 6 "VDD")
			(pinfunction "VDD")
			(pintype "power_in")
			(uuid "03ab1511-634c-4152-a237-c00ddbc253ad")
		)
		(pad "2" smd rect
			(at -0.638 -0.4)
			(size 0.575 0.488)
			(layers "F.Cu" "F.Paste" "F.Mask")
			(net 5 "SCL")
			(pinfunction "SCL")
			(pintype "input")
			(uuid "779333de-19da-4170-ba01-ce00c0bbb26d")
		)
		(pad "3" smd rect
			(at -0.638 0.4)
			(size 0.575 0.488)
			(layers "F.Cu" "F.Paste" "F.Mask")
			(net 1 "GND")
			(pinfunction "GND")
			(pintype "power_in")
			(uuid "635d7a69-243b-4a09-b9e0-a11b908435db")
		)
		(pad "4" smd rect
			(at -0.638 1.2)
			(size 0.575 0.488)
			(layers "F.Cu" "F.Paste" "F.Mask")
			(net 4 "unconnected-(U1-LDR-Pad4)")
			(pinfunction "LDR")
			(pintype "passive")
			(uuid "27c0036a-b6d6-4d13-b1dc-e509b50e4205")
		)
		(pad "5" smd rect
			(at 0.638 1.2)
			(size 0.575 0.488)
			(layers "F.Cu" "F.Paste" "F.Mask")
			(net 1 "GND")
			(pinfunction "PGND")
			(pintype "power_in")
			(uuid "790ad90e-25e9-4b1a-896c-3a29bad990f8")
		)
		(pad "6" smd rect
			(at 0.638 0.4)
			(size 0.575 0.488)
			(layers "F.Cu" "F.Paste" "F.Mask")
			(net 7 "unconnected-(U1-GPIO-Pad6)")
			(pinfunction "GPIO")
			(pintype "input")
			(uuid "10d62bd5-d884-40ef-8397-7fc53106a332")
		)
		(pad "7" smd rect
			(at 0.638 -0.4)
			(size 0.575 0.488)
			(layers "F.Cu" "F.Paste" "F.Mask")
			(net 3 "unconnected-(U1-INT-Pad7)")
			(pinfunction "INT")
			(pintype "open_collector")
			(uuid "3d547434-024f-4832-a274-e6f5a5f7bd92")
		)
		(pad "8" smd rect
			(at 0.638 -1.2)
			(size 0.575 0.488)
			(layers "F.Cu" "F.Paste" "F.Mask")
			(net 2 "SDA")
			(pinfunction "SDA")
			(pintype "bidirectional")
			(uuid "3ed220e1-00e2-4822-99c4-d637fe1359cc")
		)
		(model "${KICAD8_3DMODEL_DIR}/Package_LGA.3dshapes/AMS_OLGA-8_2x3.1mm_P0.8mm.wrl"
			(offset
				(xyz 0 0 0)
			)
			(scale
				(xyz 1 1 1)
			)
			(rotate
				(xyz 0 0 0)
			)
		)
	)
	(footprint "Capacitor_SMD:C_0603_1608Metric"
		(layer "F.Cu")
		(uuid "3caea7bf-b8e4-473f-bb1b-2aff9b1b4804")
		(at 155.725 53.1)
		(descr "Capacitor SMD 0603 (1608 Metric), square (rectangular) end terminal, IPC_7351 nominal, (Body size source: IPC-SM-782 page 76, https://www.pcb-3d.com/wordpress/wp-content/uploads/ipc-sm-782a_amendment_1_and_2.pdf), generated with kicad-footprint-generator")
		(tags "capacitor")
		(property "Reference" "C1"
			(at -0.425 1.7 0)
			(layer "F.SilkS")
			(uuid "bff7cf64-c9bf-4049-bfd6-d361bd69dadf")
			(effects
				(font
					(size 1 1)
					(thickness 0.15)
				)
			)
		)
		(property "Value" "100nF"
			(at 0 1.43 0)
			(layer "F.Fab")
			(uuid "9e5c637c-dae4-4156-bdc8-cc45fc937ba8")
			(effects
				(font
					(size 1 1)
					(thickness 0.15)
				)
			)
		)
		(property "Footprint" "Capacitor_SMD:C_0603_1608Metric"
			(at 0 0 0)
			(unlocked yes)
			(layer "F.Fab")
			(hide yes)
			(uuid "fc837639-044b-4d9f-bd60-3754b6cfe24e")
			(effects
				(font
					(size 1.27 1.27)
					(thickness 0.15)
				)
			)
		)
		(property "Datasheet" ""
			(at 0 0 0)
			(unlocked yes)
			(layer "F.Fab")
			(hide yes)
			(uuid "a75e72cc-b8e6-4b7b-bebe-0e086e2e3585")
			(effects
				(font
					(size 1.27 1.27)
					(thickness 0.15)
				)
			)
		)
		(property "Description" "Unpolarized capacitor"
			(at 0 0 0)
			(unlocked yes)
			(layer "F.Fab")
			(hide yes)
			(uuid "8167d227-3a1e-45a6-acaa-fc185cc2dca2")
			(effects
				(font
					(size 1.27 1.27)
					(thickness 0.15)
				)
			)
		)
		(property ki_fp_filters "C_*")
		(path "/b2f99455-711f-4bc0-9548-025a52c1ad2b")
		(sheetname "Root")
		(sheetfile "LED+PAR.kicad_sch")
		(attr smd)
		(fp_line
			(start -0.14058 -0.51)
			(end 0.14058 -0.51)
			(stroke
				(width 0.12)
				(type solid)
			)
			(layer "F.SilkS")
			(uuid "09d0b8cc-acc6-4a48-9303-e74bebaf7367")
		)
		(fp_line
			(start -0.14058 0.51)
			(end 0.14058 0.51)
			(stroke
				(width 0.12)
				(type solid)
			)
			(layer "F.SilkS")
			(uuid "20f7b005-9bd6-4f42-a3ac-63558f37098b")
		)
		(fp_line
			(start -1.48 -0.73)
			(end 1.48 -0.73)
			(stroke
				(width 0.05)
				(type solid)
			)
			(layer "F.CrtYd")
			(uuid "a05f4f27-716c-4217-8f15-6173c845b5d8")
		)
		(fp_line
			(start -1.48 0.73)
			(end -1.48 -0.73)
			(stroke
				(width 0.05)
				(type solid)
			)
			(layer "F.CrtYd")
			(uuid "f509a8d8-91ab-4a6a-86da-fb8712573799")
		)
		(fp_line
			(start 1.48 -0.73)
			(end 1.48 0.73)
			(stroke
				(width 0.05)
				(type solid)
			)
			(layer "F.CrtYd")
			(uuid "644f969f-f30e-410e-9520-14cca2bde325")
		)
		(fp_line
			(start 1.48 0.73)
			(end -1.48 0.73)
			(stroke
				(width 0.05)
				(type solid)
			)
			(layer "F.CrtYd")
			(uuid "514b2b29-e6d5-4239-9ce6-7cc434bca403")
		)
		(fp_line
			(start -0.8 -0.4)
			(end 0.8 -0.4)
			(stroke
				(width 0.1)
				(type solid)
			)
			(layer "F.Fab")
			(uuid "4e93ee6a-281e-42c7-9fcc-f5b0b49efe20")
		)
		(fp_line
			(start -0.8 0.4)
			(end -0.8 -0.4)
			(stroke
				(width 0.1)
				(type solid)
			)
			(layer "F.Fab")
			(uuid "74578310-48ad-4ae7-831a-730ba0588007")
		)
		(fp_line
			(start 0.8 -0.4)
			(end 0.8 0.4)
			(stroke
				(width 0.1)
				(type solid)
			)
			(layer "F.Fab")
			(uuid "56d33b28-70b3-4b68-92d8-1db24bb04775")
		)
		(fp_line
			(start 0.8 0.4)
			(end -0.8 0.4)
			(stroke
				(width 0.1)
				(type solid)
			)
			(layer "F.Fab")
			(uuid "8364d725-9a85-4c43-9f9a-3442c8e9dd73")
		)
		(fp_text user "${REFERENCE}"
			(at 0 0 0)
			(layer "F.Fab")
			(uuid "3dc6fd7e-e917-4f24-b39f-b5c058aa1bfa")
			(effects
				(font
					(size 0.4 0.4)
					(thickness 0.06)
				)
			)
		)
		(pad "1" smd roundrect
			(at -0.775 0)
			(size 0.9 0.95)
			(layers "F.Cu" "F.Paste" "F.Mask")
			(roundrect_rratio 0.25)
			(net 6 "VDD")
			(pintype "passive")
			(uuid "0d0e7477-4eb3-413c-91b6-ba99f82fef2c")
		)
		(pad "2" smd roundrect
			(at 0.775 0)
			(size 0.9 0.95)
			(layers "F.Cu" "F.Paste" "F.Mask")
			(roundrect_rratio 0.25)
			(net 1 "GND")
			(pintype "passive")
			(uuid "a1d99c2f-bcbf-4295-9693-ab59e7189a06")
		)
		(model "${KICAD8_3DMODEL_DIR}/Capacitor_SMD.3dshapes/C_0603_1608Metric.wrl"
			(offset
				(xyz 0 0 0)
			)
			(scale
				(xyz 1 1 1)
			)
			(rotate
				(xyz 0 0 0)
			)
		)
	)
	(footprint "WL-SMTD_3528_DOME_150141XX63130:WL-SMTD_3528_DOME_150141XX631X0"
		(layer "F.Cu")
		(uuid "5e68d986-dcc8-498d-b983-58b170197f18")
		(at 165.8 49.6)
		(descr "<b>WL-SMTD SMT Mono-color TOP LED Diffused Dome</b><br><br>Size: 3528 30° dome, SMT, 4pins<br>2.8x3.5x3.25mm(LXWXH)")
		(property "Reference" "D1"
			(at 0 3.6 0)
			(layer "F.SilkS")
			(uuid "d68eb174-5f13-4340-80c7-a843300e912b")
			(effects
				(font
					(size 1 1)
					(thickness 0.15)
				)
			)
		)
		(property "Value" "WL-SMTD_3528_DOME_150141XX63130"
			(at 0 3.0952 0)
			(layer "F.Fab")
			(uuid "7280e32c-f2c9-42a1-a767-168c8becca64")
			(effects
				(font
					(size 0.48 0.48)
					(thickness 0.15)
				)
			)
		)
		(property "Footprint" "WL-SMTD_3528_DOME_150141XX63130:WL-SMTD_3528_DOME_150141XX631X0"
			(at 0 0 0)
			(unlocked yes)
			(layer "F.Fab")
			(hide yes)
			(uuid "090159fd-c8f1-4220-8789-19b03f8dda05")
			(effects
				(font
					(size 1.27 1.27)
					(thickness 0.15)
				)
			)
		)
		(property "Datasheet" ""
			(at 0 0 0)
			(unlocked yes)
			(layer "F.Fab")
			(hide yes)
			(uuid "2552c330-1f23-4b50-b936-e68c3cb62b1d")
			(effects
				(font
					(size 1.27 1.27)
					(thickness 0.15)
				)
			)
		)
		(property "Description" ""
			(at 0 0 0)
			(unlocked yes)
			(layer "F.Fab")
			(hide yes)
			(uuid "7277c697-b0ff-4da7-88b2-16465beb4c56")
			(effects
				(font
					(size 1.27 1.27)
					(thickness 0.15)
				)
			)
		)
		(property "DigiKey_Part_Number" "732-150141BS63130TR-ND"
			(at 0 0 0)
			(unlocked yes)
			(layer "F.Fab")
			(hide yes)
			(uuid "a302b851-5d33-472b-be63-3670ee940a84")
			(effects
				(font
					(size 1 1)
					(thickness 0.15)
				)
			)
		)
		(property "MF" "Wurth Elektronik"
			(at 0 0 0)
			(unlocked yes)
			(layer "F.Fab")
			(hide yes)
			(uuid "61111215-3603-4d07-ab04-edc1156ebf4d")
			(effects
				(font
					(size 1 1)
					(thickness 0.15)
				)
			)
		)
		(property "Purchase-URL" "https://www.snapeda.com/api/url_track_click_mouser/?unipart_id=13781248&manufacturer=Wurth Elektronik&part_name=150141BS63130&search_term=150141bs63130"
			(at 0 0 0)
			(unlocked yes)
			(layer "F.Fab")
			(hide yes)
			(uuid "aeab6784-daef-4a06-a01c-2777547138f8")
			(effects
				(font
					(size 1 1)
					(thickness 0.15)
				)
			)
		)
		(property "Package" "None"
			(at 0 0 0)
			(unlocked yes)
			(layer "F.Fab")
			(hide yes)
			(uuid "6bb26a57-b57b-48a2-9857-e3eeda579340")
			(effects
				(font
					(size 1 1)
					(thickness 0.15)
				)
			)
		)
		(property "SnapEDA_Link" "https://www.snapeda.com/parts/150141BS63130/Wurth+Elektronik/view-part/?ref=snap"
			(at 0 0 0)
			(unlocked yes)
			(layer "F.Fab")
			(hide yes)
			(uuid "83f4de0e-cade-4ef3-8589-1aa8a7bf5a12")
			(effects
				(font
					(size 1 1)
					(thickness 0.15)
				)
			)
		)
		(property "MP" "150141BS63130"
			(at 0 0 0)
			(unlocked yes)
			(layer "F.Fab")
			(hide yes)
			(uuid "bf8e717c-3731-4342-b763-f1ce37fac544")
			(effects
				(font
					(size 1 1)
					(thickness 0.15)
				)
			)
		)
		(property "Description_1" "\nStandard LEDs - SMD WL-SMTD Blue LED 3.2V 50mA 470nm\n"
			(at 0 0 0)
			(unlocked yes)
			(layer "F.Fab")
			(hide yes)
			(uuid "11e803e1-72bd-4b9b-9e32-fbb9a8679be0")
			(effects
				(font
					(size 1 1)
					(thickness 0.15)
				)
			)
		)
		(property "Check_prices" "https://www.snapeda.com/parts/150141BS63130/Wurth+Elektronik/view-part/?ref=eda"
			(at 0 0 0)
			(unlocked yes)
			(layer "F.Fab")
			(hide yes)
			(uuid "c223beb1-a945-457e-b783-5473989b4f1d")
			(effects
				(font
					(size 1 1)
					(thickness 0.15)
				)
			)
		)
		(path "/3f2eb27c-0ebc-4e4b-8c98-7c76d2d12896")
		(sheetname "Root")
		(sheetfile "LED+PAR.kicad_sch")
		(attr smd)
		(fp_line
			(start -1.5 -0.5)
			(end -1.5 0.5)
			(stroke
				(width 0.2)
				(type solid)
			)
			(layer "F.SilkS")
			(uuid "bbeec8b4-de93-4478-b339-7482dffeb05c")
		)
		(fp_line
			(start 1.5 0.5)
			(end 1.5 -0.5)
			(stroke
				(width 0.2)
				(type solid)
			)
			(layer "F.SilkS")
			(uuid "84de2123-9bc5-4271-82c0-acbe43e8a2c8")
		)
		(fp_circle
			(center -1.9 2.1)
			(end -1.8 2.1)
			(stroke
				(width 0.2)
				(type solid)
			)
			(fill none)
			(layer "F.SilkS")
			(uuid "0e331fc5-44a9-47de-9acf-f0591fe9ea9e")
		)
		(fp_poly
			(pts
				(xy -1.7 -2.5) (xy 1.7 -2.5) (xy 1.7 2.5) (xy -1.7 2.5)
			)
			(stroke
				(width 0.1)
				(type solid)
			)
			(fill solid)
			(layer "F.CrtYd")
			(uuid "c6be5fb6-2231-4dfb-9dc1-32463a5e8422")
		)
		(fp_line
			(start -1.4 -1.75)
			(end -0.95 -1.75)
			(stroke
				(width 0.1)
				(type solid)
			)
			(layer "F.Fab")
			(uuid "00539f49-16df-40a6-9bb4-882e14893e09")
		)
		(fp_line
			(start -1.4 -1.3)
			(end -1.4 -1.75)
			(stroke
				(width 0.1)
				(type solid)
			)
			(layer "F.Fab")
			(uuid "5cf88c59-862f-4813-ba14-c740c64214a9")
		)
		(fp_line
			(start -1.4 -1.3)
			(end -0.95 -1.75)
			(stroke
				(width 0.1)
				(type solid)
			)
			(layer "F.Fab")
			(uuid "f7f1e2a4-ebc9-4270-80b8-94740e3e723a")
		)
		(fp_line
			(start -1.4 1.75)
			(end -1.4 -1.3)
			(stroke
				(width 0.1)
				(type solid)
			)
			(layer "F.Fab")
			(uuid "ac5376b4-69f2-4f9f-b220-e90b3309f664")
		)
		(fp_line
			(start -0.95 -1.75)
			(end 1.4 -1.75)
			(stroke
				(width 0.1)
				(type solid)
			)
			(layer "F.Fab")
			(uuid "8bc277c8-fe56-4b39-9610-9104d59798f4")
		)
		(fp_line
			(start 1.4 -1.75)
			(end 1.4 1.75)
			(stroke
				(width 0.1)
				(type solid)
			)
			(layer "F.Fab")
			(uuid "89c6e1aa-a18c-438f-afa2-f3c199b13665")
		)
		(fp_line
			(start 1.4 1.75)
			(end -1.4 1.75)
			(stroke
				(width 0.1)
				(type solid)
			)
			(layer "F.Fab")
			(uuid "0fb8a2af-b534-4da6-8b56-74361f09650d")
		)
		(pad "1" smd rect
			(at -0.85 1.55)
			(size 0.9 1.5)
			(layers "F.Cu" "F.Paste" "F.Mask")
			(net 8 "Cathode")
			(pintype "passive")
			(solder_mask_margin 0.102)
			(uuid "c04f7c18-64a9-4f4d-9952-7fa26344588d")
		)
		(pad "2" smd rect
			(at -0.85 -1.55)
			(size 0.9 1.5)
			(layers "F.Cu" "F.Paste" "F.Mask")
			(net 8 "Cathode")
			(pintype "passive")
			(solder_mask_margin 0.102)
			(uuid "512ff5bc-8d73-4774-87e3-6bd450b05b3f")
		)
		(pad "3" smd rect
			(at 0.85 -1.55)
			(size 0.9 1.5)
			(layers "F.Cu" "F.Paste" "F.Mask")
			(net 8 "Cathode")
			(pintype "passive")
			(solder_mask_margin 0.102)
			(uuid "42589b4b-c190-444f-b3e5-7f6891765ca9")
		)
		(pad "4" smd rect
			(at 0.85 1.55)
			(size 0.9 1.5)
			(layers "F.Cu" "F.Paste" "F.Mask")
			(net 9 "Anode")
			(pintype "passive")
			(solder_mask_margin 0.102)
			(uuid "81e5bd2f-c93d-4112-944d-4e9e594d8d3c")
		)
	)
	(footprint "FFC-Pad:FFC-Pad"
		(layer "F.Cu")
		(uuid "5ecb8b19-bee5-48d0-8c48-c8a0c705c1f3")
		(at 154.2 347.5 180)
		(property "Reference" "REF**"
			(at 6 6 180)
			(unlocked yes)
			(layer "F.SilkS")
			(hide yes)
			(uuid "568b3099-b9b0-4247-a845-48722a4d40c9")
			(effects
				(font
					(size 1 1)
					(thickness 0.1)
				)
			)
		)
		(property "Value" "FFC-Pad"
			(at 0 6 180)
			(unlocked yes)
			(layer "F.Fab")
			(uuid "b587e76d-c30e-4fa4-8456-c1b8713d3447")
			(effects
				(font
					(size 1 1)
					(thickness 0.15)
				)
			)
		)
		(property "Footprint" "FFC-Pad:FFC-Pad"
			(at 0 0 180)
			(unlocked yes)
			(layer "F.Fab")
			(hide yes)
			(uuid "cda87a6f-7865-4bda-a6c6-f8461b193cfb")
			(effects
				(font
					(size 1 1)
					(thickness 0.15)
				)
			)
		)
		(property "Datasheet" ""
			(at 0 0 180)
			(unlocked yes)
			(layer "F.Fab")
			(hide yes)
			(uuid "d56ad3b7-5269-4c1d-822c-709d776cfa59")
			(effects
				(font
					(size 1 1)
					(thickness 0.15)
				)
			)
		)
		(property "Description" ""
			(at 0 0 180)
			(unlocked yes)
			(layer "F.Fab")
			(hide yes)
			(uuid "3634da5f-cf57-43c6-ade6-40a43fe42803")
			(effects
				(font
					(size 1 1)
					(thickness 0.15)
				)
			)
		)
		(attr smd)
		(fp_text user "${REFERENCE}"
			(at 0 8 180)
			(unlocked yes)
			(layer "F.Fab")
			(uuid "1680f856-5041-49d0-8f75-ba8f8d098507")
			(effects
				(font
					(size 1 1)
					(thickness 0.15)
				)
			)
		)
		(pad "1" smd roundrect
			(at 0 0 180)
			(size 1.5 3)
			(drill
				(offset 0 1)
			)
			(layers "F.Cu" "F.Paste" "F.Mask")
			(roundrect_rratio 0.15)
			(net 1 "GND")
			(thermal_bridge_angle 45)
			(uuid "3757f082-147e-4fca-be13-53c39bb79390")
		)
	)
	(footprint "Capacitor_SMD:C_0603_1608Metric"
		(layer "F.Cu")
		(uuid "76d67c19-2559-4535-9ec8-9f895bba325c")
		(at 172 48.9)
		(descr "Capacitor SMD 0603 (1608 Metric), square (rectangular) end terminal, IPC_7351 nominal, (Body size source: IPC-SM-782 page 76, https://www.pcb-3d.com/wordpress/wp-content/uploads/ipc-sm-782a_amendment_1_and_2.pdf), generated with kicad-footprint-generator")
		(tags "capacitor")
		(property "Reference" "C2"
			(at 0 1.6 0)
			(layer "F.SilkS")
			(uuid "aaa41543-8f0a-4b5a-9f20-41da8ac02557")
			(effects
				(font
					(size 1 1)
					(thickness 0.15)
				)
			)
		)
		(property "Value" "100nF"
			(at 4.5 0 0)
			(layer "F.Fab")
			(uuid "fa6b8b70-645d-43bb-85d0-3d61bec28f39")
			(effects
				(font
					(size 1 1)
					(thickness 0.15)
				)
			)
		)
		(property "Footprint" "Capacitor_SMD:C_0603_1608Metric"
			(at 0 0 0)
			(unlocked yes)
			(layer "F.Fab")
			(hide yes)
			(uuid "4b0a6f8f-a7f5-4d68-b495-c69fc7fe42d2")
			(effects
				(font
					(size 1.27 1.27)
					(thickness 0.15)
				)
			)
		)
		(property "Datasheet" ""
			(at 0 0 0)
			(unlocked yes)
			(layer "F.Fab")
			(hide yes)
			(uuid "c592167c-d986-44a6-afcf-25bcd36022f5")
			(effects
				(font
					(size 1.27 1.27)
					(thickness 0.15)
				)
			)
		)
		(property "Description" "Unpolarized capacitor"
			(at 0 0 0)
			(unlocked yes)
			(layer "F.Fab")
			(hide yes)
			(uuid "82b2f2ef-27b9-45b5-9647-4e240d2723ce")
			(effects
				(font
					(size 1.27 1.27)
					(thickness 0.15)
				)
			)
		)
		(property ki_fp_filters "C_*")
		(path "/c8a59089-6e75-4c1c-94cb-43113a0c6939")
		(sheetname "Root")
		(sheetfile "LED+PAR.kicad_sch")
		(attr smd)
		(fp_line
			(start -0.14058 -0.51)
			(end 0.14058 -0.51)
			(stroke
				(width 0.12)
				(type solid)
			)
			(layer "F.SilkS")
			(uuid "015abb3a-5ad2-440c-9cd6-1540a6c17093")
		)
		(fp_line
			(start -0.14058 0.51)
			(end 0.14058 0.51)
			(stroke
				(width 0.12)
				(type solid)
			)
			(layer "F.SilkS")
			(uuid "48949ebc-9360-4d11-910a-fc26bc61a07a")
		)
		(fp_line
			(start -1.48 -0.73)
			(end 1.48 -0.73)
			(stroke
				(width 0.05)
				(type solid)
			)
			(layer "F.CrtYd")
			(uuid "7cc84595-4592-490b-9c4a-aaade1fdd8f7")
		)
		(fp_line
			(start -1.48 0.73)
			(end -1.48 -0.73)
			(stroke
				(width 0.05)
				(type solid)
			)
			(layer "F.CrtYd")
			(uuid "eee38a5c-1dc2-41cc-a6d8-ac24065f02eb")
		)
		(fp_line
			(start 1.48 -0.73)
			(end 1.48 0.73)
			(stroke
				(width 0.05)
				(type solid)
			)
			(layer "F.CrtYd")
			(uuid "4083a259-6dda-4add-b346-45b0f3b7bdb8")
		)
		(fp_line
			(start 1.48 0.73)
			(end -1.48 0.73)
			(stroke
				(width 0.05)
				(type solid)
			)
			(layer "F.CrtYd")
			(uuid "fe2bd574-49cd-480b-a3d2-bb2c9b51547e")
		)
		(fp_line
			(start -0.8 -0.4)
			(end 0.8 -0.4)
			(stroke
				(width 0.1)
				(type solid)
			)
			(layer "F.Fab")
			(uuid "6ed017e7-307e-437e-89ec-060c398e5bec")
		)
		(fp_line
			(start -0.8 0.4)
			(end -0.8 -0.4)
			(stroke
				(width 0.1)
				(type solid)
			)
			(layer "F.Fab")
			(uuid "07488eeb-0ff5-4353-a3fc-8f515c310da4")
		)
		(fp_line
			(start 0.8 -0.4)
			(end 0.8 0.4)
			(stroke
				(width 0.1)
				(type solid)
			)
			(layer "F.Fab")
			(uuid "bf0dca94-bc62-4c76-b715-19106eea8ea2")
		)
		(fp_line
			(start 0.8 0.4)
			(end -0.8 0.4)
			(stroke
				(width 0.1)
				(type solid)
			)
			(layer "F.Fab")
			(uuid "1e98be61-983d-44c5-8f12-3244dde4d39c")
		)
		(fp_text user "${REFERENCE}"
			(at 0 0 0)
			(layer "F.Fab")
			(uuid "55ef0340-bd03-43da-afd6-87d11d9b75f7")
			(effects
				(font
					(size 0.4 0.4)
					(thickness 0.06)
				)
			)
		)
		(pad "1" smd roundrect
			(at -0.775 0)
			(size 0.9 0.95)
			(layers "F.Cu" "F.Paste" "F.Mask")
			(roundrect_rratio 0.25)
			(net 6 "VDD")
			(pintype "passive")
			(uuid "1b2a799a-f98a-453b-9bf4-b032cddbae4c")
		)
		(pad "2" smd roundrect
			(at 0.775 0)
			(size 0.9 0.95)
			(layers "F.Cu" "F.Paste" "F.Mask")
			(roundrect_rratio 0.25)
			(net 1 "GND")
			(pintype "passive")
			(uuid "d78c86cd-4b83-400a-8b47-754cfd62cf1e")
		)
		(model "${KICAD8_3DMODEL_DIR}/Capacitor_SMD.3dshapes/C_0603_1608Metric.wrl"
			(offset
				(xyz 0 0 0)
			)
			(scale
				(xyz 1 1 1)
			)
			(rotate
				(xyz 0 0 0)
			)
		)
	)
	(footprint "FFC-Pad:FFC-Pad"
		(layer "F.Cu")
		(uuid "bfe7be9e-b209-4466-a1db-3e09c4cf05e5")
		(at 160.6 342.5 180)
		(property "Reference" "REF**"
			(at -4 0 180)
			(unlocked yes)
			(layer "F.SilkS")
			(hide yes)
			(uuid "3afeacc2-6ffe-4f10-8277-a055df80a257")
			(effects
				(font
					(size 1 1)
					(thickness 0.1)
				)
			)
		)
		(property "Value" "FFC-Pad"
			(at 0 6 180)
			(unlocked yes)
			(layer "F.Fab")
			(uuid "e36ad90a-5ec1-4cc8-a306-179b317421ed")
			(effects
				(font
					(size 1 1)
					(thickness 0.15)
				)
			)
		)
		(property "Footprint" "FFC-Pad:FFC-Pad"
			(at 0 0 180)
			(unlocked yes)
			(layer "F.Fab")
			(hide yes)
			(uuid "cda87a6f-7865-4bda-a6c6-f8461b193cfb")
			(effects
				(font
					(size 1 1)
					(thickness 0.15)
				)
			)
		)
		(property "Datasheet" ""
			(at 0 0 180)
			(unlocked yes)
			(layer "F.Fab")
			(hide yes)
			(uuid "d56ad3b7-5269-4c1d-822c-709d776cfa59")
			(effects
				(font
					(size 1 1)
					(thickness 0.15)
				)
			)
		)
		(property "Description" ""
			(at 0 0 180)
			(unlocked yes)
			(layer "F.Fab")
			(hide yes)
			(uuid "3634da5f-cf57-43c6-ade6-40a43fe42803")
			(effects
				(font
					(size 1 1)
					(thickness 0.15)
				)
			)
		)
		(attr smd)
		(fp_text user "${REFERENCE}"
			(at 0 8 180)
			(unlocked yes)
			(layer "F.Fab")
			(uuid "170c215d-e462-41af-bcb8-34beb9d61f84")
			(effects
				(font
					(size 1 1)
					(thickness 0.15)
				)
			)
		)
		(pad "5" smd roundrect
			(at 0 0 180)
			(size 1.5 3)
			(drill
				(offset 0 1)
			)
			(layers "F.Cu" "F.Paste" "F.Mask")
			(roundrect_rratio 0.15)
			(net 9 "Anode")
			(thermal_bridge_angle 45)
			(uuid "916280c7-a046-4065-9139-f533ad499da6")
		)
	)
	(footprint "FFC-Pad:FFC-Pad"
		(layer "F.Cu")
		(uuid "e71a0beb-c3fc-4e9c-a1e7-113c04fc06ce")
		(at 157.8 342.5 180)
		(property "Reference" "REF**"
			(at 6 6 180)
			(unlocked yes)
			(layer "F.SilkS")
			(hide yes)
			(uuid "ffdda504-1e8a-4e3a-bded-e1a105a944f7")
			(effects
				(font
					(size 1 1)
					(thickness 0.1)
				)
			)
		)
		(property "Value" "FFC-Pad"
			(at 0 6 180)
			(unlocked yes)
			(layer "F.Fab")
			(uuid "97352784-7f1b-4833-896e-35ee6b2173bf")
			(effects
				(font
					(size 1 1)
					(thickness 0.15)
				)
			)
		)
		(property "Footprint" "FFC-Pad:FFC-Pad"
			(at 0 0 180)
			(unlocked yes)
			(layer "F.Fab")
			(hide yes)
			(uuid "cda87a6f-7865-4bda-a6c6-f8461b193cfb")
			(effects
				(font
					(size 1 1)
					(thickness 0.15)
				)
			)
		)
		(property "Datasheet" ""
			(at 0 0 180)
			(unlocked yes)
			(layer "F.Fab")
			(hide yes)
			(uuid "d56ad3b7-5269-4c1d-822c-709d776cfa59")
			(effects
				(font
					(size 1 1)
					(thickness 0.15)
				)
			)
		)
		(property "Description" ""
			(at 0 0 180)
			(unlocked yes)
			(layer "F.Fab")
			(hide yes)
			(uuid "3634da5f-cf57-43c6-ade6-40a43fe42803")
			(effects
				(font
					(size 1 1)
					(thickness 0.15)
				)
			)
		)
		(attr smd)
		(fp_text user "${REFERENCE}"
			(at 0 8 180)
			(unlocked yes)
			(layer "F.Fab")
			(uuid "5c0a4dde-cd47-43a3-95f3-1b9b53e66dae")
			(effects
				(font
					(size 1 1)
					(thickness 0.15)
				)
			)
		)
		(pad "4" smd roundrect
			(at 0 0 180)
			(size 1.5 3)
			(drill
				(offset 0 1)
			)
			(layers "F.Cu" "F.Paste" "F.Mask")
			(roundrect_rratio 0.15)
			(net 2 "SDA")
			(thermal_bridge_angle 45)
			(uuid "fd50a8fe-a81d-4f98-959a-f3465f92d392")
		)
	)
	(footprint "SHT4x_circuit:SHT4x"
		(layer "F.Cu")
		(uuid "f06d5f1e-d177-4d17-8cc5-a16af1f8875e")
		(at 172 46.5 -90)
		(property "Reference" "U2"
			(at 1.35 -2 -90)
			(unlocked yes)
			(layer "F.SilkS")
			(hide yes)
			(uuid "fa9be04f-6a13-4e62-aab9-1b85d4ab17d3")
			(effects
				(font
					(size 1 1)
					(thickness 0.15)
				)
			)
		)
		(property "Value" "SHT4x"
			(at 0 1 -90)
			(unlocked yes)
			(layer "F.Fab")
			(uuid "0456816f-c441-4603-8fa7-b670c353baf8")
			(effects
				(font
					(size 1 1)
					(thickness 0.15)
				)
			)
		)
		(property "Footprint" "SHT4x_circuit:SHT4x"
			(at 0 0 -90)
			(unlocked yes)
			(layer "F.Fab")
			(hide yes)
			(uuid "0bae005a-12cf-4504-bfc3-a36df9d7dc0d")
			(effects
				(font
					(size 1.27 1.27)
					(thickness 0.15)
				)
			)
		)
		(property "Datasheet" "https://sensirion.com/media/documents/33FD6951/624C4357/Datasheet_SHT4x.pdf"
			(at 0 0 -90)
			(unlocked yes)
			(layer "F.Fab")
			(hide yes)
			(uuid "ef4f9638-f1f8-4b70-a74c-33e80b13dcbd")
			(effects
				(font
					(size 1.27 1.27)
					(thickness 0.15)
				)
			)
		)
		(property "Description" "Digital Humidity and Temperature Sensor, +/-1%RH, +/-0.1degC, I2C, 1.08-3.6V, 16bit, DFN-4"
			(at 0 0 -90)
			(unlocked yes)
			(layer "F.Fab")
			(hide yes)
			(uuid "b3419c14-0a9f-4f60-b627-ef6ac06cd27a")
			(effects
				(font
					(size 1.27 1.27)
					(thickness 0.15)
				)
			)
		)
		(property ki_fp_filters "Sensirion?DFN*1.5x1.5mm*P0.8mm*SHT4x*")
		(path "/08824aab-0301-4ca9-85cf-075163cac0aa")
		(sheetname "Root")
		(sheetfile "LED+PAR.kicad_sch")
		(attr smd)
		(fp_line
			(start -0.8 0.8)
			(end 0.8 0.8)
			(stroke
				(width 0.1)
				(type default)
			)
			(layer "F.SilkS")
			(uuid "71a945eb-ef6e-445c-83ef-c7f4fde20229")
		)
		(fp_line
			(start -0.8 -0.8)
			(end 0.8 -0.8)
			(stroke
				(width 0.1)
				(type default)
			)
			(layer "F.SilkS")
			(uuid "475ae8ff-ab99-4862-be1b-bd88b0f5059a")
		)
		(fp_circle
			(center -0.6 -1)
			(end -0.55 -1)
			(stroke
				(width 0.1)
				(type default)
			)
			(fill none)
			(layer "F.SilkS")
			(uuid "433c9337-7e89-42c6-b8c8-bfdd5914e3cd")
		)
		(fp_text user "${REFERENCE}"
			(at 0 2.5 -90)
			(unlocked yes)
			(layer "F.Fab")
			(uuid "6e9a35a7-2968-4309-9fbd-c29cfa677d7d")
			(effects
				(font
					(size 1 1)
					(thickness 0.15)
				)
			)
		)
		(pad "1" smd rect
			(at -0.7 -0.4 270)
			(size 0.8 0.5)
			(layers "F.Cu" "F.Paste" "F.Mask")
			(net 2 "SDA")
			(pinfunction "SDA")
			(pintype "bidirectional")
			(thermal_bridge_angle 45)
			(uuid "8a04269f-232b-4ed8-99af-07d0c7922b6a")
		)
		(pad "2" smd rect
			(at -0.7 0.4 270)
			(size 0.8 0.5)
			(layers "F.Cu" "F.Paste" "F.Mask")
			(net 5 "SCL")
			(pinfunction "SCL")
			(pintype "input")
			(thermal_bridge_angle 45)
			(uuid "d33abe1c-99c4-49ea-9055-091c57c4a0a3")
		)
		(pad "3" smd rect
			(at 0.7 0.4 270)
			(size 0.8 0.5)
			(layers "F.Cu" "F.Paste" "F.Mask")
			(net 6 "VDD")
			(pinfunction "VDD")
			(pintype "power_in")
			(thermal_bridge_angle 45)
			(uuid "acab370e-872a-406a-9f84-8a4f84f14bfa")
		)
		(pad "4" smd rect
			(at 0.7 -0.4 270)
			(size 0.8 0.5)
			(layers "F.Cu" "F.Paste" "F.Mask")
			(net 1 "GND")
			(pinfunction "VSS")
			(pintype "power_in")
			(thermal_bridge_angle 45)
			(uuid "c2e6062e-2583-4d26-8415-53f9665ad506")
		)
	)
	(footprint "FFC-Pad:FFC-Pad"
		(layer "F.Cu")
		(uuid "f2c5906a-84ce-4be4-b57d-b637fd738754")
		(at 156.4 347.5 180)
		(property "Reference" "REF**"
			(at 6 6 180)
			(unlocked yes)
			(layer "F.SilkS")
			(hide yes)
			(uuid "8c95337c-4c41-4a25-a175-9efd2b392511")
			(effects
				(font
					(size 1 1)
					(thickness 0.1)
				)
			)
		)
		(property "Value" "FFC-Pad"
			(at 0 6 180)
			(unlocked yes)
			(layer "F.Fab")
			(uuid "e507ced5-49a6-4d21-8c4d-1eead44a1540")
			(effects
				(font
					(size 1 1)
					(thickness 0.15)
				)
			)
		)
		(property "Footprint" "FFC-Pad:FFC-Pad"
			(at 0 0 180)
			(unlocked yes)
			(layer "F.Fab")
			(hide yes)
			(uuid "cda87a6f-7865-4bda-a6c6-f8461b193cfb")
			(effects
				(font
					(size 1 1)
					(thickness 0.15)
				)
			)
		)
		(property "Datasheet" ""
			(at 0 0 180)
			(unlocked yes)
			(layer "F.Fab")
			(hide yes)
			(uuid "d56ad3b7-5269-4c1d-822c-709d776cfa59")
			(effects
				(font
					(size 1 1)
					(thickness 0.15)
				)
			)
		)
		(property "Description" ""
			(at 0 0 180)
			(unlocked yes)
			(layer "F.Fab")
			(hide yes)
			(uuid "3634da5f-cf57-43c6-ade6-40a43fe42803")
			(effects
				(font
					(size 1 1)
					(thickness 0.15)
				)
			)
		)
		(attr smd)
		(fp_text user "${REFERENCE}"
			(at 0 8 180)
			(unlocked yes)
			(layer "F.Fab")
			(uuid "7463720e-6be3-4101-b578-980de9a00622")
			(effects
				(font
					(size 1 1)
					(thickness 0.15)
				)
			)
		)
		(pad "3" smd roundrect
			(at 0 0 180)
			(size 1.5 3)
			(drill
				(offset 0 1)
			)
			(layers "F.Cu" "F.Paste" "F.Mask")
			(roundrect_rratio 0.15)
			(net 5 "SCL")
			(thermal_bridge_angle 45)
			(uuid "32c54b53-b6be-412f-a338-f24893ef9e51")
		)
	)
	(footprint "FFC-Pad:FFC-Pad"
		(layer "F.Cu")
		(uuid "f3fc8177-cba6-41a9-b59e-b4a764a80507")
		(at 155.1 342.5 180)
		(property "Reference" "REF**"
			(at 6 6 180)
			(unlocked yes)
			(layer "F.SilkS")
			(hide yes)
			(uuid "651e59fa-1587-4a30-928b-cbefe5a9f8b1")
			(effects
				(font
					(size 1 1)
					(thickness 0.1)
				)
			)
		)
		(property "Value" "FFC-Pad"
			(at 0 6 180)
			(unlocked yes)
			(layer "F.Fab")
			(uuid "0b962eea-ff1a-4605-9cbd-d30b4b1388f7")
			(effects
				(font
					(size 1 1)
					(thickness 0.15)
				)
			)
		)
		(property "Footprint" "FFC-Pad:FFC-Pad"
			(at 0 0 180)
			(unlocked yes)
			(layer "F.Fab")
			(hide yes)
			(uuid "cda87a6f-7865-4bda-a6c6-f8461b193cfb")
			(effects
				(font
					(size 1 1)
					(thickness 0.15)
				)
			)
		)
		(property "Datasheet" ""
			(at 0 0 180)
			(unlocked yes)
			(layer "F.Fab")
			(hide yes)
			(uuid "d56ad3b7-5269-4c1d-822c-709d776cfa59")
			(effects
				(font
					(size 1 1)
					(thickness 0.15)
				)
			)
		)
		(property "Description" ""
			(at 0 0 180)
			(unlocked yes)
			(layer "F.Fab")
			(hide yes)
			(uuid "3634da5f-cf57-43c6-ade6-40a43fe42803")
			(effects
				(font
					(size 1 1)
					(thickness 0.15)
				)
			)
		)
		(attr smd)
		(fp_text user "${REFERENCE}"
			(at 0 8 180)
			(unlocked yes)
			(layer "F.Fab")
			(uuid "e56e32ca-ab7e-4c19-a8ef-b71bedd89dda")
			(effects
				(font
					(size 1 1)
					(thickness 0.15)
				)
			)
		)
		(pad "2" smd roundrect
			(at 0 0 180)
			(size 1.5 3)
			(drill
				(offset 0 1)
			)
			(layers "F.Cu" "F.Paste" "F.Mask")
			(roundrect_rratio 0.15)
			(net 6 "VDD")
			(thermal_bridge_angle 45)
			(uuid "b8afc300-ee72-4205-977e-5233ece73b30")
		)
	)
	(gr_line
		(start 153 48)
		(end 153 360)
		(stroke
			(width 0.05)
			(type default)
		)
		(layer "Edge.Cuts")
		(uuid "0180d919-1fb3-4bdb-82b2-dbb43c478c67")
	)
	(gr_line
		(start 167.6 52.3)
		(end 167.6 47)
		(stroke
			(width 0.05)
			(type default)
		)
		(layer "Edge.Cuts")
		(uuid "033a6cba-e60d-4aa4-bf23-2a865caca314")
	)
	(gr_line
		(start 164 47)
		(end 167.6 47)
		(stroke
			(width 0.05)
			(type default)
		)
		(layer "Edge.Cuts")
		(uuid "07aa4f64-22b8-46fc-8a5e-a41d1d68d360")
	)
	(gr_line
		(start 174 102)
		(end 174 109.192893)
		(stroke
			(width 0.05)
			(type default)
		)
		(layer "Edge.Cuts")
		(uuid "172dc311-2485-46ea-ae16-534bd0ac3e77")
	)
	(gr_line
		(start 163.5 66)
		(end 163.5 68)
		(stroke
			(width 0.05)
			(type default)
		)
		(layer "Edge.Cuts")
		(uuid "179335cb-0302-4985-95ec-a40591d94dc2")
	)
	(gr_arc
		(start 153 48)
		(mid 153.292893 47.292893)
		(end 154 47)
		(stroke
			(width 0.05)
			(type default)
		)
		(layer "Edge.Cuts")
		(uuid "18574868-cd03-45cc-a58d-ae92d65c520e")
	)
	(gr_line
		(start 158.2 336.1)
		(end 158.2 111.207107)
		(stroke
			(width 0.05)
			(type default)
		)
		(layer "Edge.Cuts")
		(uuid "1d262426-ea1e-4e74-84fa-22014a204308")
	)
	(gr_arc
		(start 157.2 47)
		(mid 157.907107 47.292893)
		(end 158.2 48)
		(stroke
			(width 0.05)
			(type default)
		)
		(layer "Edge.Cuts")
		(uuid "1f1c87dc-baea-4ef7-a8bd-c9ede9ccef99")
	)
	(gr_line
		(start 164.001712 52.3)
		(end 164.501925 52.3)
		(stroke
			(width 0.05)
			(type default)
		)
		(layer "Edge.Cuts")
		(uuid "31d23fa4-a1e1-4cb6-b143-627288db4479")
	)
	(gr_rect
		(start 171.3 46.23913)
		(end 172.7 46.769567)
		(stroke
			(width 0.05)
			(type default)
		)
		(fill none)
		(layer "Edge.Cuts")
		(uuid "31eda93c-2c45-45de-bbe0-d1e827a24307")
	)
	(gr_arc
		(start 170 46)
		(mid 170.292893 45.292893)
		(end 171 45)
		(stroke
			(width 0.05)
			(type default)
		)
		(layer "Edge.Cuts")
		(uuid "4fb1ae74-f5bf-40b1-8c33-1e6d081cec52")
	)
	(gr_line
		(start 170 46)
		(end 170 103.4)
		(stroke
			(width 0.05)
			(type default)
		)
		(layer "Edge.Cuts")
		(uuid "527596b2-7f43-46b0-8e2c-06095232696c")
	)
	(gr_arc
		(start 158.2 111.207107)
		(mid 158.492893 110.5)
		(end 159.2 110.207107)
		(stroke
			(width 0.05)
			(type default)
		)
		(layer "Edge.Cuts")
		(uuid "6329173d-c280-4bb9-addd-54bd9b716328")
	)
	(gr_line
		(start 158.2 73.5)
		(end 158.2 103.4)
		(stroke
			(width 0.05)
			(type default)
		)
		(layer "Edge.Cuts")
		(uuid "68711d0c-5b76-4b4e-a8a5-4eb9ae806df8")
	)
	(gr_line
		(start 154 361)
		(end 160.8 361)
		(stroke
			(width 0.05)
			(type default)
		)
		(layer "Edge.Cuts")
		(uuid "6a4dd354-1895-40de-8f95-98badfd8c237")
	)
	(gr_arc
		(start 174 109.192893)
		(mid 173.707107 109.9)
		(end 173 110.192893)
		(stroke
			(width 0.05)
			(type default)
		)
		(layer "Edge.Cuts")
		(uuid "7a8d9a6c-281a-4534-ad5f-4174f1158abe")
	)
	(gr_arc
		(start 163.5 68)
		(mid 163.207107 68.707107)
		(end 162.5 69)
		(stroke
			(width 0.05)
			(type default)
		)
		(layer "Edge.Cuts")
		(uuid "83af9832-1691-4a50-bc22-48157ba747c4")
	)
	(gr_arc
		(start 173 45)
		(mid 173.707107 45.292893)
		(end 174 46)
		(stroke
			(width 0.05)
			(type default)
		)
		(layer "Edge.Cuts")
		(uuid "843ec852-c043-4659-9b67-1d02fc5113ae")
	)
	(gr_line
		(start 167.092893 72.5)
		(end 159.2 72.5)
		(stroke
			(width 0.05)
			(type default)
		)
		(layer "Edge.Cuts")
		(uuid "881e66c3-bce4-4055-ac36-52d7df927d65")
	)
	(gr_arc
		(start 159.2 104.4)
		(mid 158.492893 104.107107)
		(end 158.2 103.4)
		(stroke
			(width 0.05)
			(type default)
		)
		(layer "Edge.Cuts")
		(uuid "9bddb514-fd72-42c7-841e-e65679e1d49c")
	)
	(gr_arc
		(start 170 103.4)
		(mid 169.707107 104.107107)
		(end 169 104.4)
		(stroke
			(width 0.05)
			(type default)
		)
		(layer "Edge.Cuts")
		(uuid "a3f0a5e1-4899-442e-90d8-8f34d24b539b")
	)
	(gr_line
		(start 154 47)
		(end 157.2 47)
		(stroke
			(width 0.05)
			(type default)
		)
		(layer "Edge.Cuts")
		(uuid "a5eac1a3-cd7f-4859-a6f2-ded30d55ac6d")
	)
	(gr_line
		(start 169 104.4)
		(end 159.2 104.4)
		(stroke
			(width 0.05)
			(type default)
		)
		(layer "Edge.Cuts")
		(uuid "a898c9bf-9ea8-4cbb-837d-0417fed7b14b")
	)
	(gr_line
		(start 167.6 52.3)
		(end 167.1 52.3)
		(stroke
			(width 0.05)
			(type default)
		)
		(layer "Edge.Cuts")
		(uuid "a958260c-f60e-4b37-95f4-527de053a01b")
	)
	(gr_line
		(start 168.092893 71.5)
		(end 168.1 66)
		(stroke
			(width 0.05)
			(type default)
		)
		(layer "Edge.Cuts")
		(uuid "ac0d7660-1853-40a5-a6fb-ac8761fbfe79")
	)
	(gr_arc
		(start 154 361)
		(mid 153.292893 360.707107)
		(end 153 360)
		(stroke
			(width 0.05)
			(type default)
		)
		(layer "Edge.Cuts")
		(uuid "b4c9a5d6-8fc8-451f-818b-d6bb686f7146")
	)
	(gr_line
		(start 158.2 336.1)
		(end 161.8 339.75)
		(stroke
			(width 0.05)
			(type default)
		)
		(layer "Edge.Cuts")
		(uuid "b4f101c6-b677-4b6a-92cd-205cad5937f7")
	)
	(gr_arc
		(start 164.5 65)
		(mid 164.207107 65.707107)
		(end 163.5 66)
		(stroke
			(width 0.05)
			(type default)
		)
		(layer "Edge.Cuts")
		(uuid "b6a67e5a-1173-418b-9137-2244b2bea98a")
	)
	(gr_arc
		(start 161.8 360)
		(mid 161.507107 360.707107)
		(end 160.8 361)
		(stroke
			(width 0.05)
			(type default)
		)
		(layer "Edge.Cuts")
		(uuid "c04b9537-ddfa-4e98-9d59-62c6a950065c")
	)
	(gr_line
		(start 173 110.192893)
		(end 159.2 110.207107)
		(stroke
			(width 0.05)
			(type default)
		)
		(layer "Edge.Cuts")
		(uuid "c8357fb7-11ea-4886-91b6-836428203295")
	)
	(gr_line
		(start 171 45)
		(end 173 45)
		(stroke
			(width 0.05)
			(type default)
		)
		(layer "Edge.Cuts")
		(uuid "c960ea16-a9c1-4709-816f-1b0669c57615")
	)
	(gr_arc
		(start 168.092893 71.5)
		(mid 167.8 72.207107)
		(end 167.092893 72.5)
		(stroke
			(width 0.05)
			(type default)
		)
		(layer "Edge.Cuts")
		(uuid "c99c2188-ab4e-4b6d-9129-aada77ad8ccc")
	)
	(gr_arc
		(start 168.1 66)
		(mid 167.392893 65.707107)
		(end 167.1 65)
		(stroke
			(width 0.05)
			(type default)
		)
		(layer "Edge.Cuts")
		(uuid "cb2cc48c-376e-4392-b687-e23300233b3d")
	)
	(gr_arc
		(start 158.2 73.5)
		(mid 158.492893 72.792893)
		(end 159.2 72.5)
		(stroke
			(width 0.05)
			(type default)
		)
		(layer "Edge.Cuts")
		(uuid "cc23a398-f28d-4bc9-a87e-ed8f5fdb76a8")
	)
	(gr_line
		(start 164.5 52.3)
		(end 164.5 65)
		(stroke
			(width 0.05)
			(type default)
		)
		(layer "Edge.Cuts")
		(uuid "ccdc9b4e-3432-4f15-889d-427fae5f5783")
	)
	(gr_line
		(start 158.2 48)
		(end 158.2 68)
		(stroke
			(width 0.05)
			(type default)
		)
		(layer "Edge.Cuts")
		(uuid "ce8e9f38-1606-4553-9a63-8f7e596c60b0")
	)
	(gr_line
		(start 174 46)
		(end 174 102)
		(stroke
			(width 0.05)
			(type default)
		)
		(layer "Edge.Cuts")
		(uuid "d3738df1-9be1-498a-a260-181907dfafc0")
	)
	(gr_line
		(start 167.1 52.3)
		(end 167.1 65)
		(stroke
			(width 0.05)
			(type default)
		)
		(layer "Edge.Cuts")
		(uuid "d41783cd-3641-4a28-a3ff-d8d20060c8ce")
	)
	(gr_line
		(start 161.8 339.75)
		(end 161.8 360)
		(stroke
			(width 0.05)
			(type default)
		)
		(layer "Edge.Cuts")
		(uuid "d6f3b76b-7075-404f-8888-9c848b04ac34")
	)
	(gr_arc
		(start 159.2 69)
		(mid 158.492893 68.707107)
		(end 158.2 68)
		(stroke
			(width 0.05)
			(type default)
		)
		(layer "Edge.Cuts")
		(uuid "e41609a5-da6b-4830-b5e6-ef4f2ceae4ad")
	)
	(gr_line
		(start 164 47)
		(end 164.001712 52.3)
		(stroke
			(width 0.05)
			(type default)
		)
		(layer "Edge.Cuts")
		(uuid "ec39db72-20dc-4a84-b654-583529261831")
	)
	(gr_line
		(start 159.2 69)
		(end 162.5 69)
		(stroke
			(width 0.05)
			(type default)
		)
		(layer "Edge.Cuts")
		(uuid "fb5489ff-2c87-42a2-a4db-2ee2542130e4")
	)
	(gr_line
		(start 153.992894 360.992894)
		(end 160.792894 360.992894)
		(stroke
			(width 0.05)
			(type default)
		)
		(layer "User.7")
		(uuid "18e21ceb-3ce3-41b0-ba64-60ddb7531784")
	)
	(gr_line
		(start 158.192894 336.092894)
		(end 158.185787 326.200001)
		(stroke
			(width 0.05)
			(type default)
		)
		(layer "User.7")
		(uuid "22ec7092-8baf-49e8-909a-27851ecdcb59")
	)
	(gr_line
		(start 158.192894 336.092894)
		(end 161.792894 339.742894)
		(stroke
			(width 0.05)
			(type default)
		)
		(layer "User.7")
		(uuid "4148dcd1-36f5-4865-a6c4-dcc9b7ce0d7f")
	)
	(gr_line
		(start 161.792894 339.742894)
		(end 161.792894 359.992894)
		(stroke
			(width 0.05)
			(type default)
		)
		(layer "User.7")
		(uuid "7b3183c5-35e8-4e96-a1a5-b8d371e27667")
	)
	(gr_line
		(start 152.992894 359.992894)
		(end 152.985787 326.200001)
		(stroke
			(width 0.05)
			(type default)
		)
		(layer "User.7")
		(uuid "7f5262a5-7480-42c6-bc1e-7041b0b55f8c")
	)
	(gr_line
		(start 152.985787 326.200001)
		(end 158.185787 326.200001)
		(stroke
			(width 0.05)
			(type default)
		)
		(layer "User.7")
		(uuid "8835170d-1f41-47bc-81a5-c58ecb8560f4")
	)
	(gr_arc
		(start 161.792894 359.992894)
		(mid 161.5 360.7)
		(end 160.792894 360.992894)
		(stroke
			(width 0.05)
			(type default)
		)
		(layer "User.7")
		(uuid "cf3da410-ca38-4b1e-bcc6-07f56226a15a")
	)
	(gr_arc
		(start 153.992894 360.992894)
		(mid 153.285787 360.700001)
		(end 152.992894 359.992894)
		(stroke
			(width 0.05)
			(type default)
		)
		(layer "User.7")
		(uuid "d6128d51-aa0c-4062-8e90-7f1c8047f5b2")
	)
	(gr_text "Zagho Klueppel 2024 ECOSENSE"
		(at 156 99.8 90)
		(layer "F.SilkS")
		(uuid "4bbda518-4fac-49c3-b9cb-21b7f20cf133")
		(effects
			(font
				(size 1 1)
				(thickness 0.15)
				(bold yes)
			)
			(justify left bottom)
		)
	)
	(gr_text "SCL"
		(at 155.7 350.4 45)
		(layer "F.SilkS")
		(uuid "524f739e-daed-4838-912f-6572d5fcb8ee")
		(effects
			(font
				(size 0.8 0.8)
				(thickness 0.1)
			)
			(justify left bottom)
		)
	)
	(gr_text "GND"
		(at 153.5 350.4 45)
		(layer "F.SilkS")
		(uuid "5d7bf277-8868-4bc1-a533-431e791e16ac")
		(effects
			(font
				(size 0.8 0.8)
				(thickness 0.1)
			)
			(justify left bottom)
		)
	)
	(gr_text "SDA"
		(at 157.1 339.8 45)
		(layer "F.SilkS")
		(uuid "6c500689-30a2-46b5-bc53-963234592644")
		(effects
			(font
				(size 0.8 0.8)
				(thickness 0.1)
			)
			(justify left bottom)
		)
	)
	(gr_text "VDD"
		(at 154.4 339.8 45)
		(layer "F.SilkS")
		(uuid "a41d9694-e834-4651-b1ee-bb02a5e24a10")
		(effects
			(font
				(size 0.8 0.8)
				(thickness 0.1)
			)
			(justify left bottom)
		)
	)
	(gr_text "CAT"
		(at 158.5 350.4 45)
		(layer "F.SilkS")
		(uuid "c2b40819-f29b-4860-92c3-dba9d63ab601")
		(effects
			(font
				(size 0.8 0.8)
				(thickness 0.1)
			)
			(justify left bottom)
		)
	)
	(gr_text "AN"
		(at 159.6 339.8 45)
		(layer "F.SilkS")
		(uuid "fd473c32-a07a-4450-b809-0cfc9c44286c")
		(effects
			(font
				(size 0.8 0.8)
				(thickness 0.1)
			)
			(justify left bottom)
		)
	)
	(gr_text "<- Stiffner {dblquote}User.7{dblquote}"
		(at 164.1 351.1 0)
		(layer "User.7")
		(uuid "cddfbdb8-ef28-4cea-b73e-fe5b7dbfc932")
		(effects
			(font
				(size 1 1)
				(thickness 0.15)
			)
			(justify left bottom)
		)
	)
	(segment
		(start 155.936286 50.785786)
		(end 156.423786 50.785786)
		(width 0.2)
		(layer "F.Cu")
		(net 1)
		(uuid "04b5cf1f-1ca8-4525-b54f-a27fc09e0f3f")
	)
	(segment
		(start 156.423786 52.948786)
		(end 156.560786 53.085786)
		(width 0.5)
		(layer "F.Cu")
		(net 1)
		(uuid "0b6744ce-ee98-4623-9d56-c35672363d39")
	)
	(segment
		(start 155.147786 49.985786)
		(end 155.635286 49.985786)
		(width 0.2)
		(layer "F.Cu")
		(net 1)
		(uuid "27cf8920-2cbf-44d4-bfad-8cbe67b621c0")
	)
	(segment
		(start 153.8 108)
		(end 153.785786 107.985786)
		(width 0.5)
		(layer "F.Cu")
		(net 1)
		(uuid "40b0fc33-0222-4af2-8836-7b94d29c6e52")
	)
	(segment
		(start 153.785786 107.985786)
		(end 153.785786 60.585786)
		(width 0.5)
		(layer "F.Cu")
		(net 1)
		(uuid "45f0c666-ed5d-45e5-80fb-0246f27f283f")
	)
	(segment
		(start 155.732977 50.582477)
		(end 155.936286 50.785786)
		(width 0.2)
		(layer "F.Cu")
		(net 1)
		(uuid "56dbeb15-712f-47f9-9f14-a8e4b42be983")
	)
	(segment
		(start 156.585786 55.385786)
		(end 156.560786 55.360786)
		(width 0.5)
		(layer "F.Cu")
		(net 1)
		(uuid "630e84db-5d3f-4e39-be9f-b5b44790c7a4")
	)
	(segment
		(start 153.785786 60.585786)
		(end 154.185786 60.185786)
		(width 0.5)
		(layer "F.Cu")
		(net 1)
		(uuid "6c594360-d987-405c-a61e-c21d9858efc3")
	)
	(segment
		(start 153.8 108)
		(end 153.8 346)
		(width 0.5)
		(layer "F.Cu")
		(net 1)
		(uuid "8ac5288b-07c6-4e35-a039-a92e516f5e68")
	)
	(segment
		(start 172.4 48.525)
		(end 172.775 48.9)
		(width 0.3)
		(layer "F.Cu")
		(net 1)
		(uuid "8e2f08f8-8dd2-4d51-a6fd-66abfe95a4da")
	)
	(segment
		(start 172.775 48.9)
		(end 172.775 51.675)
		(width 0.3)
		(layer "F.Cu")
		(net 1)
		(uuid "a6887fe9-aa23-48ca-a32e-44958aa011d7")
	)
	(segment
		(start 172.4 47.2)
		(end 172.4 48.525)
		(width 0.3)
		(layer "F.Cu")
		(net 1)
		(uuid "b2ddf377-b83e-4a77-a27d-f5245a90c79c")
	)
	(segment
		(start 156.560786 53.085786)
		(end 156.585786 55.385786)
		(width 0.5)
		(layer "F.Cu")
		(net 1)
		(uuid "b5bc890f-6f6c-41ef-add6-eb724b586878")
	)
	(segment
		(start 155.635286 49.985786)
		(end 155.732977 50.083477)
		(width 0.2)
		(layer "F.Cu")
		(net 1)
		(uuid "c4f45ade-3c12-43b8-a00d-8f9f04ab83d8")
	)
	(segment
		(start 155.732977 50.083477)
		(end 155.732977 50.582477)
		(width 0.2)
		(layer "F.Cu")
		(net 1)
		(uuid "e381be0a-9336-40c5-9553-3fa9a6e83dce")
	)
	(segment
		(start 156.423786 50.785786)
		(end 156.423786 52.948786)
		(width 0.5)
		(layer "F.Cu")
		(net 1)
		(uuid "f2ecd0f4-2b46-4fba-b73c-1ae645dcf895")
	)
	(segment
		(start 172.8 51.7)
		(end 172.775 51.675)
		(width 0.3)
		(layer "F.Cu")
		(net 1)
		(uuid "f3542a3a-87d6-49eb-a65f-79409662a862")
	)
	(via
		(at 156.585786 55.385786)
		(size 0.6)
		(drill 0.3)
		(layers "F.Cu" "B.Cu")
		(teardrops
			(best_length_ratio 0.5)
			(max_length 1)
			(best_width_ratio 1)
			(max_width 2)
			(curve_points 0)
			(filter_ratio 0.9)
			(enabled yes)
			(allow_two_segments yes)
			(prefer_zone_connections yes)
		)
		(net 1)
		(uuid "446398c3-dea9-465c-a721-a552d7ab3be5")
	)
	(via
		(at 154.185786 60.185786)
		(size 0.6)
		(drill 0.3)
		(layers "F.Cu" "B.Cu")
		(free yes)
		(teardrops
			(best_length_ratio 0.5)
			(max_length 1)
			(best_width_ratio 1)
			(max_width 2)
			(curve_points 0)
			(filter_ratio 0.9)
			(enabled yes)
			(allow_two_segments yes)
			(prefer_zone_connections yes)
		)
		(net 1)
		(uuid "a33cfceb-8779-4129-9302-0974d2b51f72")
	)
	(via
		(at 172.8 51.7)
		(size 0.6)
		(drill 0.3)
		(layers "F.Cu" "B.Cu")
		(teardrops
			(best_length_ratio 0.5)
			(max_length 1)
			(best_width_ratio 1)
			(max_width 2)
			(curve_points 0)
			(filter_ratio 0.9)
			(enabled yes)
			(allow_two_segments yes)
			(prefer_zone_connections yes)
		)
		(net 1)
		(uuid "f0c800fc-c3ed-4e1e-9640-05b73d2208ed")
	)
	(via
		(at 153.8 108)
		(size 0.6)
		(drill 0.3)
		(layers "F.Cu" "B.Cu")
		(teardrops
			(best_length_ratio 0.5)
			(max_length 1)
			(best_width_ratio 1)
			(max_width 2)
			(curve_points 0)
			(filter_ratio 0.9)
			(enabled yes)
			(allow_two_segments yes)
			(prefer_zone_connections yes)
		)
		(net 1)
		(uuid "f4578bdc-7cff-4f48-9d38-ac99a43f256d")
	)
	(segment
		(start 156.585786 55.385786)
		(end 156.585786 56.085786)
		(width 0.5)
		(layer "B.Cu")
		(net 1)
		(uuid "349637c0-d08e-4790-97dc-584449f69a11")
	)
	(segment
		(start 169.107106 108)
		(end 172.8 104.307106)
		(width 0.3)
		(layer "B.Cu")
		(net 1)
		(uuid "37947faa-9718-4cb7-b966-3d776a75892c")
	)
	(segment
		(start 172.8 104.307106)
		(end 172.8 51.7)
		(width 0.3)
		(layer "B.Cu")
		(net 1)
		(uuid "3e1ddff7-085c-4c17-9680-f861931795c4")
	)
	(segment
		(start 153.8 108)
		(end 169.107106 108)
		(width 0.3)
		(layer "B.Cu")
		(net 1)
		(uuid "84cf43cb-c3c5-4b57-9232-e58c21e8a868")
	)
	(segment
		(start 154.185786 58.485786)
		(end 154.185786 60.185786)
		(width 0.5)
		(layer "B.Cu")
		(net 1)
		(uuid "a7bf34a0-adc6-48fe-9d8e-dac05c72aa2a")
	)
	(segment
		(start 156.585786 56.085786)
		(end 154.185786 58.485786)
		(width 0.5)
		(layer "B.Cu")
		(net 1)
		(uuid "e4b23afd-9be0-455f-b7f2-afa66533c7f9")
	)
	(segment
		(start 156.4 105.29)
		(end 156.4 109.2)
		(width 0.3)
		(layer "F.Cu")
		(net 2)
		(uuid "011f98ed-576e-4e4f-92a8-1fcc21ebd40a")
	)
	(segment
		(start 156.38 57.35)
		(end 156.38 61.13)
		(width 0.3)
		(layer "F.Cu")
		(net 2)
		(uuid "04684dc0-f9b3-4f49-9461-e7138cb460d5")
	)
	(segment
		(start 172.8 104.3)
		(end 169.1 108)
		(width 0.3)
		(layer "F.Cu")
		(net 2)
		(uuid "057a2ef5-739b-431f-90b8-7a276e6e8f9b")
	)
	(segment
		(start 155.71 338.054366)
		(end 157.8 340.144366)
		(width 0.3)
		(layer "F.Cu")
		(net 2)
		(uuid "090ba0cf-e3f9-424c-b880-c0e5cf407091")
	)
	(segment
		(start 172.919239 52.5)
		(end 172.8 52.5)
		(width 0.3)
		(layer "F.Cu")
		(net 2)
		(uuid "0e291995-70be-4822-841c-a8459c65cbb3")
	)
	(segment
		(start 173.57689 46.254457)
		(end 173.575 46.256347)
		(width 0.3)
		(layer "F.Cu")
		(net 2)
		(uuid "1d11b5e5-496e-48c7-a7b1-7a041950eb24")
	)
	(segment
		(start 169.1 108)
		(end 162.2 108)
		(width 0.3)
		(layer "F.Cu")
		(net 2)
		(uuid "1d9a9c27-90df-4c8b-bb40-03a23beaee07")
	)
	(segment
		(start 173.122433 45.8)
		(end 173.57689 46.254457)
		(width 0.3)
		(layer "F.Cu")
		(net 2)
		(uuid "1f9054e2-a7c6-45d9-a51c-4e7497637542")
	)
	(segment
		(start 157.360786 56.369214)
		(end 156.38 57.35)
		(width 0.3)
		(layer "F.Cu")
		(net 2)
		(uuid "28d0cf56-5534-4dca-807a-ff76105f7037")
	)
	(segment
		(start 155.65 104.54)
		(end 156.4 105.29)
		(width 0.3)
		(layer "F.Cu")
		(net 2)
		(uuid "350699d6-475e-4757-bcf9-8afc11f8b2ee")
	)
	(segment
		(start 156.423786 48.385786)
		(end 156.855286 48.385786)
		(width 0.3)
		(layer "F.Cu")
		(net 2)
		(uuid "35b9a505-da10-4c33-9b2d-19f5c83dc3f1")
	)
	(segment
		(start 172.8 52.5)
		(end 172.8 104.3)
		(width 0.3)
		(layer "F.Cu")
		(net 2)
		(uuid "37589bbc-9c38-4217-9837-22d2e3852b7b")
	)
	(segment
		(start 162.2 108)
		(end 161 109.2)
		(width 0.3)
		(layer "F.Cu")
		(net 2)
		(uuid "3a4efb26-136a-46ee-bbff-c72854f6980e")
	)
	(segment
		(start 173.575 46.256347)
		(end 173.575 51.844239)
		(width 0.3)
		(layer "F.Cu")
		(net 2)
		(uuid "53a944c8-2d73-465d-a11c-43e9e754ce60")
	)
	(segment
		(start 156.4 109.2)
		(end 155.71 109.89)
		(width 0.3)
		(layer "F.Cu")
		(net 2)
		(uuid "575b3cab-9c59-4268-8c02-ab2dc087ae2e")
	)
	(segment
		(start 156.38 61.13)
		(end 155.65 61.86)
		(width 0.3)
		(layer "F.Cu")
		(net 2)
		(uuid "5922a219-d4d9-4664-837a-20ae358ca097")
	)
	(segment
		(start 156.38 109.18)
		(end 156.4 109.2)
		(width 0.3)
		(layer "F.Cu")
		(net 2)
		(uuid "668a9bca-d47f-48d6-a17d-c403722cc2a0")
	)
	(segment
		(start 172.4 45.8)
		(end 173.122433 45.8)
		(width 0.3)
		(layer "F.Cu")
		(net 2)
		(uuid "71b9ff16-e2cc-4e81-8fe3-9d27cc29dc82")
	)
	(segment
		(start 156.855286 48.385786)
		(end 157.360786 48.891286)
		(width 0.3)
		(layer "F.Cu")
		(net 2)
		(uuid "8967ff65-c73a-4290-bf53-6486e9c42241")
	)
	(segment
		(start 155.65 61.86)
		(end 155.65 104.54)
		(width 0.3)
		(layer "F.Cu")
		(net 2)
		(uuid "8c94c172-3e89-4932-94f5-438b16245f7f")
	)
	(segment
		(start 157.360786 48.891286)
		(end 157.360786 56.369214)
		(width 0.3)
		(layer "F.Cu")
		(net 2)
		(uuid "9d2c8fab-dd85-4bc0-b620-3d43c95f2697")
	)
	(segment
		(start 157.8 340.144366)
		(end 157.8 342.5)
		(width 0.3)
		(layer "F.Cu")
		(net 2)
		(uuid "c54db866-9124-466e-812c-4772fc663a13")
	)
	(segment
		(start 173.575 51.844239)
		(end 172.919239 52.5)
		(width 0.3)
		(layer "F.Cu")
		(net 2)
		(uuid "d3beb92a-7a51-463f-a439-c69799a0bc0e")
	)
	(segment
		(start 155.71 109.89)
		(end 155.71 338.054366)
		(width 0.3)
		(layer "F.Cu")
		(net 2)
		(uuid "ecf8ce9b-9dee-4af0-b919-4e8091eba1bd")
	)
	(via
		(at 156.4 109.2)
		(size 0.6)
		(drill 0.3)
		(layers "F.Cu" "B.Cu")
		(teardrops
			(best_length_ratio 0.5)
			(max_length 1)
			(best_width_ratio 1)
			(max_width 2)
			(curve_points 0)
			(filter_ratio 0.9)
			(enabled yes)
			(allow_two_segments yes)
			(prefer_zone_connections yes)
		)
		(net 2)
		(uuid "a5a892c0-b5db-4fa4-b5ed-b311f9d2fb01")
	)
	(via
		(at 161 109.2)
		(size 0.6)
		(drill 0.3)
		(layers "F.Cu" "B.Cu")
		(teardrops
			(best_length_ratio 0.5)
			(max_length 1)
			(best_width_ratio 1)
			(max_width 2)
			(curve_points 0)
			(filter_ratio 0.9)
			(enabled yes)
			(allow_two_segments yes)
			(prefer_zone_connections yes)
		)
		(net 2)
		(uuid "f4c59e31-7507-4848-b3f8-46b98f579a3d")
	)
	(segment
		(start 161 109.2)
		(end 156.4 109.2)
		(width 0.3)
		(layer "B.Cu")
		(net 2)
		(uuid "6db5055c-fd78-431b-8e06-f5af9ff919fd")
	)
	(segment
		(start 155.17 107.83)
		(end 155.17 338.221472)
		(width 0.3)
		(layer "F.Cu")
		(net 5)
		(uuid "0d41e45d-ffea-4d85-afaf-fc3ed1c8e8e4")
	)
	(segment
		(start 171.080761 52.5)
		(end 171.2 52.5)
		(width 0.3)
		(layer "F.Cu")
		(net 5)
		(uuid "11504e93-4fab-4a77-ae0e-14e66dfc8fa0")
	)
	(segment
		(start 155.52 107.48)
		(end 155.64 107.36)
		(width 0.3)
		(layer "F.Cu")
		(net 5)
		(uuid "13b04e77-d05c-426b-af87-9d0c72b72fb2")
	)
	(segment
		(start 155.75 105.75)
		(end 155.8 105.7)
		(width 0.3)
		(layer "F.Cu")
		(net 5)
		(uuid "2eef9fe7-182e-43cb-8fe1-a4a2ff56bfde")
	)
	(segment
		(start 155.7 107.3)
		(end 155.52 107.48)
		(width 0.2)
		(layer "F.Cu")
		(net 5)
		(uuid "31e78be8-d068-47e3-bc69-0a6e99567078")
	)
	(segment
		(start 170.425 46.200998)
		(end 170.425 51.844239)
		(width 0.3)
		(layer "F.Cu")
		(net 5)
		(uuid "3695fe8d-152f-4f0f-8e45-793c25406600")
	)
	(segment
		(start 156.4 339.451472)
		(end 156.4 346)
		(width 0.3)
		(layer "F.Cu")
		(net 5)
		(uuid "3ad0cefb-ab74-4bbc-8c46-58e71d0f2ac6")
	)
	(segment
		(start 155.7 105.7)
		(end 155.8 105.6)
		(width 0.3)
		(layer "F.Cu")
		(net 5)
		(uuid "402a5651-2e0a-466a-a384-7e220f34dfce")
	)
	(segment
		(start 154.560286 49.185786)
		(end 154.385786 49.360286)
		(width 0.3)
		(layer "F.Cu")
		(net 5)
		(uuid "47a76d0f-fcdc-42a4-b7f2-8d97607cd902")
	)
	(segment
		(start 155.725 52.502296)
		(end 155.725 53.697704)
		(width 0.2)
		(layer "F.Cu")
		(net 5)
		(uuid "4c2d407e-9de1-41f1-bf0e-09929a970480")
	)
	(segment
		(start 168.5 107)
		(end 162.3 107)
		(width 0.3)
		(layer "F.Cu")
		(net 5)
		(uuid "4e702dec-1779-4e33-9c3b-ace4e7126898")
	)
	(segment
		(start 155.785786 60.704214)
		(end 155.15 61.34)
		(width 0.3)
		(layer "F.Cu")
		(net 5)
		(uuid "553e787d-18f8-4a91-918c-f14392789594")
	)
	(segment
		(start 170.425 51.844239)
		(end 171.080761 52.5)
		(width 0.3)
		(layer "F.Cu")
		(net 5)
		(uuid "55708d7c-76cf-462c-99e5-c98e5cc68658")
	)
	(segment
		(start 155.785786 53.75849)
		(end 155.785786 60.704214)
		(width 0.3)
		(layer "F.Cu")
		(net 5)
		(uuid "584cab12-5482-4303-b672-8adc1ca8cc55")
	)
	(segment
		(start 155.7 105.7)
		(end 155.7 107.3)
		(width 0.3)
		(layer "F.Cu")
		(net 5)
		(uuid "5e02c5b3-836c-4092-9a83-a87cba703088")
	)
	(segment
		(start 155.17 338.221472)
		(end 156.4 339.451472)
		(width 0.3)
		(layer "F.Cu")
		(net 5)
		(uuid "6859e21d-581c-41c9-9c5a-98c41ca5568a")
	)
	(segment
		(start 162.3 107)
		(end 161 105.7)
		(width 0.3)
		(layer "F.Cu")
		(net 5)
		(uuid "81a1a9a9-1379-400a-ba04-03da7c177737")
	)
	(segment
		(start 171.2 52.5)
		(end 171.2 104.3)
		(width 0.3)
		(layer "F.Cu")
		(net 5)
		(uuid "85b06561-908e-426c-9435-ae37e687ada6")
	)
	(segment
		(start 171.6 45.8)
		(end 170.825998 45.8)
		(width 0.3)
		(layer "F.Cu")
		(net 5)
		(uuid "8e2fb42c-3fd1-4700-8c6d-ed3b1d1a3455")
	)
	(segment
		(start 155.147786 49.185786)
		(end 154.560286 49.185786)
		(width 0.3)
		(layer "F.Cu")
		(net 5)
		(uuid "954f617d-65c0-4efd-be2b-51f50b1b391c")
	)
	(segment
		(start 171.2 104.3)
		(end 168.5 107)
		(width 0.3)
		(layer "F.Cu")
		(net 5)
		(uuid "a1855e3e-480c-40fb-bd63-f77161fbb931")
	)
	(segment
		(start 155.15 105.15)
		(end 155.7 105.7)
		(width 0.3)
		(layer "F.Cu")
		(net 5)
		(uuid "acfd6733-89be-40e6-b3c7-59678d84b16b")
	)
	(segment
		(start 155.725 53.697704)
		(end 155.785786 53.75849)
		(width 0.3)
		(layer "F.Cu")
		(net 5)
		(uuid "b3cfb0a4-e637-4d51-86a9-6f0601e198a2")
	)
	(segment
		(start 155.75 105.75)
		(end 155.7 105.7)
		(width 0.3)
		(layer "F.Cu")
		(net 5)
		(uuid "b4b48434-daf3-4b25-9572-0232a154016b")
	)
	(segment
		(start 155.15 61.34)
		(end 155.15 105.15)
		(width 0.3)
		(layer "F.Cu")
		(net 5)
		(uuid "c84bf1c2-eb07-4677-a973-b91b2aee055d")
	)
	(segment
		(start 155.17 107.83)
		(end 155.52 107.48)
		(width 0.3)
		(layer "F.Cu")
		(net 5)
		(uuid "db6c5f80-211d-4c16-b2ac-c265445f0709")
	)
	(segment
		(start 155.764684 53.697704)
		(end 155.725 53.697704)
		(width 0.2)
		(layer "F.Cu")
		(net 5)
		(uuid "e33e253d-15d1-4d0d-aede-c19e8997bc0d")
	)
	(segment
		(start 154.385786 49.360286)
		(end 154.385786 51.090378)
		(width 0.3)
		(layer "F.Cu")
		(net 5)
		(uuid "ec706632-7ae5-4e4a-a9f0-37037307a7a2")
	)
	(segment
		(start 155.74 105.76)
		(end 155.75 105.75)
		(width 0.3)
		(layer "F.Cu")
		(net 5)
		(uuid "f25df5ab-14b0-4de3-9f47-ece44d9b58f3")
	)
	(segment
		(start 154.385786 51.090378)
		(end 155.781194 52.485786)
		(width 0.3)
		(layer "F.Cu")
		(net 5)
		(uuid "f48aa1d9-250a-4ebf-bcfd-3dc8083b33a5")
	)
	(segment
		(start 170.825998 45.8)
		(end 170.425 46.200998)
		(width 0.3)
		(layer "F.Cu")
		(net 5)
		(uuid "f7636d4b-e79f-4b96-be71-1b0b58de4e3d")
	)
	(via
		(at 155.7 105.7)
		(size 0.6)
		(drill 0.3)
		(layers "F.Cu" "B.Cu")
		(teardrops
			(best_length_ratio 0.5)
			(max_length 1)
			(best_width_ratio 1)
			(max_width 2)
			(curve_points 0)
			(filter_ratio 0.9)
			(enabled yes)
			(allow_two_segments yes)
			(prefer_zone_connections yes)
		)
		(net 5)
		(uuid "72bcea93-6b6d-468d-b9d5-716c7ba7b88d")
	)
	(via
		(at 161 105.7)
		(size 0.6)
		(drill 0.3)
		(layers "F.Cu" "B.Cu")
		(teardrops
			(best_length_ratio 0.5)
			(max_length 1)
			(best_width_ratio 1)
			(max_width 2)
			(curve_points 0)
			(filter_ratio 0.9)
			(enabled yes)
			(allow_two_segments yes)
			(prefer_zone_connections yes)
		)
		(net 5)
		(uuid "c6b6c4da-bcee-4843-85eb-df53567e512d")
	)
	(segment
		(start 161 105.7)
		(end 155.7 105.7)
		(width 0.3)
		(layer "B.Cu")
		(net 5)
		(uuid "510c91fe-7e0b-4daa-8d7d-ee6173933e2b")
	)
	(segment
		(start 154.55 107.45)
		(end 154.55 338.45)
		(width 0.5)
		(layer "F.Cu")
		(net 6)
		(uuid "2b5b853a-d644-493e-88aa-6e732cff9230")
	)
	(segment
		(start 171.225 51.675)
		(end 171.2 51.7)
		(width 0.3)
		(layer "F.Cu")
		(net 6)
		(uuid "3083cf0b-7834-42d9-a944-58f247903653")
	)
	(segment
		(start 155.010786 106.989214)
		(end 155 107)
		(width 0.5)
		(layer "F.Cu")
		(net 6)
		(uuid "3cf1d52e-5b86-4548-9c80-a95fc3e2630b")
	)
	(segment
		(start 153.785786 49.111758)
		(end 154.511758 48.385786)
		(width 0.5)
		(layer "F.Cu")
		(net 6)
		(uuid "46281c78-ee2d-40aa-8044-eaf5d83c9965")
	)
	(segment
		(start 155.1 339)
		(end 155.1 342.1)
		(width 0.5)
		(layer "F.Cu")
		(net 6)
		(uuid "51e8c9e7-f1e8-4121-972f-2478e870e47b")
	)
	(segment
		(start 155 53.15)
		(end 154.95 53.1)
		(width 0.5)
		(layer "F.Cu")
		(net 6)
		(uuid "56454360-0841-44b6-ab38-dc69305e2d9c")
	)
	(segment
		(start 171.225 48.9)
		(end 171.225 51.675)
		(width 0.3)
		(layer "F.Cu")
		(net 6)
		(uuid "5cbbb651-35aa-4928-bbd5-e969ef11f9da")
	)
	(segment
		(start 154.511758 48.385786)
		(end 155.147786 48.385786)
		(width 0.5)
		(layer "F.Cu")
		(net 6)
		(uuid "7b434aa3-8075-44dc-9243-34afe5c61f63")
	)
	(segment
		(start 154.55 338.45)
		(end 155.1 339)
		(width 0.5)
		(layer "F.Cu")
		(net 6)
		(uuid "8055f5ed-9ae5-4e27-bf71-af9ceba27038")
	)
	(segment
		(start 155.010786 53.085786)
		(end 153.785786 51.860786)
		(width 0.5)
		(layer "F.Cu")
		(net 6)
		(uuid "8ae987e8-0430-46c6-b7e5-f8e0eb57ef46")
	)
	(segment
		(start 154.51 106.51)
		(end 154.51 61.09)
		(width 0.5)
		(layer "F.Cu")
		(net 6)
		(uuid "93b690d3-744f-4845-a03d-e03f208af2d5")
	)
	(segment
		(start 171.6 48.6)
		(end 171.3 48.9)
		(width 0.3)
		(layer "F.Cu")
		(net 6)
		(uuid "abddf53d-42ac-450b-a0db-05e8a93afc87")
	)
	(segment
		(start 171.6 47.2)
		(end 171.6 48.525)
		(width 0.3)
		(layer "F.Cu")
		(net 6)
		(uuid "b7c11a3b-a1a7-40cb-ab26-8a1b3849c12b")
	)
	(segment
		(start 171.6 48.525)
		(end 171.225 48.9)
		(width 0.3)
		(layer "F.Cu")
		(net 6)
		(uuid "bfc3833b-7197-41cf-9efe-57a84b109fae")
	)
	(segment
		(start 153.785786 51.860786)
		(end 153.785786 49.111758)
		(width 0.5)
		(layer "F.Cu")
		(net 6)
		(uuid "d0632faa-7d99-47d7-ba1b-2d1976020081")
	)
	(segment
		(start 155 107)
		(end 154.55 107.45)
		(width 0.5)
		(layer "F.Cu")
		(net 6)
		(uuid "d80ce66a-f1ee-47a7-8888-e1289e5c52a1")
	)
	(segment
		(start 154.51 61.09)
		(end 155 60.6)
		(width 0.5)
		(layer "F.Cu")
		(net 6)
		(uuid "d9012b1b-7d51-4f63-9b8f-26113b667891")
	)
	(segment
		(start 155 60.6)
		(end 155 53.15)
		(width 0.5)
		(layer "F.Cu")
		(net 6)
		(uuid "e92ca2fd-1bb7-46c3-a323-0e7b87038b5a")
	)
	(segment
		(start 155 107)
		(end 154.51 106.51)
		(width 0.5)
		(layer "F.Cu")
		(net 6)
		(uuid "f714f8db-4d34-4369-b9ad-7e57ba1b2638")
	)
	(via
		(at 171.2 51.7)
		(size 0.6)
		(drill 0.3)
		(layers "F.Cu" "B.Cu")
		(teardrops
			(best_length_ratio 0.5)
			(max_length 1)
			(best_width_ratio 1)
			(max_width 2)
			(curve_points 0)
			(filter_ratio 0.9)
			(enabled yes)
			(allow_two_segments yes)
			(prefer_zone_connections yes)
		)
		(net 6)
		(uuid "94b9391f-a886-4ee4-9196-ff2e9a87486c")
	)
	(via
		(at 155 107)
		(size 0.6)
		(drill 0.3)
		(layers "F.Cu" "B.Cu")
		(teardrops
			(best_length_ratio 0.5)
			(max_length 1)
			(best_width_ratio 1)
			(max_width 2)
			(curve_points 0)
			(filter_ratio 0.9)
			(enabled yes)
			(allow_two_segments yes)
			(prefer_zone_connections yes)
		)
		(net 6)
		(uuid "f98ce2c9-07b0-4a8c-bcc0-18f77de1c3d7")
	)
	(segment
		(start 168.5 107)
		(end 171.2 104.3)
		(width 0.3)
		(layer "B.Cu")
		(net 6)
		(uuid "05aff329-e0af-45d0-8111-1d17cc62b1c3")
	)
	(segment
		(start 171.2 104.3)
		(end 171.2 51.7)
		(width 0.3)
		(layer "B.Cu")
		(net 6)
		(uuid "5c1207b2-0aa5-4cc8-9162-0289758d10b8")
	)
	(segment
		(start 155 107)
		(end 168.5 107)
		(width 0.3)
		(layer "B.Cu")
		(net 6)
		(uuid "8cad8a96-8f0f-4ef2-be40-b4c005862eec")
	)
	(segment
		(start 164.95 51.15)
		(end 165 51.2)
		(width 0.2)
		(layer "F.Cu")
		(net 8)
		(uuid "0396c6c5-6510-4e44-98a4-d42696fce41b")
	)
	(segment
		(start 157.52 70.65)
		(end 156.35 71.82)
		(width 0.5)
		(layer "F.Cu")
		(net 8)
		(uuid "0756b238-5f27-456c-8350-3a7023c4b510")
	)
	(segment
		(start 165.05 70.05)
		(end 164.45 70.65)
		(width 0.5)
		(layer "F.Cu")
		(net 8)
		(uuid "076a4de4-46c0-436b-a5fd-93b23e31975b")
	)
	(segment
		(start 156.76 104.71)
		(end 156.46 104.41)
		(width 0.5)
		(layer "F.Cu")
		(net 8)
		(uuid "0c3669a5-1eae-43ef-9206-ec4b4e5d87f1")
	)
	(segment
		(start 156.35 71.82)
		(end 156.35 104.3)
		(width 0.5)
		(layer "F.Cu")
		(net 8)
		(uuid "1e931384-2f2e-4a8e-9e28-fb18ba842c3b")
	)
	(segment
		(start 166.635786 48.035786)
		(end 164.935786 48.035786)
		(width 0.5)
		(layer "F.Cu")
		(net 8)
		(uuid "238c2a66-f525-4d49-a4ff-e2d71d4dd666")
	)
	(segment
		(start 156.76 104.71)
		(end 156.78 104.71)
		(width 0.2)
		(layer "F.Cu")
		(net 8)
		(uuid "25c131d4-ddad-4540-86a7-25b4b17a2158")
	)
	(segment
		(start 164.935786 51.014214)
		(end 165.05 51.128428)
		(width 0.5)
		(layer "F.Cu")
		(net 8)
		(uuid "44054256-cc4f-4258-aa39-7fb5c0a72151")
	)
	(segment
		(start 156.49 337.429172)
		(end 159.2 340.139172)
		(width 0.5)
		(layer "F.Cu")
		(net 8)
		(uuid "5a42dd09-e32d-4dc9-8e02-a39cef3627ad")
	)
	(segment
		(start 156.49 110.5)
		(end 156.49 337.429172)
		(width 0.5)
		(layer "F.Cu")
		(net 8)
		(uuid "6de5faa4-2823-4a7f-965c-a0bbdd194b7b")
	)
	(segment
		(start 164.45 70.65)
		(end 157.52 70.65)
		(width 0.5)
		(layer "F.Cu")
		(net 8)
		(uuid "7b623faf-4aa5-46b1-a2d4-07bc3403fedd")
	)
	(segment
		(start 165.05 51.128428)
		(end 165.05 70.05)
		(width 0.5)
		(layer "F.Cu")
		(net 8)
		(uuid "97da465c-8203-4481-80cf-315df514c04e")
	)
	(segment
		(start 159.2 340.139172)
		(end 159.2 346)
		(width 0.5)
		(layer "F.Cu")
		(net 8)
		(uuid "a745763b-7eac-4887-b3b2-4ce5354c93a0")
	)
	(segment
		(start 164.935786 48.035786)
		(end 164.935786 51.135786)
		(width 0.5)
		(layer "F.Cu")
		(net 8)
		(uuid "b04a46c5-be04-4909-b9a1-42f4800a8b2f")
	)
	(segment
		(start 156.78 104.71)
		(end 157.23 105.16)
		(width 0.5)
		(layer "F.Cu")
		(net 8)
		(uuid "d315e0d1-3d15-4e1c-ac88-50ce660fad70")
	)
	(segment
		(start 156.49 110.5)
		(end 157.23 109.76)
		(width 0.5)
		(layer "F.Cu")
		(net 8)
		(uuid "d6d5ce90-e9d1-4e10-8fe7-f4ab9a02512c")
	)
	(segment
		(start 157.23 105.16)
		(end 157.23 109.76)
		(width 0.5)
		(layer "F.Cu")
		(net 8)
		(uuid "e1874f22-d11a-4827-b11d-e3d484194f26")
	)
	(segment
		(start 160.6 342.5)
		(end 160.6 340.549222)
		(width 0.5)
		(layer "F.Cu")
		(net 9)
		(uuid "124fd881-3946-4ed4-a6f3-e16892490e82")
	)
	(segment
		(start 157.7 337.649222)
		(end 157.7 110.42)
		(width 0.5)
		(layer "F.Cu")
		(net 9)
		(uuid "264e4de6-5de2-4861-81ad-2f02cdd4fd4b")
	)
	(segment
		(start 158.07 110.05)
		(end 158.07 104.87)
		(width 0.5)
		(layer "F.Cu")
		(net 9)
		(uuid "3041253e-8ed2-442b-bbcf-3c3e86eececd")
	)
	(segment
		(start 160.6 340.549222)
		(end 157.7 337.649222)
		(width 0.5)
		(layer "F.Cu")
		(net 9)
		(uuid "5125a3ff-cb37-433b-9406-1b3acabab346")
	)
	(segment
		(start 157.22 104.02)
		(end 157.22 73.13)
		(width 0.5)
		(layer "F.Cu")
		(net 9)
		(uuid "60646fd2-79c2-42ed-ba8c-774f3f97d1df")
	)
	(segment
		(start 158.5 71.85)
		(end 165.85 71.85)
		(width 0.5)
		(layer "F.Cu")
		(net 9)
		(uuid "694b614c-f78f-480a-8196-283257b3d82e")
	)
	(segment
		(start 157.22 73.13)
		(end 158.5 71.85)
		(width 0.5)
		(layer "F.Cu")
		(net 9)
		(uuid "883339a4-f435-4fb6-8a11-71f024bf491c")
	)
	(segment
		(start 166.635786 71.064214)
		(end 166.635786 52)
		(width 0.5)
		(layer "F.Cu")
		(net 9)
		(uuid "8c4a9226-9d05-451d-930d-bc630d96af8f")
	)
	(segment
		(start 165.85 71.85)
		(end 166.635786 71.064214)
		(width 0.5)
		(layer "F.Cu")
		(net 9)
		(uuid "97c1edc0-3a7f-46f7-ad26-0880bdda0763")
	)
	(segment
		(start 158.07 104.87)
		(end 157.22 104.02)
		(width 0.5)
		(layer "F.Cu")
		(net 9)
		(uuid "ab4cc2a1-cf3e-4621-accd-6bf0933cae62")
	)
	(segment
		(start 157.7 110.42)
		(end 158.07 110.05)
		(width 0.5)
		(layer "F.Cu")
		(net 9)
		(uuid "d7c54d3e-aaba-4e6e-a15b-de7a3fa76f9c")
	)
	(zone
		(net 2)
		(net_name "SDA")
		(layer "F.Cu")
		(uuid "0c1e03ba-2e53-441a-b002-3d1425aa1af8")
		(name "$teardrop_padvia$")
		(hatch full 0.1)
		(priority 30009)
		(attr
			(teardrop
				(type padvia)
			)
		)
		(connect_pads yes
			(clearance 0)
		)
		(min_thickness 0.0254)
		(filled_areas_thickness no)
		(fill yes
			(thermal_gap 0.5)
			(thermal_bridge_width 0.5)
			(island_removal_mode 1)
			(island_area_min 10)
		)
		(polygon
			(pts
				(xy 155.86967 109.518198) (xy 156.081802 109.73033) (xy 156.514805 109.477164) (xy 156.400707 109.199293)
				(xy 156.122836 109.085195)
			)
		)
		(filled_polygon
			(layer "F.Cu")
			(pts
				(xy 156.132243 109.089057) (xy 156.315011 109.164105) (xy 156.396184 109.197436) (xy 156.402536 109.203748)
				(xy 156.402563 109.203815) (xy 156.510941 109.467754) (xy 156.510914 109.476709) (xy 156.506023 109.482298)
				(xy 156.089596 109.725773) (xy 156.080725 109.726991) (xy 156.075418 109.723946) (xy 155.876053 109.524581)
				(xy 155.872626 109.516308) (xy 155.874224 109.510407) (xy 156.117702 109.093974) (xy 156.124835 109.088563)
			)
		)
	)
	(zone
		(net 5)
		(net_name "SCL")
		(layer "F.Cu")
		(uuid "1d3ffd7d-fed8-4b6a-aa13-b7d3ae4b1104")
		(name "$teardrop_padvia$")
		(hatch full 0.1)
		(priority 30011)
		(attr
			(teardrop
				(type padvia)
			)
		)
		(connect_pads yes
			(clearance 0)
		)
		(min_thickness 0.0254)
		(filled_areas_thickness no)
		(fill yes
			(thermal_gap 0.5)
			(thermal_bridge_width 0.5)
			(island_removal_mode 1)
			(island_area_min 10)
		)
		(polygon
			(pts
				(xy 155.381802 105.16967) (xy 155.16967 105.381802) (xy 155.422836 105.814805) (xy 155.700707 105.700707)
				(xy 155.814805 105.422836)
			)
		)
		(filled_polygon
			(layer "F.Cu")
			(pts
				(xy 155.389592 105.174225) (xy 155.806023 105.417701) (xy 155.811436 105.424835) (xy 155.810941 105.432245)
				(xy 155.702563 105.696184) (xy 155.696251 105.702536) (xy 155.696184 105.702563) (xy 155.432245 105.810941)
				(xy 155.42329 105.810914) (xy 155.417701 105.806023) (xy 155.174225 105.389593) (xy 155.173008 105.380725)
				(xy 155.176051 105.37542) (xy 155.375419 105.176052) (xy 155.383691 105.172626)
			)
		)
	)
	(zone
		(net 1)
		(net_name "GND")
		(layer "F.Cu")
		(uuid "3ed12bcc-0922-46b2-93cb-37891e28c3fb")
		(name "$teardrop_padvia$")
		(hatch full 0.1)
		(priority 30003)
		(attr
			(teardrop
				(type padvia)
			)
		)
		(connect_pads yes
			(clearance 0)
		)
		(min_thickness 0.0254)
		(filled_areas_thickness no)
		(fill yes
			(thermal_gap 0.5)
			(thermal_bridge_width 0.5)
			(island_removal_mode 1)
			(island_area_min 10)
		)
		(polygon
			(pts
				(xy 156.829256 54.783734) (xy 156.329287 54.789168) (xy 156.285786 55.385786) (xy 156.585796 55.386785)
				(xy 156.885786 55.385786)
			)
		)
		(filled_polygon
			(layer "F.Cu")
			(pts
				(xy 156.826796 54.787187) (xy 156.830262 54.794456) (xy 156.884588 55.373034) (xy 156.881949 55.381592)
				(xy 156.874033 55.385777) (xy 156.872978 55.385828) (xy 156.585834 55.386784) (xy 156.585756 55.386784)
				(xy 156.298328 55.385827) (xy 156.290066 55.382373) (xy 156.286667 55.374088) (xy 156.286698 55.373276)
				(xy 156.286716 55.373034) (xy 156.328504 54.799897) (xy 156.332523 54.791897) (xy 156.340045 54.789051)
				(xy 156.818486 54.783851)
			)
		)
	)
	(zone
		(net 6)
		(net_name "VDD")
		(layer "F.Cu")
		(uuid "4508e48c-14d0-4411-a3c3-96a7f3711e8b")
		(name "$teardrop_padvia$")
		(hatch full 0.1)
		(priority 30002)
		(attr
			(teardrop
				(type padvia)
			)
		)
		(connect_pads yes
			(clearance 0)
		)
		(min_thickness 0.0254)
		(filled_areas_thickness no)
		(fill yes
			(thermal_gap 0.5)
			(thermal_bridge_width 0.5)
			(island_removal_mode 1)
			(island_area_min 10)
		)
		(polygon
			(pts
				(xy 154.752513 106.39896) (xy 154.39896 106.752513) (xy 154.787868 107.212132) (xy 155.000707 107.000707)
				(xy 155.212132 106.787868)
			)
		)
		(filled_polygon
			(layer "F.Cu")
			(pts
				(xy 154.760729 106.405912) (xy 155.202457 106.779681) (xy 155.206559 106.787641) (xy 155.203831 106.796171)
				(xy 155.2032 106.796859) (xy 155.000762 107.000652) (xy 155.000707 107.000707) (xy 154.796859 107.2032)
				(xy 154.788574 107.206599) (xy 154.780312 107.203145) (xy 154.779681 107.202457) (xy 154.60897 107.000707)
				(xy 154.405912 106.760729) (xy 154.403185 106.752201) (xy 154.406571 106.744901) (xy 154.744901 106.406571)
				(xy 154.753173 106.403145)
			)
		)
	)
	(zone
		(net 1)
		(net_name "GND")
		(layer "F.Cu")
		(uuid "4a22227d-6a8a-478a-ad51-bd8cbd56db64")
		(name "$teardrop_padvia$")
		(hatch full 0.1)
		(priority 30004)
		(attr
			(teardrop
				(type padvia)
			)
		)
		(connect_pads yes
			(clearance 0)
		)
		(min_thickness 0.0254)
		(filled_areas_thickness no)
		(fill yes
			(thermal_gap 0.5)
			(thermal_bridge_width 0.5)
			(island_removal_mode 1)
			(island_area_min 10)
		)
		(polygon
			(pts
				(xy 154.035786 107.402827) (xy 153.535786 107.402827) (xy 153.5 108) (xy 153.8 108.001) (xy 154.1 108)
			)
		)
		(filled_polygon
			(layer "F.Cu")
			(pts
				(xy 154.03355 107.406254) (xy 154.03691 107.413276) (xy 154.098611 107.987091) (xy 154.096088 107.995683)
				(xy 154.088229 107.999975) (xy 154.087017 108.000042) (xy 153.800038 108.000999) (xy 153.79996 108.000999)
				(xy 153.51238 108.000041) (xy 153.504118 107.996587) (xy 153.500719 107.988302) (xy 153.500739 107.987663)
				(xy 153.535127 107.413827) (xy 153.539043 107.405774) (xy 153.546806 107.402827) (xy 154.025277 107.402827)
			)
		)
	)
	(zone
		(net 2)
		(net_name "SDA")
		(layer "F.Cu")
		(uuid "6cf999ea-9e87-4c14-80d3-1e1e21a5f9b7")
		(name "$teardrop_padvia$")
		(hatch full 0.1)
		(priority 30006)
		(attr
			(teardrop
				(type padvia)
			)
		)
		(connect_pads yes
			(clearance 0)
		)
		(min_thickness 0.0254)
		(filled_areas_thickness no)
		(fill yes
			(thermal_gap 0.5)
			(thermal_bridge_width 0.5)
			(island_removal_mode 1)
			(island_area_min 10)
		)
		(polygon
			(pts
				(xy 156.55 108.6) (xy 156.25 108.6) (xy 156.122836 109.085195) (xy 156.4 109.201) (xy 156.677164 109.085195)
			)
		)
		(filled_polygon
			(layer "F.Cu")
			(pts
				(xy 156.549244 108.603427) (xy 156.552289 108.608734) (xy 156.674584 109.075354) (xy 156.673366 109.084225)
				(xy 156.667777 109.089116) (xy 156.404511 109.199115) (xy 156.395556 109.199142) (xy 156.395489 109.199115)
				(xy 156.132222 109.089116) (xy 156.12591 109.082764) (xy 156.125415 109.075354) (xy 156.247711 108.608734)
				(xy 156.253124 108.6016) (xy 156.259029 108.6) (xy 156.540971 108.6)
			)
		)
	)
	(zone
		(net 1)
		(net_name "GND")
		(layer "F.Cu")
		(uuid "73d8f841-4672-4891-82ff-63bc51bacd71")
		(name "$teardrop_padvia$")
		(hatch full 0.1)
		(priority 30012)
		(attr
			(teardrop
				(type padvia)
			)
		)
		(connect_pads yes
			(clearance 0)
		)
		(min_thickness 0.0254)
		(filled_areas_thickness no)
		(fill yes
			(thermal_gap 0.5)
			(thermal_bridge_width 0.5)
			(island_removal_mode 1)
			(island_area_min 10)
		)
		(polygon
			(pts
				(xy 172.925 51.104973) (xy 172.625 51.104973) (xy 172.522836 51.585195) (xy 172.8 51.701) (xy 173.077164 51.585195)
			)
		)
		(filled_polygon
			(layer "F.Cu")
			(pts
				(xy 172.924707 51.1084) (xy 172.927587 51.113139) (xy 173.07393 51.574991) (xy 173.073163 51.583913)
				(xy 173.067288 51.589321) (xy 172.804511 51.699115) (xy 172.795556 51.699142) (xy 172.795489 51.699115)
				(xy 172.531788 51.588935) (xy 172.525476 51.582583) (xy 172.524855 51.575704) (xy 172.623029 51.114238)
				(xy 172.628102 51.106859) (xy 172.634473 51.104973) (xy 172.916434 51.104973)
			)
		)
	)
	(zone
		(net 1)
		(net_name "GND")
		(layer "F.Cu")
		(uuid "aaec02ea-cf60-49fe-8f8d-f576903394c6")
		(name "$teardrop_padvia$")
		(hatch full 0.1)
		(priority 30000)
		(attr
			(teardrop
				(type padvia)
			)
		)
		(connect_pads yes
			(clearance 0)
		)
		(min_thickness 0.0254)
		(filled_areas_thickness no)
		(fill yes
			(thermal_gap 0.5)
			(thermal_bridge_width 0.5)
			(island_removal_mode 1)
			(island_area_min 10)
		)
		(polygon
			(pts
				(xy 153.55 108.6) (xy 154.05 108.6) (xy 154.1 108) (xy 153.8 107.999) (xy 153.5 108)
			)
		)
		(filled_polygon
			(layer "F.Cu")
			(pts
				(xy 154.087327 107.999957) (xy 154.095588 108.003411) (xy 154.098987 108.011696) (xy 154.098947 108.012629)
				(xy 154.050894 108.589272) (xy 154.046792 108.597232) (xy 154.039234 108.6) (xy 153.560766 108.6)
				(xy 153.552493 108.596573) (xy 153.549106 108.589272) (xy 153.501052 108.012629) (xy 153.50378 108.004099)
				(xy 153.51174 107.999997) (xy 153.512653 107.999957) (xy 153.8 107.999)
			)
		)
	)
	(zone
		(net 5)
		(net_name "SCL")
		(layer "F.Cu")
		(uuid "af25013a-337a-48e3-badd-31477809a0fa")
		(name "$teardrop_padvia$")
		(hatch full 0.1)
		(priority 30010)
		(attr
			(teardrop
				(type padvia)
			)
		)
		(connect_pads yes
			(clearance 0)
		)
		(min_thickness 0.0254)
		(filled_areas_thickness no)
		(fill yes
			(thermal_gap 0.5)
			(thermal_bridge_width 0.5)
			(island_removal_mode 1)
			(island_area_min 10)
		)
		(polygon
			(pts
				(xy 161.318198 106.23033) (xy 161.53033 106.018198) (xy 161.277164 105.585195) (xy 160.999293 105.699293)
				(xy 160.885195 105.977164)
			)
		)
		(filled_polygon
			(layer "F.Cu")
			(pts
				(xy 161.276709 105.589085) (xy 161.282298 105.593976) (xy 161.525773 106.010404) (xy 161.526991 106.019274)
				(xy 161.523946 106.024581) (xy 161.324581 106.223946) (xy 161.316308 106.227373) (xy 161.310404 106.225773)
				(xy 160.893976 105.982298) (xy 160.888563 105.975164) (xy 160.889057 105.967756) (xy 160.997436 105.703814)
				(xy 161.003746 105.697464) (xy 161.267756 105.589058)
			)
		)
	)
	(zone
		(net 6)
		(net_name "VDD")
		(layer "F.Cu")
		(uuid "bbb6d0e5-e31a-44fb-80be-01712cce05f3")
		(name "$teardrop_padvia$")
		(hatch full 0.1)
		(priority 30013)
		(attr
			(teardrop
				(type padvia)
			)
		)
		(connect_pads yes
			(clearance 0)
		)
		(min_thickness 0.0254)
		(filled_areas_thickness no)
		(fill yes
			(thermal_gap 0.5)
			(thermal_bridge_width 0.5)
			(island_removal_mode 1)
			(island_area_min 10)
		)
		(polygon
			(pts
				(xy 171.375 51.104973) (xy 171.075 51.104973) (xy 170.922836 51.585195) (xy 171.2 51.701) (xy 171.477164 51.585195)
			)
		)
		(filled_polygon
			(layer "F.Cu")
			(pts
				(xy 171.3738 51.1084) (xy 171.376971 51.114238) (xy 171.475144 51.575704) (xy 171.473514 51.58451)
				(xy 171.468211 51.588935) (xy 171.204511 51.699115) (xy 171.195556 51.699142) (xy 171.195489 51.699115)
				(xy 170.932711 51.589321) (xy 170.926399 51.582969) (xy 170.926069 51.574991) (xy 171.072413 51.113139)
				(xy 171.078178 51.106287) (xy 171.083566 51.104973) (xy 171.365527 51.104973)
			)
		)
	)
	(zone
		(net 5)
		(net_name "SCL")
		(layer "F.Cu")
		(uuid "bd3a3967-f04a-450b-8b59-49832357f9b5")
		(name "$teardrop_padvia$")
		(hatch full 0.1)
		(priority 30007)
		(attr
			(teardrop
				(type padvia)
			)
		)
		(connect_pads yes
			(clearance 0)
		)
		(min_thickness 0.0254)
		(filled_areas_thickness no)
		(fill yes
			(thermal_gap 0.5)
			(thermal_bridge_width 0.5)
			(island_removal_mode 1)
			(island_area_min 10)
		)
		(polygon
			(pts
				(xy 155.55 106.3) (xy 155.85 106.3) (xy 155.977164 105.814805) (xy 155.7 105.699) (xy 155.422836 105.814805)
			)
		)
		(filled_polygon
			(layer "F.Cu")
			(pts
				(xy 155.941497 105.799902) (xy 155.967777 105.810883) (xy 155.974089 105.817235) (xy 155.974584 105.824645)
				(xy 155.852289 106.291266) (xy 155.846876 106.2984) (xy 155.840971 106.3) (xy 155.559029 106.3)
				(xy 155.550756 106.296573) (xy 155.547711 106.291266) (xy 155.425415 105.824645) (xy 155.426633 105.815774)
				(xy 155.432221 105.810883) (xy 155.69549 105.700883) (xy 155.704444 105.700857)
			)
		)
	)
	(zone
		(net 6)
		(net_name "VDD")
		(layer "F.Cu")
		(uuid "ed9ce513-9e91-4f2e-8ce5-f8c85bb21fae")
		(name "$teardrop_padvia$")
		(hatch full 0.1)
		(priority 30001)
		(attr
			(teardrop
				(type padvia)
			)
		)
		(connect_pads yes
			(clearance 0)
		)
		(min_thickness 0.0254)
		(filled_areas_thickness no)
		(fill yes
			(thermal_gap 0.5)
			(thermal_bridge_width 0.5)
			(island_removal_mode 1)
			(island_area_min 10)
		)
		(polygon
			(pts
				(xy 154.39896 107.247487) (xy 154.752513 107.60104) (xy 155.212132 107.212132) (xy 155.000707 106.999293)
				(xy 154.787868 106.787868)
			)
		)
		(filled_polygon
			(layer "F.Cu")
			(pts
				(xy 154.796171 106.796168) (xy 154.796859 106.796799) (xy 155.000707 106.999293) (xy 155.000762 106.999348)
				(xy 155.2032 107.20314) (xy 155.206599 107.211425) (xy 155.203145 107.219687) (xy 155.202457 107.220318)
				(xy 154.760731 107.594086) (xy 154.752201 107.596814) (xy 154.7449 107.593427) (xy 154.406572 107.255099)
				(xy 154.403145 107.246826) (xy 154.405911 107.239271) (xy 154.779683 106.79754) (xy 154.787641 106.79344)
			)
		)
	)
	(zone
		(net 1)
		(net_name "GND")
		(layer "F.Cu")
		(uuid "fc61716b-53c0-4dd7-8950-a7645e50e413")
		(name "$teardrop_padvia$")
		(hatch full 0.1)
		(priority 30005)
		(attr
			(teardrop
				(type padvia)
			)
		)
		(connect_pads yes
			(clearance 0)
		)
		(min_thickness 0.0254)
		(filled_areas_thickness no)
		(fill yes
			(thermal_gap 0.5)
			(thermal_bridge_width 0.5)
			(island_removal_mode 1)
			(island_area_min 10)
		)
		(polygon
			(pts
				(xy 153.535786 60.620101) (xy 154.035786 60.620101) (xy 154.300591 60.46295) (xy 154.185786 60.184786)
				(xy 153.973654 59.973654)
			)
		)
		(filled_polygon
			(layer "F.Cu")
			(pts
				(xy 153.981976 59.982228) (xy 153.983669 59.983622) (xy 154.184121 60.183129) (xy 154.186682 60.186958)
				(xy 154.296728 60.453591) (xy 154.296717 60.462546) (xy 154.291884 60.468117) (xy 154.038546 60.618463)
				(xy 154.032575 60.620101) (xy 153.557842 60.620101) (xy 153.549569 60.616674) (xy 153.546142 60.608401)
				(xy 153.548155 60.60184) (xy 153.965729 59.985352) (xy 153.973205 59.980426)
			)
		)
	)
	(zone
		(net 2)
		(net_name "SDA")
		(layer "F.Cu")
		(uuid "fda4ab77-6777-434f-a40e-0c67fb7a4252")
		(name "$teardrop_padvia$")
		(hatch full 0.1)
		(priority 30008)
		(attr
			(teardrop
				(type padvia)
			)
		)
		(connect_pads yes
			(clearance 0)
		)
		(min_thickness 0.0254)
		(filled_areas_thickness no)
		(fill yes
			(thermal_gap 0.5)
			(thermal_bridge_width 0.5)
			(island_removal_mode 1)
			(island_area_min 10)
		)
		(polygon
			(pts
				(xy 161.53033 108.881802) (xy 161.318198 108.66967) (xy 160.885195 108.922836) (xy 160.999293 109.200707)
				(xy 161.277164 109.314805)
			)
		)
		(filled_polygon
			(layer "F.Cu")
			(pts
				(xy 161.324581 108.676053) (xy 161.523946 108.875418) (xy 161.527373 108.883691) (xy 161.525773 108.889596)
				(xy 161.282298 109.306023) (xy 161.275164 109.311436) (xy 161.267754 109.310941) (xy 161.003815 109.202563)
				(xy 160.997463 109.196251) (xy 160.997436 109.196184) (xy 160.889058 108.932245) (xy 160.889085 108.92329)
				(xy 160.893974 108.917702) (xy 161.310406 108.674225) (xy 161.319274 108.673008)
			)
		)
	)
	(zone
		(net 6)
		(net_name "VDD")
		(layer "B.Cu")
		(uuid "22af9334-ee30-481b-abc0-b993cfd16c33")
		(name "$teardrop_padvia$")
		(hatch full 0.1)
		(priority 30009)
		(attr
			(teardrop
				(type padvia)
			)
		)
		(connect_pads yes
			(clearance 0)
		)
		(min_thickness 0.0254)
		(filled_areas_thickness no)
		(fill yes
			(thermal_gap 0.5)
			(thermal_bridge_width 0.5)
			(island_removal_mode 1)
			(island_area_min 10)
		)
		(polygon
			(pts
				(xy 155.6 107.15) (xy 155.6 106.85) (xy 155.114805 106.722836) (xy 154.999 107) (xy 155.114805 107.277164)
			)
		)
		(filled_polygon
			(layer "B.Cu")
			(pts
				(xy 155.591267 106.847711) (xy 155.5984 106.853123) (xy 155.6 106.859028) (xy 155.6 107.140971)
				(xy 155.596573 107.149244) (xy 155.591266 107.152289) (xy 155.124645 107.274584) (xy 155.115774 107.273366)
				(xy 155.110883 107.267777) (xy 155.099902 107.241497) (xy 155.000883 107.004509) (xy 155.000857 106.995556)
				(xy 155.000862 106.995542) (xy 155.110883 106.732221) (xy 155.117235 106.72591) (xy 155.124645 106.725415)
			)
		)
	)
	(zone
		(net 2)
		(net_name "SDA")
		(layer "B.Cu")
		(uuid "2c7d806c-51ef-48ea-9c88-958bfcce07c1")
		(name "$teardrop_padvia$")
		(hatch full 0.1)
		(priority 30005)
		(attr
			(teardrop
				(type padvia)
			)
		)
		(connect_pads yes
			(clearance 0)
		)
		(min_thickness 0.0254)
		(filled_areas_thickness no)
		(fill yes
			(thermal_gap 0.5)
			(thermal_bridge_width 0.5)
			(island_removal_mode 1)
			(island_area_min 10)
		)
		(polygon
			(pts
				(xy 160.4 109.05) (xy 160.4 109.35) (xy 160.885195 109.477164) (xy 161.001 109.2) (xy 160.885195 108.922836)
			)
		)
		(filled_polygon
			(layer "B.Cu")
			(pts
				(xy 160.884225 108.926633) (xy 160.889116 108.932222) (xy 160.999115 109.195489) (xy 160.999142 109.204444)
				(xy 160.999115 109.204511) (xy 160.889116 109.467777) (xy 160.882764 109.474089) (xy 160.875354 109.474584)
				(xy 160.408734 109.352289) (xy 160.4016 109.346876) (xy 160.4 109.340971) (xy 160.4 109.059028)
				(xy 160.403427 109.050755) (xy 160.408731 109.047711) (xy 160.875354 108.925415)
			)
		)
	)
	(zone
		(net 2)
		(net_name "SDA")
		(layer "B.Cu")
		(uuid "32121083-1bf5-4393-9256-826ba58d6043")
		(name "$teardrop_padvia$")
		(hatch full 0.1)
		(priority 30004)
		(attr
			(teardrop
				(type padvia)
			)
		)
		(connect_pads yes
			(clearance 0)
		)
		(min_thickness 0.0254)
		(filled_areas_thickness no)
		(fill yes
			(thermal_gap 0.5)
			(thermal_bridge_width 0.5)
			(island_removal_mode 1)
			(island_area_min 10)
		)
		(polygon
			(pts
				(xy 157 109.35) (xy 157 109.05) (xy 156.514805 108.922836) (xy 156.399 109.2) (xy 156.514805 109.477164)
			)
		)
		(filled_polygon
			(layer "B.Cu")
			(pts
				(xy 156.991267 109.047711) (xy 156.9984 109.053123) (xy 157 109.059028) (xy 157 109.340971) (xy 156.996573 109.349244)
				(xy 156.991266 109.352289) (xy 156.524645 109.474584) (xy 156.515774 109.473366) (xy 156.510883 109.467777)
				(xy 156.499902 109.441497) (xy 156.400883 109.204509) (xy 156.400857 109.195556) (xy 156.400862 109.195542)
				(xy 156.510883 108.932221) (xy 156.517235 108.92591) (xy 156.524645 108.925415)
			)
		)
	)
	(zone
		(net 6)
		(net_name "VDD")
		(layer "B.Cu")
		(uuid "3d36a383-979d-42d8-a1b5-c0a86b0187c4")
		(name "$teardrop_padvia$")
		(hatch full 0.1)
		(priority 30008)
		(attr
			(teardrop
				(type padvia)
			)
		)
		(connect_pads yes
			(clearance 0)
		)
		(min_thickness 0.0254)
		(filled_areas_thickness no)
		(fill yes
			(thermal_gap 0.5)
			(thermal_bridge_width 0.5)
			(island_removal_mode 1)
			(island_area_min 10)
		)
		(polygon
			(pts
				(xy 171.05 52.3) (xy 171.35 52.3) (xy 171.477164 51.814805) (xy 171.2 51.699) (xy 170.922836 51.814805)
			)
		)
		(filled_polygon
			(layer "B.Cu")
			(pts
				(xy 171.441497 51.799902) (xy 171.467777 51.810883) (xy 171.474089 51.817235) (xy 171.474584 51.824645)
				(xy 171.352289 52.291266) (xy 171.346876 52.2984) (xy 171.340971 52.3) (xy 171.059029 52.3) (xy 171.050756 52.296573)
				(xy 171.047711 52.291266) (xy 170.925415 51.824645) (xy 170.926633 51.815774) (xy 170.932221 51.810883)
				(xy 171.19549 51.700883) (xy 171.204444 51.700857)
			)
		)
	)
	(zone
		(net 5)
		(net_name "SCL")
		(layer "B.Cu")
		(uuid "65cc1cd4-abc4-4f16-adb6-eaa6b67e6acd")
		(name "$teardrop_padvia$")
		(hatch full 0.1)
		(priority 30006)
		(attr
			(teardrop
				(type padvia)
			)
		)
		(connect_pads yes
			(clearance 0)
		)
		(min_thickness 0.0254)
		(filled_areas_thickness no)
		(fill yes
			(thermal_gap 0.5)
			(thermal_bridge_width 0.5)
			(island_removal_mode 1)
			(island_area_min 10)
		)
		(polygon
			(pts
				(xy 156.3 105.85) (xy 156.3 105.55) (xy 155.814805 105.422836) (xy 155.699 105.7) (xy 155.814805 105.977164)
			)
		)
		(filled_polygon
			(layer "B.Cu")
			(pts
				(xy 156.291267 105.547711) (xy 156.2984 105.553123) (xy 156.3 105.559028) (xy 156.3 105.840971)
				(xy 156.296573 105.849244) (xy 156.291266 105.852289) (xy 155.824645 105.974584) (xy 155.815774 105.973366)
				(xy 155.810883 105.967777) (xy 155.799902 105.941497) (xy 155.700883 105.704509) (xy 155.700857 105.695556)
				(xy 155.700862 105.695542) (xy 155.810883 105.432221) (xy 155.817235 105.42591) (xy 155.824645 105.425415)
			)
		)
	)
	(zone
		(net 1)
		(net_name "GND")
		(layer "B.Cu")
		(uuid "7d70e6bf-e5c3-458c-b459-6002d2927c82")
		(name "$teardrop_padvia$")
		(hatch full 0.1)
		(priority 30002)
		(attr
			(teardrop
				(type padvia)
			)
		)
		(connect_pads yes
			(clearance 0)
		)
		(min_thickness 0.0254)
		(filled_areas_thickness no)
		(fill yes
			(thermal_gap 0.5)
			(thermal_bridge_width 0.5)
			(island_removal_mode 1)
			(island_area_min 10)
		)
		(polygon
			(pts
				(xy 172.65 52.3) (xy 172.95 52.3) (xy 173.077164 51.814805) (xy 172.8 51.699) (xy 172.522836 51.814805)
			)
		)
		(filled_polygon
			(layer "B.Cu")
			(pts
				(xy 173.041497 51.799902) (xy 173.067777 51.810883) (xy 173.074089 51.817235) (xy 173.074584 51.824645)
				(xy 172.952289 52.291266) (xy 172.946876 52.2984) (xy 172.940971 52.3) (xy 172.659029 52.3) (xy 172.650756 52.296573)
				(xy 172.647711 52.291266) (xy 172.525415 51.824645) (xy 172.526633 51.815774) (xy 172.532221 51.810883)
				(xy 172.79549 51.700883) (xy 172.804444 51.700857)
			)
		)
	)
	(zone
		(net 5)
		(net_name "SCL")
		(layer "B.Cu")
		(uuid "91debf38-ddf4-44e7-961f-597dde6f7ebf")
		(name "$teardrop_padvia$")
		(hatch full 0.1)
		(priority 30007)
		(attr
			(teardrop
				(type padvia)
			)
		)
		(connect_pads yes
			(clearance 0)
		)
		(min_thickness 0.0254)
		(filled_areas_thickness no)
		(fill yes
			(thermal_gap 0.5)
			(thermal_bridge_width 0.5)
			(island_removal_mode 1)
			(island_area_min 10)
		)
		(polygon
			(pts
				(xy 160.4 105.55) (xy 160.4 105.85) (xy 160.885195 105.977164) (xy 161.001 105.7) (xy 160.885195 105.422836)
			)
		)
		(filled_polygon
			(layer "B.Cu")
			(pts
				(xy 160.884225 105.426633) (xy 160.889116 105.432222) (xy 160.999115 105.695489) (xy 160.999142 105.704444)
				(xy 160.999115 105.704511) (xy 160.889116 105.967777) (xy 160.882764 105.974089) (xy 160.875354 105.974584)
				(xy 160.408734 105.852289) (xy 160.4016 105.846876) (xy 160.4 105.840971) (xy 160.4 105.559028)
				(xy 160.403427 105.550755) (xy 160.408731 105.547711) (xy 160.875354 105.425415)
			)
		)
	)
	(zone
		(net 1)
		(net_name "GND")
		(layer "B.Cu")
		(uuid "9b41817f-1c59-4df7-af9d-142e2063aada")
		(name "$teardrop_padvia$")
		(hatch full 0.1)
		(priority 30001)
		(attr
			(teardrop
				(type padvia)
			)
		)
		(connect_pads yes
			(clearance 0)
		)
		(min_thickness 0.0254)
		(filled_areas_thickness no)
		(fill yes
			(thermal_gap 0.5)
			(thermal_bridge_width 0.5)
			(island_removal_mode 1)
			(island_area_min 10)
		)
		(polygon
			(pts
				(xy 154.435786 59.585786) (xy 153.935786 59.585786) (xy 153.885786 60.185786) (xy 154.185786 60.186786)
				(xy 154.485786 60.185786)
			)
		)
		(filled_polygon
			(layer "B.Cu")
			(pts
				(xy 154.433293 59.589213) (xy 154.43668 59.596514) (xy 154.484733 60.173156) (xy 154.482005 60.181686)
				(xy 154.474045 60.185788) (xy 154.473112 60.185828) (xy 154.185825 60.186785) (xy 154.185747 60.186785)
				(xy 153.898459 60.185828) (xy 153.890197 60.182374) (xy 153.886798 60.174089) (xy 153.886838 60.173156)
				(xy 153.934892 59.596514) (xy 153.938994 59.588554) (xy 153.946552 59.585786) (xy 154.42502 59.585786)
			)
		)
	)
	(zone
		(net 1)
		(net_name "GND")
		(layer "B.Cu")
		(uuid "ac526849-704b-4dea-aad4-7f71c97596a6")
		(name "$teardrop_padvia$")
		(hatch full 0.1)
		(priority 30000)
		(attr
			(teardrop
				(type padvia)
			)
		)
		(connect_pads yes
			(clearance 0)
		)
		(min_thickness 0.0254)
		(filled_areas_thickness no)
		(fill yes
			(thermal_gap 0.5)
			(thermal_bridge_width 0.5)
			(island_removal_mode 1)
			(island_area_min 10)
		)
		(polygon
			(pts
				(xy 156.335786 55.985786) (xy 156.835786 55.985786) (xy 156.885786 55.385786) (xy 156.585786 55.384786)
				(xy 156.285786 55.385786)
			)
		)
		(filled_polygon
			(layer "B.Cu")
			(pts
				(xy 156.873113 55.385743) (xy 156.881374 55.389197) (xy 156.884773 55.397482) (xy 156.884733 55.398415)
				(xy 156.83668 55.975058) (xy 156.832578 55.983018) (xy 156.82502 55.985786) (xy 156.346552 55.985786)
				(xy 156.338279 55.982359) (xy 156.334892 55.975058) (xy 156.286838 55.398415) (xy 156.289566 55.389885)
				(xy 156.297526 55.385783) (xy 156.298439 55.385743) (xy 156.585786 55.384786)
			)
		)
	)
	(zone
		(net 1)
		(net_name "GND")
		(layer "B.Cu")
		(uuid "ecb36b6e-7029-43ba-9fcb-74cfc56a33b1")
		(name "$teardrop_padvia$")
		(hatch full 0.1)
		(priority 30003)
		(attr
			(teardrop
				(type padvia)
			)
		)
		(connect_pads yes
			(clearance 0)
		)
		(min_thickness 0.0254)
		(filled_areas_thickness no)
		(fill yes
			(thermal_gap 0.5)
			(thermal_bridge_width 0.5)
			(island_removal_mode 1)
			(island_area_min 10)
		)
		(polygon
			(pts
				(xy 154.4 108.15) (xy 154.4 107.85) (xy 153.914805 107.722836) (xy 153.799 108) (xy 153.914805 108.277164)
			)
		)
		(filled_polygon
			(layer "B.Cu")
			(pts
				(xy 154.391267 107.847711) (xy 154.3984 107.853123) (xy 154.4 107.859028) (xy 154.4 108.140971)
				(xy 154.396573 108.149244) (xy 154.391266 108.152289) (xy 153.924645 108.274584) (xy 153.915774 108.273366)
				(xy 153.910883 108.267777) (xy 153.899902 108.241497) (xy 153.800883 108.004509) (xy 153.800857 107.995556)
				(xy 153.800862 107.995542) (xy 153.910883 107.732221) (xy 153.917235 107.72591) (xy 153.924645 107.725415)
			)
		)
	)
)
