# Supplementary material for: Design of a Chlorophyll Fluorescence Sensor Head for Continuous On-Leaf Measurements
Source: ACS Omega. 2026 Jun 25;11(26):39114–23. doi: 10.1021/acsomega.6c03026 (PMC13347658; doi:10.1021/acsomega.6c03026)
Supplement: Supplementary file 1 [file ao6c03026_si_001.zip › Leaf_Attachment_Bottom.step]

ISO-10303-21;
HEADER;
/* Generated by software containing ST-Developer
 * from STEP Tools, Inc. (www.steptools.com) 
 */

FILE_DESCRIPTION(
/* description */ (''),
/* implementation_level */ '2;1');

FILE_NAME(
/* name */ 'Leaf_Attachment_Render_bottom.step',
/* time_stamp */ '2026-02-04T11:00:04+01:00',
/* author */ (''),
/* organization */ (''),
/* preprocessor_version */ 'ST-DEVELOPER v20.1',
/* originating_system */ 'Autodesk Translation Framework v14.21.0.0',
/* authorisation */ '');

FILE_SCHEMA (('AUTOMOTIVE_DESIGN { 1 0 10303 214 3 1 1 }'));
ENDSEC;

DATA;
#10=MECHANICAL_DESIGN_GEOMETRIC_PRESENTATION_REPRESENTATION('',(#25,#26,
#27,#28,#29,#30,#31),#2917);
#11=SHAPE_REPRESENTATION_RELATIONSHIP('SRR','None',#2923,#12);
#12=ADVANCED_BREP_SHAPE_REPRESENTATION('',(#32,#33,#34,#35,#36,#37,#38),
#2916);
#13=B_SPLINE_CURVE_WITH_KNOTS('',3,(#2729,#2730,#2731,#2732,#2733,#2734,
#2735,#2736,#2737,#2738,#2739,#2740,#2741,#2742,#2743,#2744,#2745,#2746,
#2747,#2748,#2749,#2750),.UNSPECIFIED.,.F.,.F.,(4,2,2,2,2,2,2,2,2,2,4),
(0.177507165424652,0.189702168453755,0.206219622173457,0.233642886669988,
0.294328608759646,0.355014330849303,0.415700052938961,0.476385775028618,
0.503809039525149,0.520326493244851,0.532521496273955),.UNSPECIFIED.);
#14=B_SPLINE_CURVE_WITH_KNOTS('',3,(#2776,#2777,#2778,#2779,#2780,#2781,
#2782,#2783,#2784,#2785,#2786,#2787,#2788,#2789,#2790,#2791,#2792,#2793,
#2794,#2795,#2796,#2797),.UNSPECIFIED.,.F.,.F.,(4,2,2,2,2,2,2,2,2,2,4),
(0.177507093492145,0.189702090639514,0.206219537263496,0.233642793459766,
0.294328490222028,0.355014186984291,0.415699883746553,0.476385580508815,
0.503808836705085,0.520326283329067,0.532521280476436),.UNSPECIFIED.);
#15=B_SPLINE_CURVE_WITH_KNOTS('',3,(#2823,#2824,#2825,#2826,#2827,#2828,
#2829,#2830,#2831,#2832,#2833,#2834),.UNSPECIFIED.,.F.,.F.,(4,2,2,2,2,4),
(0.355013870480986,0.415699511522941,0.476385152564896,0.503808390500547,
0.520325821513932,0.532520805721479),.UNSPECIFIED.);
#16=B_SPLINE_CURVE_WITH_KNOTS('',3,(#2836,#2837,#2838,#2839,#2840,#2841,
#2842,#2843,#2844,#2845,#2846,#2847),.UNSPECIFIED.,.F.,.F.,(4,2,2,2,2,4),
(0.177506935240493,0.18970191944804,0.206219350461424,0.233642588397076,
0.294328229439031,0.355013870480986),.UNSPECIFIED.);
#17=B_SPLINE_CURVE_WITH_KNOTS('',3,(#2871,#2872,#2873,#2874,#2875,#2876,
#2877,#2878,#2879,#2880,#2881,#2882),.UNSPECIFIED.,.F.,.F.,(4,2,2,2,2,4),
(0.355013870480984,0.415699511522939,0.476385152564894,0.503808390500545,
0.520325821513929,0.532520805721476),.UNSPECIFIED.);
#18=B_SPLINE_CURVE_WITH_KNOTS('',3,(#2884,#2885,#2886,#2887,#2888,#2889,
#2890,#2891,#2892,#2893,#2894,#2895),.UNSPECIFIED.,.F.,.F.,(4,2,2,2,2,4),
(0.177506935240492,0.189701919448039,0.206219350461423,0.233642588397074,
0.294328229439029,0.355013870480984),.UNSPECIFIED.);
#19=TOROIDAL_SURFACE('',#1773,2.85,0.5);
#20=TOROIDAL_SURFACE('',#1785,2.85,0.5);
#21=TOROIDAL_SURFACE('',#1801,2.85,0.5);
#22=TOROIDAL_SURFACE('',#1814,2.85,0.5);
#23=TOROIDAL_SURFACE('',#1827,2.85,0.5);
#24=TOROIDAL_SURFACE('',#1839,2.85,0.5);
#25=STYLED_ITEM('',(#2933),#32);
#26=STYLED_ITEM('',(#2933),#33);
#27=STYLED_ITEM('',(#2933),#34);
#28=STYLED_ITEM('',(#2933),#35);
#29=STYLED_ITEM('',(#2933),#36);
#30=STYLED_ITEM('',(#2933),#37);
#31=STYLED_ITEM('',(#2933),#38);
#32=MANIFOLD_SOLID_BREP('Body1',#1647);
#33=MANIFOLD_SOLID_BREP('Body5',#1648);
#34=MANIFOLD_SOLID_BREP('Body3',#1649);
#35=MANIFOLD_SOLID_BREP('Body17',#1650);
#36=MANIFOLD_SOLID_BREP('Body4',#1651);
#37=MANIFOLD_SOLID_BREP('Body2',#1652);
#38=MANIFOLD_SOLID_BREP('Body19',#1653);
#39=CYLINDRICAL_SURFACE('',#1683,1.5);
#40=CYLINDRICAL_SURFACE('',#1700,1.5);
#41=CYLINDRICAL_SURFACE('',#1705,1.);
#42=CYLINDRICAL_SURFACE('',#1706,1.);
#43=CYLINDRICAL_SURFACE('',#1708,1.);
#44=CYLINDRICAL_SURFACE('',#1711,1.);
#45=CYLINDRICAL_SURFACE('',#1712,2.1);
#46=CYLINDRICAL_SURFACE('',#1715,2.35);
#47=CYLINDRICAL_SURFACE('',#1718,2.1);
#48=CYLINDRICAL_SURFACE('',#1721,2.35);
#49=CYLINDRICAL_SURFACE('',#1725,2.1);
#50=CYLINDRICAL_SURFACE('',#1728,2.35);
#51=CYLINDRICAL_SURFACE('',#1732,2.1);
#52=CYLINDRICAL_SURFACE('',#1735,2.35);
#53=CYLINDRICAL_SURFACE('',#1739,2.1);
#54=CYLINDRICAL_SURFACE('',#1742,2.35);
#55=CYLINDRICAL_SURFACE('',#1746,2.1);
#56=CYLINDRICAL_SURFACE('',#1749,2.35);
#57=CYLINDRICAL_SURFACE('',#1755,3.35);
#58=CYLINDRICAL_SURFACE('',#1757,3.35);
#59=CYLINDRICAL_SURFACE('',#1761,3.35);
#60=CYLINDRICAL_SURFACE('',#1763,3.35);
#61=CYLINDRICAL_SURFACE('',#1765,3.35);
#62=CYLINDRICAL_SURFACE('',#1767,3.35);
#63=CYLINDRICAL_SURFACE('',#1769,3.35);
#64=CYLINDRICAL_SURFACE('',#1771,3.35);
#65=CYLINDRICAL_SURFACE('',#1778,3.35);
#66=CYLINDRICAL_SURFACE('',#1782,2.6);
#67=CYLINDRICAL_SURFACE('',#1790,3.35);
#68=CYLINDRICAL_SURFACE('',#1794,2.6);
#69=CYLINDRICAL_SURFACE('',#1806,3.35);
#70=CYLINDRICAL_SURFACE('',#1809,2.6);
#71=CYLINDRICAL_SURFACE('',#1819,3.35);
#72=CYLINDRICAL_SURFACE('',#1822,2.6);
#73=CYLINDRICAL_SURFACE('',#1831,3.35);
#74=CYLINDRICAL_SURFACE('',#1834,2.6);
#75=CYLINDRICAL_SURFACE('',#1843,3.35);
#76=CYLINDRICAL_SURFACE('',#1846,2.6);
#77=FACE_BOUND('',#307,.T.);
#78=FACE_BOUND('',#308,.T.);
#79=FACE_BOUND('',#309,.T.);
#80=FACE_BOUND('',#310,.T.);
#81=FACE_BOUND('',#311,.T.);
#82=FACE_BOUND('',#312,.T.);
#83=FACE_BOUND('',#313,.T.);
#84=FACE_BOUND('',#314,.T.);
#85=FACE_BOUND('',#315,.T.);
#86=FACE_BOUND('',#319,.T.);
#87=FACE_BOUND('',#320,.T.);
#88=FACE_BOUND('',#321,.T.);
#89=FACE_BOUND('',#337,.T.);
#90=FACE_BOUND('',#341,.T.);
#91=FACE_BOUND('',#346,.T.);
#92=FACE_BOUND('',#351,.T.);
#93=FACE_BOUND('',#356,.T.);
#94=FACE_BOUND('',#361,.T.);
#95=FACE_BOUND('',#386,.T.);
#96=FACE_BOUND('',#389,.T.);
#97=FACE_BOUND('',#393,.T.);
#98=FACE_BOUND('',#396,.T.);
#99=FACE_BOUND('',#399,.T.);
#100=FACE_BOUND('',#403,.T.);
#101=FACE_BOUND('',#407,.T.);
#102=FACE_BOUND('',#411,.T.);
#103=FACE_BOUND('',#415,.T.);
#104=FACE_BOUND('',#419,.T.);
#105=FACE_BOUND('',#423,.T.);
#106=FACE_BOUND('',#427,.T.);
#107=CIRCLE('',#1659,1.49999999999999);
#108=CIRCLE('',#1660,1.5);
#109=CIRCLE('',#1665,3.35);
#110=CIRCLE('',#1666,3.35);
#111=CIRCLE('',#1667,3.35);
#112=CIRCLE('',#1668,3.35);
#113=CIRCLE('',#1669,3.35);
#114=CIRCLE('',#1670,3.35);
#115=CIRCLE('',#1671,2.35);
#116=CIRCLE('',#1672,2.35);
#117=CIRCLE('',#1673,1.);
#118=CIRCLE('',#1674,1.);
#119=CIRCLE('',#1675,2.35);
#120=CIRCLE('',#1676,3.35);
#121=CIRCLE('',#1677,3.35);
#122=CIRCLE('',#1678,2.35);
#123=CIRCLE('',#1679,1.);
#124=CIRCLE('',#1680,1.);
#125=CIRCLE('',#1681,2.35);
#126=CIRCLE('',#1682,2.35);
#127=CIRCLE('',#1684,1.5);
#128=CIRCLE('',#1687,3.35);
#129=CIRCLE('',#1688,3.35);
#130=CIRCLE('',#1689,3.35);
#131=CIRCLE('',#1690,3.35);
#132=CIRCLE('',#1691,3.35);
#133=CIRCLE('',#1692,3.35);
#134=CIRCLE('',#1693,1.5);
#135=CIRCLE('',#1694,3.35);
#136=CIRCLE('',#1695,3.35);
#137=CIRCLE('',#1696,1.);
#138=CIRCLE('',#1697,1.);
#139=CIRCLE('',#1698,1.);
#140=CIRCLE('',#1699,1.);
#141=CIRCLE('',#1713,2.1);
#142=CIRCLE('',#1714,2.1);
#143=CIRCLE('',#1716,2.35);
#144=CIRCLE('',#1719,2.1);
#145=CIRCLE('',#1720,2.1);
#146=CIRCLE('',#1722,2.35);
#147=CIRCLE('',#1726,2.1);
#148=CIRCLE('',#1727,2.1);
#149=CIRCLE('',#1729,2.35);
#150=CIRCLE('',#1733,2.1);
#151=CIRCLE('',#1734,2.1);
#152=CIRCLE('',#1736,2.35);
#153=CIRCLE('',#1740,2.1);
#154=CIRCLE('',#1741,2.1);
#155=CIRCLE('',#1743,2.35);
#156=CIRCLE('',#1747,2.1);
#157=CIRCLE('',#1748,2.1);
#158=CIRCLE('',#1750,2.35);
#159=CIRCLE('',#1774,2.85);
#160=CIRCLE('',#1775,0.5);
#161=CIRCLE('',#1776,3.35);
#162=CIRCLE('',#1777,3.35);
#163=CIRCLE('',#1779,3.35);
#164=CIRCLE('',#1781,2.6);
#165=CIRCLE('',#1783,2.6);
#166=CIRCLE('',#1786,2.85);
#167=CIRCLE('',#1787,0.5);
#168=CIRCLE('',#1788,3.35);
#169=CIRCLE('',#1789,3.35);
#170=CIRCLE('',#1791,3.35);
#171=CIRCLE('',#1793,2.6);
#172=CIRCLE('',#1795,2.6);
#173=CIRCLE('',#1799,3.35);
#174=CIRCLE('',#1800,2.6);
#175=CIRCLE('',#1802,2.85);
#176=CIRCLE('',#1803,0.5);
#177=CIRCLE('',#1804,3.35);
#178=CIRCLE('',#1805,3.35);
#179=CIRCLE('',#1808,2.6);
#180=CIRCLE('',#1812,3.35);
#181=CIRCLE('',#1813,2.6);
#182=CIRCLE('',#1815,2.85);
#183=CIRCLE('',#1816,0.5);
#184=CIRCLE('',#1817,3.35);
#185=CIRCLE('',#1818,3.35);
#186=CIRCLE('',#1821,2.6);
#187=CIRCLE('',#1825,3.35);
#188=CIRCLE('',#1826,2.6);
#189=CIRCLE('',#1828,2.85);
#190=CIRCLE('',#1829,0.5);
#191=CIRCLE('',#1830,3.35);
#192=CIRCLE('',#1833,2.6);
#193=CIRCLE('',#1837,3.35);
#194=CIRCLE('',#1838,2.6);
#195=CIRCLE('',#1840,2.85);
#196=CIRCLE('',#1841,0.5);
#197=CIRCLE('',#1842,3.35);
#198=CIRCLE('',#1845,2.6);
#199=FACE_OUTER_BOUND('',#299,.T.);
#200=FACE_OUTER_BOUND('',#300,.T.);
#201=FACE_OUTER_BOUND('',#301,.T.);
#202=FACE_OUTER_BOUND('',#302,.T.);
#203=FACE_OUTER_BOUND('',#303,.T.);
#204=FACE_OUTER_BOUND('',#304,.T.);
#205=FACE_OUTER_BOUND('',#305,.T.);
#206=FACE_OUTER_BOUND('',#306,.T.);
#207=FACE_OUTER_BOUND('',#316,.T.);
#208=FACE_OUTER_BOUND('',#317,.T.);
#209=FACE_OUTER_BOUND('',#318,.T.);
#210=FACE_OUTER_BOUND('',#322,.T.);
#211=FACE_OUTER_BOUND('',#323,.T.);
#212=FACE_OUTER_BOUND('',#324,.T.);
#213=FACE_OUTER_BOUND('',#325,.T.);
#214=FACE_OUTER_BOUND('',#326,.T.);
#215=FACE_OUTER_BOUND('',#327,.T.);
#216=FACE_OUTER_BOUND('',#328,.T.);
#217=FACE_OUTER_BOUND('',#329,.T.);
#218=FACE_OUTER_BOUND('',#330,.T.);
#219=FACE_OUTER_BOUND('',#331,.T.);
#220=FACE_OUTER_BOUND('',#332,.T.);
#221=FACE_OUTER_BOUND('',#333,.T.);
#222=FACE_OUTER_BOUND('',#334,.T.);
#223=FACE_OUTER_BOUND('',#335,.T.);
#224=FACE_OUTER_BOUND('',#336,.T.);
#225=FACE_OUTER_BOUND('',#338,.T.);
#226=FACE_OUTER_BOUND('',#339,.T.);
#227=FACE_OUTER_BOUND('',#340,.T.);
#228=FACE_OUTER_BOUND('',#342,.T.);
#229=FACE_OUTER_BOUND('',#343,.T.);
#230=FACE_OUTER_BOUND('',#344,.T.);
#231=FACE_OUTER_BOUND('',#345,.T.);
#232=FACE_OUTER_BOUND('',#347,.T.);
#233=FACE_OUTER_BOUND('',#348,.T.);
#234=FACE_OUTER_BOUND('',#349,.T.);
#235=FACE_OUTER_BOUND('',#350,.T.);
#236=FACE_OUTER_BOUND('',#352,.T.);
#237=FACE_OUTER_BOUND('',#353,.T.);
#238=FACE_OUTER_BOUND('',#354,.T.);
#239=FACE_OUTER_BOUND('',#355,.T.);
#240=FACE_OUTER_BOUND('',#357,.T.);
#241=FACE_OUTER_BOUND('',#358,.T.);
#242=FACE_OUTER_BOUND('',#359,.T.);
#243=FACE_OUTER_BOUND('',#360,.T.);
#244=FACE_OUTER_BOUND('',#362,.T.);
#245=FACE_OUTER_BOUND('',#363,.T.);
#246=FACE_OUTER_BOUND('',#364,.T.);
#247=FACE_OUTER_BOUND('',#365,.T.);
#248=FACE_OUTER_BOUND('',#366,.T.);
#249=FACE_OUTER_BOUND('',#367,.T.);
#250=FACE_OUTER_BOUND('',#368,.T.);
#251=FACE_OUTER_BOUND('',#369,.T.);
#252=FACE_OUTER_BOUND('',#370,.T.);
#253=FACE_OUTER_BOUND('',#371,.T.);
#254=FACE_OUTER_BOUND('',#372,.T.);
#255=FACE_OUTER_BOUND('',#373,.T.);
#256=FACE_OUTER_BOUND('',#374,.T.);
#257=FACE_OUTER_BOUND('',#375,.T.);
#258=FACE_OUTER_BOUND('',#376,.T.);
#259=FACE_OUTER_BOUND('',#377,.T.);
#260=FACE_OUTER_BOUND('',#378,.T.);
#261=FACE_OUTER_BOUND('',#379,.T.);
#262=FACE_OUTER_BOUND('',#380,.T.);
#263=FACE_OUTER_BOUND('',#381,.T.);
#264=FACE_OUTER_BOUND('',#382,.T.);
#265=FACE_OUTER_BOUND('',#383,.T.);
#266=FACE_OUTER_BOUND('',#384,.T.);
#267=FACE_OUTER_BOUND('',#385,.T.);
#268=FACE_OUTER_BOUND('',#387,.T.);
#269=FACE_OUTER_BOUND('',#388,.T.);
#270=FACE_OUTER_BOUND('',#390,.T.);
#271=FACE_OUTER_BOUND('',#391,.T.);
#272=FACE_OUTER_BOUND('',#392,.T.);
#273=FACE_OUTER_BOUND('',#394,.T.);
#274=FACE_OUTER_BOUND('',#395,.T.);
#275=FACE_OUTER_BOUND('',#397,.T.);
#276=FACE_OUTER_BOUND('',#398,.T.);
#277=FACE_OUTER_BOUND('',#400,.T.);
#278=FACE_OUTER_BOUND('',#401,.T.);
#279=FACE_OUTER_BOUND('',#402,.T.);
#280=FACE_OUTER_BOUND('',#404,.T.);
#281=FACE_OUTER_BOUND('',#405,.T.);
#282=FACE_OUTER_BOUND('',#406,.T.);
#283=FACE_OUTER_BOUND('',#408,.T.);
#284=FACE_OUTER_BOUND('',#409,.T.);
#285=FACE_OUTER_BOUND('',#410,.T.);
#286=FACE_OUTER_BOUND('',#412,.T.);
#287=FACE_OUTER_BOUND('',#413,.T.);
#288=FACE_OUTER_BOUND('',#414,.T.);
#289=FACE_OUTER_BOUND('',#416,.T.);
#290=FACE_OUTER_BOUND('',#417,.T.);
#291=FACE_OUTER_BOUND('',#418,.T.);
#292=FACE_OUTER_BOUND('',#420,.T.);
#293=FACE_OUTER_BOUND('',#421,.T.);
#294=FACE_OUTER_BOUND('',#422,.T.);
#295=FACE_OUTER_BOUND('',#424,.T.);
#296=FACE_OUTER_BOUND('',#425,.T.);
#297=FACE_OUTER_BOUND('',#426,.T.);
#298=FACE_OUTER_BOUND('',#428,.T.);
#299=EDGE_LOOP('',(#1047,#1048,#1049,#1050));
#300=EDGE_LOOP('',(#1051,#1052,#1053,#1054));
#301=EDGE_LOOP('',(#1055,#1056,#1057,#1058));
#302=EDGE_LOOP('',(#1059,#1060,#1061,#1062,#1063,#1064,#1065,#1066,#1067,
#1068));
#303=EDGE_LOOP('',(#1069,#1070,#1071,#1072));
#304=EDGE_LOOP('',(#1073,#1074,#1075,#1076));
#305=EDGE_LOOP('',(#1077,#1078,#1079,#1080,#1081,#1082));
#306=EDGE_LOOP('',(#1083,#1084,#1085,#1086,#1087,#1088,#1089,#1090,#1091,
#1092,#1093,#1094,#1095,#1096,#1097,#1098,#1099,#1100,#1101,#1102,#1103,
#1104));
#307=EDGE_LOOP('',(#1105));
#308=EDGE_LOOP('',(#1106));
#309=EDGE_LOOP('',(#1107,#1108,#1109,#1110));
#310=EDGE_LOOP('',(#1111));
#311=EDGE_LOOP('',(#1112,#1113,#1114,#1115,#1116,#1117));
#312=EDGE_LOOP('',(#1118));
#313=EDGE_LOOP('',(#1119,#1120,#1121,#1122));
#314=EDGE_LOOP('',(#1123));
#315=EDGE_LOOP('',(#1124));
#316=EDGE_LOOP('',(#1125,#1126,#1127,#1128));
#317=EDGE_LOOP('',(#1129,#1130,#1131,#1132));
#318=EDGE_LOOP('',(#1133,#1134,#1135,#1136,#1137,#1138,#1139,#1140,#1141,
#1142,#1143,#1144,#1145,#1146,#1147,#1148,#1149,#1150,#1151,#1152));
#319=EDGE_LOOP('',(#1153,#1154,#1155,#1156,#1157,#1158));
#320=EDGE_LOOP('',(#1159,#1160,#1161,#1162));
#321=EDGE_LOOP('',(#1163,#1164,#1165,#1166));
#322=EDGE_LOOP('',(#1167,#1168,#1169,#1170));
#323=EDGE_LOOP('',(#1171,#1172,#1173,#1174,#1175,#1176));
#324=EDGE_LOOP('',(#1177,#1178,#1179,#1180));
#325=EDGE_LOOP('',(#1181,#1182,#1183,#1184));
#326=EDGE_LOOP('',(#1185,#1186,#1187,#1188));
#327=EDGE_LOOP('',(#1189,#1190,#1191,#1192));
#328=EDGE_LOOP('',(#1193,#1194,#1195,#1196));
#329=EDGE_LOOP('',(#1197,#1198,#1199,#1200));
#330=EDGE_LOOP('',(#1201,#1202,#1203,#1204));
#331=EDGE_LOOP('',(#1205,#1206,#1207,#1208));
#332=EDGE_LOOP('',(#1209,#1210,#1211,#1212));
#333=EDGE_LOOP('',(#1213,#1214,#1215,#1216));
#334=EDGE_LOOP('',(#1217,#1218,#1219,#1220));
#335=EDGE_LOOP('',(#1221,#1222,#1223,#1224));
#336=EDGE_LOOP('',(#1225));
#337=EDGE_LOOP('',(#1226));
#338=EDGE_LOOP('',(#1227,#1228,#1229,#1230));
#339=EDGE_LOOP('',(#1231,#1232,#1233,#1234));
#340=EDGE_LOOP('',(#1235));
#341=EDGE_LOOP('',(#1236));
#342=EDGE_LOOP('',(#1237));
#343=EDGE_LOOP('',(#1238,#1239,#1240,#1241));
#344=EDGE_LOOP('',(#1242,#1243,#1244,#1245));
#345=EDGE_LOOP('',(#1246));
#346=EDGE_LOOP('',(#1247));
#347=EDGE_LOOP('',(#1248));
#348=EDGE_LOOP('',(#1249,#1250,#1251,#1252));
#349=EDGE_LOOP('',(#1253,#1254,#1255,#1256));
#350=EDGE_LOOP('',(#1257));
#351=EDGE_LOOP('',(#1258));
#352=EDGE_LOOP('',(#1259));
#353=EDGE_LOOP('',(#1260,#1261,#1262,#1263));
#354=EDGE_LOOP('',(#1264,#1265,#1266,#1267));
#355=EDGE_LOOP('',(#1268));
#356=EDGE_LOOP('',(#1269));
#357=EDGE_LOOP('',(#1270));
#358=EDGE_LOOP('',(#1271,#1272,#1273,#1274));
#359=EDGE_LOOP('',(#1275,#1276,#1277,#1278));
#360=EDGE_LOOP('',(#1279));
#361=EDGE_LOOP('',(#1280));
#362=EDGE_LOOP('',(#1281));
#363=EDGE_LOOP('',(#1282,#1283,#1284,#1285));
#364=EDGE_LOOP('',(#1286,#1287,#1288,#1289));
#365=EDGE_LOOP('',(#1290,#1291,#1292,#1293));
#366=EDGE_LOOP('',(#1294,#1295,#1296,#1297));
#367=EDGE_LOOP('',(#1298,#1299,#1300,#1301));
#368=EDGE_LOOP('',(#1302,#1303,#1304,#1305));
#369=EDGE_LOOP('',(#1306,#1307,#1308,#1309));
#370=EDGE_LOOP('',(#1310,#1311,#1312,#1313));
#371=EDGE_LOOP('',(#1314,#1315,#1316,#1317));
#372=EDGE_LOOP('',(#1318,#1319,#1320,#1321));
#373=EDGE_LOOP('',(#1322,#1323,#1324,#1325));
#374=EDGE_LOOP('',(#1326,#1327,#1328,#1329));
#375=EDGE_LOOP('',(#1330,#1331,#1332,#1333));
#376=EDGE_LOOP('',(#1334,#1335,#1336,#1337));
#377=EDGE_LOOP('',(#1338,#1339,#1340,#1341));
#378=EDGE_LOOP('',(#1342,#1343,#1344,#1345));
#379=EDGE_LOOP('',(#1346,#1347,#1348,#1349));
#380=EDGE_LOOP('',(#1350,#1351,#1352,#1353));
#381=EDGE_LOOP('',(#1354,#1355,#1356,#1357));
#382=EDGE_LOOP('',(#1358));
#383=EDGE_LOOP('',(#1359,#1360,#1361,#1362,#1363));
#384=EDGE_LOOP('',(#1364,#1365,#1366,#1367,#1368));
#385=EDGE_LOOP('',(#1369));
#386=EDGE_LOOP('',(#1370));
#387=EDGE_LOOP('',(#1371,#1372,#1373,#1374));
#388=EDGE_LOOP('',(#1375));
#389=EDGE_LOOP('',(#1376));
#390=EDGE_LOOP('',(#1377,#1378,#1379,#1380,#1381));
#391=EDGE_LOOP('',(#1382,#1383,#1384,#1385,#1386));
#392=EDGE_LOOP('',(#1387));
#393=EDGE_LOOP('',(#1388));
#394=EDGE_LOOP('',(#1389,#1390,#1391,#1392));
#395=EDGE_LOOP('',(#1393));
#396=EDGE_LOOP('',(#1394));
#397=EDGE_LOOP('',(#1395,#1396,#1397,#1398));
#398=EDGE_LOOP('',(#1399,#1400));
#399=EDGE_LOOP('',(#1401));
#400=EDGE_LOOP('',(#1402,#1403,#1404,#1405,#1406,#1407));
#401=EDGE_LOOP('',(#1408,#1409,#1410,#1411,#1412));
#402=EDGE_LOOP('',(#1413));
#403=EDGE_LOOP('',(#1414));
#404=EDGE_LOOP('',(#1415,#1416,#1417,#1418));
#405=EDGE_LOOP('',(#1419,#1420,#1421,#1422));
#406=EDGE_LOOP('',(#1423,#1424));
#407=EDGE_LOOP('',(#1425));
#408=EDGE_LOOP('',(#1426,#1427,#1428,#1429,#1430,#1431));
#409=EDGE_LOOP('',(#1432,#1433,#1434,#1435,#1436));
#410=EDGE_LOOP('',(#1437));
#411=EDGE_LOOP('',(#1438));
#412=EDGE_LOOP('',(#1439,#1440,#1441,#1442));
#413=EDGE_LOOP('',(#1443,#1444,#1445,#1446,#1447));
#414=EDGE_LOOP('',(#1448,#1449));
#415=EDGE_LOOP('',(#1450));
#416=EDGE_LOOP('',(#1451,#1452,#1453,#1454,#1455,#1456));
#417=EDGE_LOOP('',(#1457,#1458,#1459,#1460));
#418=EDGE_LOOP('',(#1461));
#419=EDGE_LOOP('',(#1462));
#420=EDGE_LOOP('',(#1463,#1464,#1465,#1466));
#421=EDGE_LOOP('',(#1467,#1468,#1469,#1470,#1471));
#422=EDGE_LOOP('',(#1472,#1473));
#423=EDGE_LOOP('',(#1474));
#424=EDGE_LOOP('',(#1475,#1476,#1477,#1478,#1479,#1480));
#425=EDGE_LOOP('',(#1481,#1482,#1483,#1484));
#426=EDGE_LOOP('',(#1485));
#427=EDGE_LOOP('',(#1486));
#428=EDGE_LOOP('',(#1487,#1488,#1489,#1490));
#429=LINE('',#2361,#553);
#430=LINE('',#2363,#554);
#431=LINE('',#2365,#555);
#432=LINE('',#2366,#556);
#433=LINE('',#2369,#557);
#434=LINE('',#2371,#558);
#435=LINE('',#2372,#559);
#436=LINE('',#2375,#560);
#437=LINE('',#2377,#561);
#438=LINE('',#2378,#562);
#439=LINE('',#2381,#563);
#440=LINE('',#2383,#564);
#441=LINE('',#2387,#565);
#442=LINE('',#2391,#566);
#443=LINE('',#2392,#567);
#444=LINE('',#2395,#568);
#445=LINE('',#2396,#569);
#446=LINE('',#2399,#570);
#447=LINE('',#2400,#571);
#448=LINE('',#2403,#572);
#449=LINE('',#2405,#573);
#450=LINE('',#2407,#574);
#451=LINE('',#2408,#575);
#452=LINE('',#2411,#576);
#453=LINE('',#2413,#577);
#454=LINE('',#2417,#578);
#455=LINE('',#2421,#579);
#456=LINE('',#2425,#580);
#457=LINE('',#2429,#581);
#458=LINE('',#2433,#582);
#459=LINE('',#2437,#583);
#460=LINE('',#2439,#584);
#461=LINE('',#2440,#585);
#462=LINE('',#2449,#586);
#463=LINE('',#2452,#587);
#464=LINE('',#2457,#588);
#465=LINE('',#2459,#589);
#466=LINE('',#2463,#590);
#467=LINE('',#2466,#591);
#468=LINE('',#2473,#592);
#469=LINE('',#2476,#593);
#470=LINE('',#2485,#594);
#471=LINE('',#2486,#595);
#472=LINE('',#2489,#596);
#473=LINE('',#2490,#597);
#474=LINE('',#2493,#598);
#475=LINE('',#2495,#599);
#476=LINE('',#2497,#600);
#477=LINE('',#2501,#601);
#478=LINE('',#2505,#602);
#479=LINE('',#2509,#603);
#480=LINE('',#2513,#604);
#481=LINE('',#2517,#605);
#482=LINE('',#2521,#606);
#483=LINE('',#2522,#607);
#484=LINE('',#2526,#608);
#485=LINE('',#2530,#609);
#486=LINE('',#2534,#610);
#487=LINE('',#2535,#611);
#488=LINE('',#2538,#612);
#489=LINE('',#2542,#613);
#490=LINE('',#2548,#614);
#491=LINE('',#2551,#615);
#492=LINE('',#2554,#616);
#493=LINE('',#2556,#617);
#494=LINE('',#2558,#618);
#495=LINE('',#2560,#619);
#496=LINE('',#2561,#620);
#497=LINE('',#2563,#621);
#498=LINE('',#2565,#622);
#499=LINE('',#2568,#623);
#500=LINE('',#2569,#624);
#501=LINE('',#2571,#625);
#502=LINE('',#2573,#626);
#503=LINE('',#2579,#627);
#504=LINE('',#2584,#628);
#505=LINE('',#2590,#629);
#506=LINE('',#2595,#630);
#507=LINE('',#2602,#631);
#508=LINE('',#2607,#632);
#509=LINE('',#2614,#633);
#510=LINE('',#2619,#634);
#511=LINE('',#2626,#635);
#512=LINE('',#2631,#636);
#513=LINE('',#2638,#637);
#514=LINE('',#2643,#638);
#515=LINE('',#2647,#639);
#516=LINE('',#2648,#640);
#517=LINE('',#2650,#641);
#518=LINE('',#2652,#642);
#519=LINE('',#2654,#643);
#520=LINE('',#2656,#644);
#521=LINE('',#2659,#645);
#522=LINE('',#2661,#646);
#523=LINE('',#2663,#647);
#524=LINE('',#2665,#648);
#525=LINE('',#2667,#649);
#526=LINE('',#2669,#650);
#527=LINE('',#2671,#651);
#528=LINE('',#2673,#652);
#529=LINE('',#2675,#653);
#530=LINE('',#2677,#654);
#531=LINE('',#2679,#655);
#532=LINE('',#2681,#656);
#533=LINE('',#2694,#657);
#534=LINE('',#2701,#658);
#535=LINE('',#2714,#659);
#536=LINE('',#2721,#660);
#537=LINE('',#2727,#661);
#538=LINE('',#2752,#662);
#539=LINE('',#2753,#663);
#540=LINE('',#2770,#664);
#541=LINE('',#2774,#665);
#542=LINE('',#2799,#666);
#543=LINE('',#2800,#667);
#544=LINE('',#2817,#668);
#545=LINE('',#2821,#669);
#546=LINE('',#2849,#670);
#547=LINE('',#2850,#671);
#548=LINE('',#2865,#672);
#549=LINE('',#2869,#673);
#550=LINE('',#2897,#674);
#551=LINE('',#2898,#675);
#552=LINE('',#2913,#676);
#553=VECTOR('',#1851,10.);
#554=VECTOR('',#1852,10.);
#555=VECTOR('',#1853,10.);
#556=VECTOR('',#1854,10.);
#557=VECTOR('',#1857,10.);
#558=VECTOR('',#1858,10.);
#559=VECTOR('',#1859,10.);
#560=VECTOR('',#1862,10.);
#561=VECTOR('',#1863,10.);
#562=VECTOR('',#1864,10.);
#563=VECTOR('',#1867,10.);
#564=VECTOR('',#1868,10.);
#565=VECTOR('',#1871,10.);
#566=VECTOR('',#1874,10.);
#567=VECTOR('',#1875,10.);
#568=VECTOR('',#1878,10.);
#569=VECTOR('',#1879,10.);
#570=VECTOR('',#1882,10.);
#571=VECTOR('',#1883,10.);
#572=VECTOR('',#1886,10.);
#573=VECTOR('',#1887,10.);
#574=VECTOR('',#1888,10.);
#575=VECTOR('',#1889,10.);
#576=VECTOR('',#1892,10.);
#577=VECTOR('',#1893,10.);
#578=VECTOR('',#1896,10.);
#579=VECTOR('',#1899,10.);
#580=VECTOR('',#1902,10.);
#581=VECTOR('',#1905,10.);
#582=VECTOR('',#1908,10.);
#583=VECTOR('',#1911,10.);
#584=VECTOR('',#1912,10.);
#585=VECTOR('',#1913,10.);
#586=VECTOR('',#1920,10.);
#587=VECTOR('',#1923,10.);
#588=VECTOR('',#1926,10.);
#589=VECTOR('',#1927,10.);
#590=VECTOR('',#1930,10.);
#591=VECTOR('',#1933,10.);
#592=VECTOR('',#1938,10.);
#593=VECTOR('',#1941,10.);
#594=VECTOR('',#1950,10.);
#595=VECTOR('',#1951,10.);
#596=VECTOR('',#1954,10.);
#597=VECTOR('',#1955,10.);
#598=VECTOR('',#1958,10.);
#599=VECTOR('',#1959,10.);
#600=VECTOR('',#1960,10.);
#601=VECTOR('',#1963,10.);
#602=VECTOR('',#1966,10.);
#603=VECTOR('',#1969,10.);
#604=VECTOR('',#1972,10.);
#605=VECTOR('',#1975,10.);
#606=VECTOR('',#1978,10.);
#607=VECTOR('',#1979,10.);
#608=VECTOR('',#1982,10.);
#609=VECTOR('',#1985,10.);
#610=VECTOR('',#1988,10.);
#611=VECTOR('',#1989,10.);
#612=VECTOR('',#1990,10.);
#613=VECTOR('',#1993,10.);
#614=VECTOR('',#1998,10.);
#615=VECTOR('',#2001,10.);
#616=VECTOR('',#2006,10.);
#617=VECTOR('',#2009,10.);
#618=VECTOR('',#2012,10.);
#619=VECTOR('',#2015,10.);
#620=VECTOR('',#2016,10.);
#621=VECTOR('',#2019,10.);
#622=VECTOR('',#2022,10.);
#623=VECTOR('',#2027,10.);
#624=VECTOR('',#2028,10.);
#625=VECTOR('',#2031,10.);
#626=VECTOR('',#2034,10.);
#627=VECTOR('',#2041,2.1);
#628=VECTOR('',#2048,2.35);
#629=VECTOR('',#2055,2.1);
#630=VECTOR('',#2062,2.35);
#631=VECTOR('',#2071,2.1);
#632=VECTOR('',#2078,2.35);
#633=VECTOR('',#2087,2.1);
#634=VECTOR('',#2094,2.35);
#635=VECTOR('',#2103,2.1);
#636=VECTOR('',#2110,2.35);
#637=VECTOR('',#2119,2.1);
#638=VECTOR('',#2126,2.35);
#639=VECTOR('',#2133,10.);
#640=VECTOR('',#2134,10.);
#641=VECTOR('',#2137,10.);
#642=VECTOR('',#2140,10.);
#643=VECTOR('',#2143,10.);
#644=VECTOR('',#2146,10.);
#645=VECTOR('',#2151,10.);
#646=VECTOR('',#2154,10.);
#647=VECTOR('',#2157,10.);
#648=VECTOR('',#2160,10.);
#649=VECTOR('',#2163,10.);
#650=VECTOR('',#2166,10.);
#651=VECTOR('',#2169,10.);
#652=VECTOR('',#2172,10.);
#653=VECTOR('',#2175,10.);
#654=VECTOR('',#2178,10.);
#655=VECTOR('',#2181,10.);
#656=VECTOR('',#2184,10.);
#657=VECTOR('',#2201,3.35);
#658=VECTOR('',#2210,2.6);
#659=VECTOR('',#2227,3.35);
#660=VECTOR('',#2236,2.6);
#661=VECTOR('',#2243,10.);
#662=VECTOR('',#2244,10.);
#663=VECTOR('',#2245,10.);
#664=VECTOR('',#2270,2.6);
#665=VECTOR('',#2273,10.);
#666=VECTOR('',#2274,10.);
#667=VECTOR('',#2275,10.);
#668=VECTOR('',#2300,2.6);
#669=VECTOR('',#2303,10.);
#670=VECTOR('',#2304,10.);
#671=VECTOR('',#2305,10.);
#672=VECTOR('',#2328,2.6);
#673=VECTOR('',#2331,10.);
#674=VECTOR('',#2332,10.);
#675=VECTOR('',#2333,10.);
#676=VECTOR('',#2356,2.6);
#677=VERTEX_POINT('',#2359);
#678=VERTEX_POINT('',#2360);
#679=VERTEX_POINT('',#2362);
#680=VERTEX_POINT('',#2364);
#681=VERTEX_POINT('',#2368);
#682=VERTEX_POINT('',#2370);
#683=VERTEX_POINT('',#2374);
#684=VERTEX_POINT('',#2376);
#685=VERTEX_POINT('',#2380);
#686=VERTEX_POINT('',#2382);
#687=VERTEX_POINT('',#2384);
#688=VERTEX_POINT('',#2386);
#689=VERTEX_POINT('',#2388);
#690=VERTEX_POINT('',#2390);
#691=VERTEX_POINT('',#2394);
#692=VERTEX_POINT('',#2398);
#693=VERTEX_POINT('',#2402);
#694=VERTEX_POINT('',#2404);
#695=VERTEX_POINT('',#2406);
#696=VERTEX_POINT('',#2410);
#697=VERTEX_POINT('',#2412);
#698=VERTEX_POINT('',#2414);
#699=VERTEX_POINT('',#2416);
#700=VERTEX_POINT('',#2418);
#701=VERTEX_POINT('',#2420);
#702=VERTEX_POINT('',#2422);
#703=VERTEX_POINT('',#2424);
#704=VERTEX_POINT('',#2426);
#705=VERTEX_POINT('',#2428);
#706=VERTEX_POINT('',#2430);
#707=VERTEX_POINT('',#2432);
#708=VERTEX_POINT('',#2434);
#709=VERTEX_POINT('',#2436);
#710=VERTEX_POINT('',#2438);
#711=VERTEX_POINT('',#2441);
#712=VERTEX_POINT('',#2443);
#713=VERTEX_POINT('',#2445);
#714=VERTEX_POINT('',#2446);
#715=VERTEX_POINT('',#2448);
#716=VERTEX_POINT('',#2450);
#717=VERTEX_POINT('',#2453);
#718=VERTEX_POINT('',#2455);
#719=VERTEX_POINT('',#2456);
#720=VERTEX_POINT('',#2458);
#721=VERTEX_POINT('',#2460);
#722=VERTEX_POINT('',#2462);
#723=VERTEX_POINT('',#2464);
#724=VERTEX_POINT('',#2467);
#725=VERTEX_POINT('',#2469);
#726=VERTEX_POINT('',#2470);
#727=VERTEX_POINT('',#2472);
#728=VERTEX_POINT('',#2474);
#729=VERTEX_POINT('',#2477);
#730=VERTEX_POINT('',#2479);
#731=VERTEX_POINT('',#2482);
#732=VERTEX_POINT('',#2483);
#733=VERTEX_POINT('',#2488);
#734=VERTEX_POINT('',#2492);
#735=VERTEX_POINT('',#2494);
#736=VERTEX_POINT('',#2496);
#737=VERTEX_POINT('',#2498);
#738=VERTEX_POINT('',#2500);
#739=VERTEX_POINT('',#2502);
#740=VERTEX_POINT('',#2504);
#741=VERTEX_POINT('',#2506);
#742=VERTEX_POINT('',#2508);
#743=VERTEX_POINT('',#2510);
#744=VERTEX_POINT('',#2512);
#745=VERTEX_POINT('',#2514);
#746=VERTEX_POINT('',#2516);
#747=VERTEX_POINT('',#2518);
#748=VERTEX_POINT('',#2520);
#749=VERTEX_POINT('',#2524);
#750=VERTEX_POINT('',#2525);
#751=VERTEX_POINT('',#2527);
#752=VERTEX_POINT('',#2529);
#753=VERTEX_POINT('',#2531);
#754=VERTEX_POINT('',#2533);
#755=VERTEX_POINT('',#2536);
#756=VERTEX_POINT('',#2537);
#757=VERTEX_POINT('',#2539);
#758=VERTEX_POINT('',#2541);
#759=VERTEX_POINT('',#2544);
#760=VERTEX_POINT('',#2545);
#761=VERTEX_POINT('',#2547);
#762=VERTEX_POINT('',#2549);
#763=VERTEX_POINT('',#2576);
#764=VERTEX_POINT('',#2578);
#765=VERTEX_POINT('',#2582);
#766=VERTEX_POINT('',#2587);
#767=VERTEX_POINT('',#2589);
#768=VERTEX_POINT('',#2593);
#769=VERTEX_POINT('',#2599);
#770=VERTEX_POINT('',#2601);
#771=VERTEX_POINT('',#2605);
#772=VERTEX_POINT('',#2611);
#773=VERTEX_POINT('',#2613);
#774=VERTEX_POINT('',#2617);
#775=VERTEX_POINT('',#2623);
#776=VERTEX_POINT('',#2625);
#777=VERTEX_POINT('',#2629);
#778=VERTEX_POINT('',#2635);
#779=VERTEX_POINT('',#2637);
#780=VERTEX_POINT('',#2641);
#781=VERTEX_POINT('',#2685);
#782=VERTEX_POINT('',#2687);
#783=VERTEX_POINT('',#2689);
#784=VERTEX_POINT('',#2693);
#785=VERTEX_POINT('',#2697);
#786=VERTEX_POINT('',#2700);
#787=VERTEX_POINT('',#2705);
#788=VERTEX_POINT('',#2707);
#789=VERTEX_POINT('',#2709);
#790=VERTEX_POINT('',#2713);
#791=VERTEX_POINT('',#2717);
#792=VERTEX_POINT('',#2720);
#793=VERTEX_POINT('',#2725);
#794=VERTEX_POINT('',#2726);
#795=VERTEX_POINT('',#2728);
#796=VERTEX_POINT('',#2751);
#797=VERTEX_POINT('',#2756);
#798=VERTEX_POINT('',#2759);
#799=VERTEX_POINT('',#2761);
#800=VERTEX_POINT('',#2767);
#801=VERTEX_POINT('',#2772);
#802=VERTEX_POINT('',#2773);
#803=VERTEX_POINT('',#2775);
#804=VERTEX_POINT('',#2798);
#805=VERTEX_POINT('',#2803);
#806=VERTEX_POINT('',#2806);
#807=VERTEX_POINT('',#2808);
#808=VERTEX_POINT('',#2814);
#809=VERTEX_POINT('',#2819);
#810=VERTEX_POINT('',#2820);
#811=VERTEX_POINT('',#2822);
#812=VERTEX_POINT('',#2835);
#813=VERTEX_POINT('',#2848);
#814=VERTEX_POINT('',#2853);
#815=VERTEX_POINT('',#2856);
#816=VERTEX_POINT('',#2862);
#817=VERTEX_POINT('',#2867);
#818=VERTEX_POINT('',#2868);
#819=VERTEX_POINT('',#2870);
#820=VERTEX_POINT('',#2883);
#821=VERTEX_POINT('',#2896);
#822=VERTEX_POINT('',#2901);
#823=VERTEX_POINT('',#2904);
#824=VERTEX_POINT('',#2910);
#825=EDGE_CURVE('',#677,#678,#429,.T.);
#826=EDGE_CURVE('',#679,#677,#430,.T.);
#827=EDGE_CURVE('',#680,#679,#431,.T.);
#828=EDGE_CURVE('',#678,#680,#432,.T.);
#829=EDGE_CURVE('',#678,#681,#433,.T.);
#830=EDGE_CURVE('',#682,#680,#434,.T.);
#831=EDGE_CURVE('',#681,#682,#435,.T.);
#832=EDGE_CURVE('',#683,#677,#436,.T.);
#833=EDGE_CURVE('',#684,#683,#437,.T.);
#834=EDGE_CURVE('',#684,#679,#438,.T.);
#835=EDGE_CURVE('',#685,#681,#439,.T.);
#836=EDGE_CURVE('',#685,#686,#440,.T.);
#837=EDGE_CURVE('',#686,#687,#107,.T.);
#838=EDGE_CURVE('',#687,#688,#441,.T.);
#839=EDGE_CURVE('',#688,#689,#108,.T.);
#840=EDGE_CURVE('',#689,#690,#442,.T.);
#841=EDGE_CURVE('',#683,#690,#443,.T.);
#842=EDGE_CURVE('',#691,#682,#444,.T.);
#843=EDGE_CURVE('',#691,#685,#445,.T.);
#844=EDGE_CURVE('',#690,#692,#446,.T.);
#845=EDGE_CURVE('',#684,#692,#447,.T.);
#846=EDGE_CURVE('',#693,#689,#448,.T.);
#847=EDGE_CURVE('',#694,#693,#449,.T.);
#848=EDGE_CURVE('',#695,#694,#450,.T.);
#849=EDGE_CURVE('',#695,#692,#451,.T.);
#850=EDGE_CURVE('',#695,#696,#452,.T.);
#851=EDGE_CURVE('',#697,#696,#453,.T.);
#852=EDGE_CURVE('',#698,#697,#109,.T.);
#853=EDGE_CURVE('',#698,#699,#454,.T.);
#854=EDGE_CURVE('',#700,#699,#110,.T.);
#855=EDGE_CURVE('',#701,#700,#455,.T.);
#856=EDGE_CURVE('',#702,#701,#111,.T.);
#857=EDGE_CURVE('',#703,#702,#456,.T.);
#858=EDGE_CURVE('',#704,#703,#112,.T.);
#859=EDGE_CURVE('',#705,#704,#457,.T.);
#860=EDGE_CURVE('',#706,#705,#113,.T.);
#861=EDGE_CURVE('',#707,#706,#458,.T.);
#862=EDGE_CURVE('',#708,#707,#114,.T.);
#863=EDGE_CURVE('',#708,#709,#459,.T.);
#864=EDGE_CURVE('',#709,#710,#460,.T.);
#865=EDGE_CURVE('',#710,#691,#461,.T.);
#866=EDGE_CURVE('',#711,#711,#115,.T.);
#867=EDGE_CURVE('',#712,#712,#116,.T.);
#868=EDGE_CURVE('',#713,#714,#117,.T.);
#869=EDGE_CURVE('',#715,#713,#462,.T.);
#870=EDGE_CURVE('',#716,#715,#118,.T.);
#871=EDGE_CURVE('',#714,#716,#463,.T.);
#872=EDGE_CURVE('',#717,#717,#119,.T.);
#873=EDGE_CURVE('',#718,#719,#464,.T.);
#874=EDGE_CURVE('',#720,#718,#465,.T.);
#875=EDGE_CURVE('',#721,#720,#120,.T.);
#876=EDGE_CURVE('',#722,#721,#466,.T.);
#877=EDGE_CURVE('',#723,#722,#121,.T.);
#878=EDGE_CURVE('',#719,#723,#467,.T.);
#879=EDGE_CURVE('',#724,#724,#122,.T.);
#880=EDGE_CURVE('',#725,#726,#123,.T.);
#881=EDGE_CURVE('',#727,#725,#468,.T.);
#882=EDGE_CURVE('',#728,#727,#124,.T.);
#883=EDGE_CURVE('',#726,#728,#469,.T.);
#884=EDGE_CURVE('',#729,#729,#125,.T.);
#885=EDGE_CURVE('',#730,#730,#126,.T.);
#886=EDGE_CURVE('',#731,#732,#127,.T.);
#887=EDGE_CURVE('',#732,#687,#470,.T.);
#888=EDGE_CURVE('',#686,#731,#471,.T.);
#889=EDGE_CURVE('',#732,#733,#472,.T.);
#890=EDGE_CURVE('',#733,#688,#473,.T.);
#891=EDGE_CURVE('',#734,#731,#474,.T.);
#892=EDGE_CURVE('',#734,#735,#475,.T.);
#893=EDGE_CURVE('',#735,#736,#476,.T.);
#894=EDGE_CURVE('',#736,#737,#128,.T.);
#895=EDGE_CURVE('',#737,#738,#477,.T.);
#896=EDGE_CURVE('',#738,#739,#129,.T.);
#897=EDGE_CURVE('',#739,#740,#478,.T.);
#898=EDGE_CURVE('',#740,#741,#130,.T.);
#899=EDGE_CURVE('',#741,#742,#479,.T.);
#900=EDGE_CURVE('',#742,#743,#131,.T.);
#901=EDGE_CURVE('',#743,#744,#480,.T.);
#902=EDGE_CURVE('',#744,#745,#132,.T.);
#903=EDGE_CURVE('',#745,#746,#481,.T.);
#904=EDGE_CURVE('',#746,#747,#133,.T.);
#905=EDGE_CURVE('',#747,#748,#482,.T.);
#906=EDGE_CURVE('',#748,#694,#483,.T.);
#907=EDGE_CURVE('',#733,#693,#134,.T.);
#908=EDGE_CURVE('',#749,#750,#484,.T.);
#909=EDGE_CURVE('',#750,#751,#135,.T.);
#910=EDGE_CURVE('',#751,#752,#485,.T.);
#911=EDGE_CURVE('',#752,#753,#136,.T.);
#912=EDGE_CURVE('',#753,#754,#486,.T.);
#913=EDGE_CURVE('',#754,#749,#487,.T.);
#914=EDGE_CURVE('',#755,#756,#488,.T.);
#915=EDGE_CURVE('',#757,#756,#137,.T.);
#916=EDGE_CURVE('',#757,#758,#489,.T.);
#917=EDGE_CURVE('',#755,#758,#138,.T.);
#918=EDGE_CURVE('',#759,#760,#139,.T.);
#919=EDGE_CURVE('',#759,#761,#490,.T.);
#920=EDGE_CURVE('',#762,#761,#140,.T.);
#921=EDGE_CURVE('',#762,#760,#491,.T.);
#922=EDGE_CURVE('',#734,#710,#492,.T.);
#923=EDGE_CURVE('',#696,#748,#493,.T.);
#924=EDGE_CURVE('',#709,#735,#494,.T.);
#925=EDGE_CURVE('',#715,#762,#495,.T.);
#926=EDGE_CURVE('',#760,#713,#496,.T.);
#927=EDGE_CURVE('',#761,#716,#497,.T.);
#928=EDGE_CURVE('',#714,#759,#498,.T.);
#929=EDGE_CURVE('',#726,#755,#499,.T.);
#930=EDGE_CURVE('',#758,#725,#500,.T.);
#931=EDGE_CURVE('',#756,#728,#501,.T.);
#932=EDGE_CURVE('',#727,#757,#502,.T.);
#933=EDGE_CURVE('',#763,#763,#141,.T.);
#934=EDGE_CURVE('',#763,#764,#503,.T.);
#935=EDGE_CURVE('',#764,#764,#142,.T.);
#936=EDGE_CURVE('',#765,#765,#143,.T.);
#937=EDGE_CURVE('',#765,#711,#504,.T.);
#938=EDGE_CURVE('',#766,#766,#144,.T.);
#939=EDGE_CURVE('',#766,#767,#505,.T.);
#940=EDGE_CURVE('',#767,#767,#145,.T.);
#941=EDGE_CURVE('',#768,#768,#146,.T.);
#942=EDGE_CURVE('',#768,#717,#506,.T.);
#943=EDGE_CURVE('',#769,#769,#147,.T.);
#944=EDGE_CURVE('',#769,#770,#507,.T.);
#945=EDGE_CURVE('',#770,#770,#148,.T.);
#946=EDGE_CURVE('',#771,#771,#149,.T.);
#947=EDGE_CURVE('',#771,#712,#508,.T.);
#948=EDGE_CURVE('',#772,#772,#150,.T.);
#949=EDGE_CURVE('',#772,#773,#509,.T.);
#950=EDGE_CURVE('',#773,#773,#151,.T.);
#951=EDGE_CURVE('',#774,#774,#152,.T.);
#952=EDGE_CURVE('',#774,#730,#510,.T.);
#953=EDGE_CURVE('',#775,#775,#153,.T.);
#954=EDGE_CURVE('',#775,#776,#511,.T.);
#955=EDGE_CURVE('',#776,#776,#154,.T.);
#956=EDGE_CURVE('',#777,#777,#155,.T.);
#957=EDGE_CURVE('',#777,#724,#512,.T.);
#958=EDGE_CURVE('',#778,#778,#156,.T.);
#959=EDGE_CURVE('',#778,#779,#513,.T.);
#960=EDGE_CURVE('',#779,#779,#157,.T.);
#961=EDGE_CURVE('',#780,#780,#158,.T.);
#962=EDGE_CURVE('',#780,#729,#514,.T.);
#963=EDGE_CURVE('',#719,#749,#515,.T.);
#964=EDGE_CURVE('',#718,#754,#516,.T.);
#965=EDGE_CURVE('',#720,#753,#517,.T.);
#966=EDGE_CURVE('',#721,#752,#518,.T.);
#967=EDGE_CURVE('',#722,#751,#519,.T.);
#968=EDGE_CURVE('',#723,#750,#520,.T.);
#969=EDGE_CURVE('',#708,#736,#521,.T.);
#970=EDGE_CURVE('',#697,#747,#522,.T.);
#971=EDGE_CURVE('',#698,#746,#523,.T.);
#972=EDGE_CURVE('',#699,#745,#524,.T.);
#973=EDGE_CURVE('',#700,#744,#525,.T.);
#974=EDGE_CURVE('',#701,#743,#526,.T.);
#975=EDGE_CURVE('',#702,#742,#527,.T.);
#976=EDGE_CURVE('',#703,#741,#528,.T.);
#977=EDGE_CURVE('',#704,#740,#529,.T.);
#978=EDGE_CURVE('',#705,#739,#530,.T.);
#979=EDGE_CURVE('',#706,#738,#531,.T.);
#980=EDGE_CURVE('',#707,#737,#532,.T.);
#981=EDGE_CURVE('',#781,#781,#159,.T.);
#982=EDGE_CURVE('',#781,#782,#160,.T.);
#983=EDGE_CURVE('',#782,#783,#161,.T.);
#984=EDGE_CURVE('',#783,#782,#162,.T.);
#985=EDGE_CURVE('',#783,#784,#533,.T.);
#986=EDGE_CURVE('',#784,#784,#163,.T.);
#987=EDGE_CURVE('',#785,#785,#164,.T.);
#988=EDGE_CURVE('',#785,#786,#534,.T.);
#989=EDGE_CURVE('',#786,#786,#165,.T.);
#990=EDGE_CURVE('',#787,#787,#166,.T.);
#991=EDGE_CURVE('',#787,#788,#167,.T.);
#992=EDGE_CURVE('',#788,#789,#168,.T.);
#993=EDGE_CURVE('',#789,#788,#169,.T.);
#994=EDGE_CURVE('',#789,#790,#535,.T.);
#995=EDGE_CURVE('',#790,#790,#170,.T.);
#996=EDGE_CURVE('',#791,#791,#171,.T.);
#997=EDGE_CURVE('',#791,#792,#536,.T.);
#998=EDGE_CURVE('',#792,#792,#172,.T.);
#999=EDGE_CURVE('',#793,#794,#537,.T.);
#1000=EDGE_CURVE('',#795,#793,#13,.T.);
#1001=EDGE_CURVE('',#796,#795,#538,.T.);
#1002=EDGE_CURVE('',#794,#796,#539,.T.);
#1003=EDGE_CURVE('',#796,#794,#173,.T.);
#1004=EDGE_CURVE('',#797,#797,#174,.T.);
#1005=EDGE_CURVE('',#798,#798,#175,.T.);
#1006=EDGE_CURVE('',#798,#799,#176,.T.);
#1007=EDGE_CURVE('',#799,#795,#177,.T.);
#1008=EDGE_CURVE('',#793,#799,#178,.T.);
#1009=EDGE_CURVE('',#800,#800,#179,.T.);
#1010=EDGE_CURVE('',#800,#797,#540,.T.);
#1011=EDGE_CURVE('',#801,#802,#541,.T.);
#1012=EDGE_CURVE('',#803,#801,#14,.T.);
#1013=EDGE_CURVE('',#804,#803,#542,.T.);
#1014=EDGE_CURVE('',#802,#804,#543,.T.);
#1015=EDGE_CURVE('',#804,#802,#180,.T.);
#1016=EDGE_CURVE('',#805,#805,#181,.T.);
#1017=EDGE_CURVE('',#806,#806,#182,.T.);
#1018=EDGE_CURVE('',#806,#807,#183,.T.);
#1019=EDGE_CURVE('',#807,#803,#184,.T.);
#1020=EDGE_CURVE('',#801,#807,#185,.T.);
#1021=EDGE_CURVE('',#808,#808,#186,.T.);
#1022=EDGE_CURVE('',#808,#805,#544,.T.);
#1023=EDGE_CURVE('',#809,#810,#545,.T.);
#1024=EDGE_CURVE('',#811,#809,#15,.T.);
#1025=EDGE_CURVE('',#812,#811,#16,.T.);
#1026=EDGE_CURVE('',#813,#812,#546,.T.);
#1027=EDGE_CURVE('',#810,#813,#547,.T.);
#1028=EDGE_CURVE('',#813,#810,#187,.T.);
#1029=EDGE_CURVE('',#814,#814,#188,.T.);
#1030=EDGE_CURVE('',#815,#815,#189,.T.);
#1031=EDGE_CURVE('',#815,#811,#190,.T.);
#1032=EDGE_CURVE('',#809,#812,#191,.T.);
#1033=EDGE_CURVE('',#816,#816,#192,.T.);
#1034=EDGE_CURVE('',#816,#814,#548,.T.);
#1035=EDGE_CURVE('',#817,#818,#549,.T.);
#1036=EDGE_CURVE('',#819,#817,#17,.T.);
#1037=EDGE_CURVE('',#820,#819,#18,.T.);
#1038=EDGE_CURVE('',#821,#820,#550,.T.);
#1039=EDGE_CURVE('',#818,#821,#551,.T.);
#1040=EDGE_CURVE('',#821,#818,#193,.T.);
#1041=EDGE_CURVE('',#822,#822,#194,.T.);
#1042=EDGE_CURVE('',#823,#823,#195,.T.);
#1043=EDGE_CURVE('',#823,#819,#196,.T.);
#1044=EDGE_CURVE('',#817,#820,#197,.T.);
#1045=EDGE_CURVE('',#824,#824,#198,.T.);
#1046=EDGE_CURVE('',#824,#822,#552,.T.);
#1047=ORIENTED_EDGE('',*,*,#825,.F.);
#1048=ORIENTED_EDGE('',*,*,#826,.F.);
#1049=ORIENTED_EDGE('',*,*,#827,.F.);
#1050=ORIENTED_EDGE('',*,*,#828,.F.);
#1051=ORIENTED_EDGE('',*,*,#829,.F.);
#1052=ORIENTED_EDGE('',*,*,#828,.T.);
#1053=ORIENTED_EDGE('',*,*,#830,.F.);
#1054=ORIENTED_EDGE('',*,*,#831,.F.);
#1055=ORIENTED_EDGE('',*,*,#832,.F.);
#1056=ORIENTED_EDGE('',*,*,#833,.F.);
#1057=ORIENTED_EDGE('',*,*,#834,.T.);
#1058=ORIENTED_EDGE('',*,*,#826,.T.);
#1059=ORIENTED_EDGE('',*,*,#832,.T.);
#1060=ORIENTED_EDGE('',*,*,#825,.T.);
#1061=ORIENTED_EDGE('',*,*,#829,.T.);
#1062=ORIENTED_EDGE('',*,*,#835,.F.);
#1063=ORIENTED_EDGE('',*,*,#836,.T.);
#1064=ORIENTED_EDGE('',*,*,#837,.T.);
#1065=ORIENTED_EDGE('',*,*,#838,.T.);
#1066=ORIENTED_EDGE('',*,*,#839,.T.);
#1067=ORIENTED_EDGE('',*,*,#840,.T.);
#1068=ORIENTED_EDGE('',*,*,#841,.F.);
#1069=ORIENTED_EDGE('',*,*,#831,.T.);
#1070=ORIENTED_EDGE('',*,*,#842,.F.);
#1071=ORIENTED_EDGE('',*,*,#843,.T.);
#1072=ORIENTED_EDGE('',*,*,#835,.T.);
#1073=ORIENTED_EDGE('',*,*,#833,.T.);
#1074=ORIENTED_EDGE('',*,*,#841,.T.);
#1075=ORIENTED_EDGE('',*,*,#844,.T.);
#1076=ORIENTED_EDGE('',*,*,#845,.F.);
#1077=ORIENTED_EDGE('',*,*,#844,.F.);
#1078=ORIENTED_EDGE('',*,*,#840,.F.);
#1079=ORIENTED_EDGE('',*,*,#846,.F.);
#1080=ORIENTED_EDGE('',*,*,#847,.F.);
#1081=ORIENTED_EDGE('',*,*,#848,.F.);
#1082=ORIENTED_EDGE('',*,*,#849,.T.);
#1083=ORIENTED_EDGE('',*,*,#845,.T.);
#1084=ORIENTED_EDGE('',*,*,#849,.F.);
#1085=ORIENTED_EDGE('',*,*,#850,.T.);
#1086=ORIENTED_EDGE('',*,*,#851,.F.);
#1087=ORIENTED_EDGE('',*,*,#852,.F.);
#1088=ORIENTED_EDGE('',*,*,#853,.T.);
#1089=ORIENTED_EDGE('',*,*,#854,.F.);
#1090=ORIENTED_EDGE('',*,*,#855,.F.);
#1091=ORIENTED_EDGE('',*,*,#856,.F.);
#1092=ORIENTED_EDGE('',*,*,#857,.F.);
#1093=ORIENTED_EDGE('',*,*,#858,.F.);
#1094=ORIENTED_EDGE('',*,*,#859,.F.);
#1095=ORIENTED_EDGE('',*,*,#860,.F.);
#1096=ORIENTED_EDGE('',*,*,#861,.F.);
#1097=ORIENTED_EDGE('',*,*,#862,.F.);
#1098=ORIENTED_EDGE('',*,*,#863,.T.);
#1099=ORIENTED_EDGE('',*,*,#864,.T.);
#1100=ORIENTED_EDGE('',*,*,#865,.T.);
#1101=ORIENTED_EDGE('',*,*,#842,.T.);
#1102=ORIENTED_EDGE('',*,*,#830,.T.);
#1103=ORIENTED_EDGE('',*,*,#827,.T.);
#1104=ORIENTED_EDGE('',*,*,#834,.F.);
#1105=ORIENTED_EDGE('',*,*,#866,.T.);
#1106=ORIENTED_EDGE('',*,*,#867,.T.);
#1107=ORIENTED_EDGE('',*,*,#868,.F.);
#1108=ORIENTED_EDGE('',*,*,#869,.F.);
#1109=ORIENTED_EDGE('',*,*,#870,.F.);
#1110=ORIENTED_EDGE('',*,*,#871,.F.);
#1111=ORIENTED_EDGE('',*,*,#872,.T.);
#1112=ORIENTED_EDGE('',*,*,#873,.F.);
#1113=ORIENTED_EDGE('',*,*,#874,.F.);
#1114=ORIENTED_EDGE('',*,*,#875,.F.);
#1115=ORIENTED_EDGE('',*,*,#876,.F.);
#1116=ORIENTED_EDGE('',*,*,#877,.F.);
#1117=ORIENTED_EDGE('',*,*,#878,.F.);
#1118=ORIENTED_EDGE('',*,*,#879,.T.);
#1119=ORIENTED_EDGE('',*,*,#880,.F.);
#1120=ORIENTED_EDGE('',*,*,#881,.F.);
#1121=ORIENTED_EDGE('',*,*,#882,.F.);
#1122=ORIENTED_EDGE('',*,*,#883,.F.);
#1123=ORIENTED_EDGE('',*,*,#884,.T.);
#1124=ORIENTED_EDGE('',*,*,#885,.T.);
#1125=ORIENTED_EDGE('',*,*,#886,.T.);
#1126=ORIENTED_EDGE('',*,*,#887,.T.);
#1127=ORIENTED_EDGE('',*,*,#837,.F.);
#1128=ORIENTED_EDGE('',*,*,#888,.T.);
#1129=ORIENTED_EDGE('',*,*,#887,.F.);
#1130=ORIENTED_EDGE('',*,*,#889,.T.);
#1131=ORIENTED_EDGE('',*,*,#890,.T.);
#1132=ORIENTED_EDGE('',*,*,#838,.F.);
#1133=ORIENTED_EDGE('',*,*,#886,.F.);
#1134=ORIENTED_EDGE('',*,*,#891,.F.);
#1135=ORIENTED_EDGE('',*,*,#892,.T.);
#1136=ORIENTED_EDGE('',*,*,#893,.T.);
#1137=ORIENTED_EDGE('',*,*,#894,.T.);
#1138=ORIENTED_EDGE('',*,*,#895,.T.);
#1139=ORIENTED_EDGE('',*,*,#896,.T.);
#1140=ORIENTED_EDGE('',*,*,#897,.T.);
#1141=ORIENTED_EDGE('',*,*,#898,.T.);
#1142=ORIENTED_EDGE('',*,*,#899,.T.);
#1143=ORIENTED_EDGE('',*,*,#900,.T.);
#1144=ORIENTED_EDGE('',*,*,#901,.T.);
#1145=ORIENTED_EDGE('',*,*,#902,.T.);
#1146=ORIENTED_EDGE('',*,*,#903,.T.);
#1147=ORIENTED_EDGE('',*,*,#904,.T.);
#1148=ORIENTED_EDGE('',*,*,#905,.T.);
#1149=ORIENTED_EDGE('',*,*,#906,.T.);
#1150=ORIENTED_EDGE('',*,*,#847,.T.);
#1151=ORIENTED_EDGE('',*,*,#907,.F.);
#1152=ORIENTED_EDGE('',*,*,#889,.F.);
#1153=ORIENTED_EDGE('',*,*,#908,.T.);
#1154=ORIENTED_EDGE('',*,*,#909,.T.);
#1155=ORIENTED_EDGE('',*,*,#910,.T.);
#1156=ORIENTED_EDGE('',*,*,#911,.T.);
#1157=ORIENTED_EDGE('',*,*,#912,.T.);
#1158=ORIENTED_EDGE('',*,*,#913,.T.);
#1159=ORIENTED_EDGE('',*,*,#914,.T.);
#1160=ORIENTED_EDGE('',*,*,#915,.F.);
#1161=ORIENTED_EDGE('',*,*,#916,.T.);
#1162=ORIENTED_EDGE('',*,*,#917,.F.);
#1163=ORIENTED_EDGE('',*,*,#918,.F.);
#1164=ORIENTED_EDGE('',*,*,#919,.T.);
#1165=ORIENTED_EDGE('',*,*,#920,.F.);
#1166=ORIENTED_EDGE('',*,*,#921,.T.);
#1167=ORIENTED_EDGE('',*,*,#890,.F.);
#1168=ORIENTED_EDGE('',*,*,#907,.T.);
#1169=ORIENTED_EDGE('',*,*,#846,.T.);
#1170=ORIENTED_EDGE('',*,*,#839,.F.);
#1171=ORIENTED_EDGE('',*,*,#843,.F.);
#1172=ORIENTED_EDGE('',*,*,#865,.F.);
#1173=ORIENTED_EDGE('',*,*,#922,.F.);
#1174=ORIENTED_EDGE('',*,*,#891,.T.);
#1175=ORIENTED_EDGE('',*,*,#888,.F.);
#1176=ORIENTED_EDGE('',*,*,#836,.F.);
#1177=ORIENTED_EDGE('',*,*,#848,.T.);
#1178=ORIENTED_EDGE('',*,*,#906,.F.);
#1179=ORIENTED_EDGE('',*,*,#923,.F.);
#1180=ORIENTED_EDGE('',*,*,#850,.F.);
#1181=ORIENTED_EDGE('',*,*,#922,.T.);
#1182=ORIENTED_EDGE('',*,*,#864,.F.);
#1183=ORIENTED_EDGE('',*,*,#924,.T.);
#1184=ORIENTED_EDGE('',*,*,#892,.F.);
#1185=ORIENTED_EDGE('',*,*,#925,.F.);
#1186=ORIENTED_EDGE('',*,*,#869,.T.);
#1187=ORIENTED_EDGE('',*,*,#926,.F.);
#1188=ORIENTED_EDGE('',*,*,#921,.F.);
#1189=ORIENTED_EDGE('',*,*,#870,.T.);
#1190=ORIENTED_EDGE('',*,*,#925,.T.);
#1191=ORIENTED_EDGE('',*,*,#920,.T.);
#1192=ORIENTED_EDGE('',*,*,#927,.T.);
#1193=ORIENTED_EDGE('',*,*,#868,.T.);
#1194=ORIENTED_EDGE('',*,*,#928,.T.);
#1195=ORIENTED_EDGE('',*,*,#918,.T.);
#1196=ORIENTED_EDGE('',*,*,#926,.T.);
#1197=ORIENTED_EDGE('',*,*,#927,.F.);
#1198=ORIENTED_EDGE('',*,*,#919,.F.);
#1199=ORIENTED_EDGE('',*,*,#928,.F.);
#1200=ORIENTED_EDGE('',*,*,#871,.T.);
#1201=ORIENTED_EDGE('',*,*,#880,.T.);
#1202=ORIENTED_EDGE('',*,*,#929,.T.);
#1203=ORIENTED_EDGE('',*,*,#917,.T.);
#1204=ORIENTED_EDGE('',*,*,#930,.T.);
#1205=ORIENTED_EDGE('',*,*,#929,.F.);
#1206=ORIENTED_EDGE('',*,*,#883,.T.);
#1207=ORIENTED_EDGE('',*,*,#931,.F.);
#1208=ORIENTED_EDGE('',*,*,#914,.F.);
#1209=ORIENTED_EDGE('',*,*,#930,.F.);
#1210=ORIENTED_EDGE('',*,*,#916,.F.);
#1211=ORIENTED_EDGE('',*,*,#932,.F.);
#1212=ORIENTED_EDGE('',*,*,#881,.T.);
#1213=ORIENTED_EDGE('',*,*,#882,.T.);
#1214=ORIENTED_EDGE('',*,*,#932,.T.);
#1215=ORIENTED_EDGE('',*,*,#915,.T.);
#1216=ORIENTED_EDGE('',*,*,#931,.T.);
#1217=ORIENTED_EDGE('',*,*,#933,.F.);
#1218=ORIENTED_EDGE('',*,*,#934,.T.);
#1219=ORIENTED_EDGE('',*,*,#935,.F.);
#1220=ORIENTED_EDGE('',*,*,#934,.F.);
#1221=ORIENTED_EDGE('',*,*,#936,.F.);
#1222=ORIENTED_EDGE('',*,*,#937,.T.);
#1223=ORIENTED_EDGE('',*,*,#866,.F.);
#1224=ORIENTED_EDGE('',*,*,#937,.F.);
#1225=ORIENTED_EDGE('',*,*,#936,.T.);
#1226=ORIENTED_EDGE('',*,*,#933,.T.);
#1227=ORIENTED_EDGE('',*,*,#938,.F.);
#1228=ORIENTED_EDGE('',*,*,#939,.T.);
#1229=ORIENTED_EDGE('',*,*,#940,.F.);
#1230=ORIENTED_EDGE('',*,*,#939,.F.);
#1231=ORIENTED_EDGE('',*,*,#941,.F.);
#1232=ORIENTED_EDGE('',*,*,#942,.T.);
#1233=ORIENTED_EDGE('',*,*,#872,.F.);
#1234=ORIENTED_EDGE('',*,*,#942,.F.);
#1235=ORIENTED_EDGE('',*,*,#941,.T.);
#1236=ORIENTED_EDGE('',*,*,#938,.T.);
#1237=ORIENTED_EDGE('',*,*,#935,.T.);
#1238=ORIENTED_EDGE('',*,*,#943,.F.);
#1239=ORIENTED_EDGE('',*,*,#944,.T.);
#1240=ORIENTED_EDGE('',*,*,#945,.F.);
#1241=ORIENTED_EDGE('',*,*,#944,.F.);
#1242=ORIENTED_EDGE('',*,*,#946,.F.);
#1243=ORIENTED_EDGE('',*,*,#947,.T.);
#1244=ORIENTED_EDGE('',*,*,#867,.F.);
#1245=ORIENTED_EDGE('',*,*,#947,.F.);
#1246=ORIENTED_EDGE('',*,*,#946,.T.);
#1247=ORIENTED_EDGE('',*,*,#943,.T.);
#1248=ORIENTED_EDGE('',*,*,#940,.T.);
#1249=ORIENTED_EDGE('',*,*,#948,.F.);
#1250=ORIENTED_EDGE('',*,*,#949,.T.);
#1251=ORIENTED_EDGE('',*,*,#950,.F.);
#1252=ORIENTED_EDGE('',*,*,#949,.F.);
#1253=ORIENTED_EDGE('',*,*,#951,.F.);
#1254=ORIENTED_EDGE('',*,*,#952,.T.);
#1255=ORIENTED_EDGE('',*,*,#885,.F.);
#1256=ORIENTED_EDGE('',*,*,#952,.F.);
#1257=ORIENTED_EDGE('',*,*,#951,.T.);
#1258=ORIENTED_EDGE('',*,*,#948,.T.);
#1259=ORIENTED_EDGE('',*,*,#945,.T.);
#1260=ORIENTED_EDGE('',*,*,#953,.F.);
#1261=ORIENTED_EDGE('',*,*,#954,.T.);
#1262=ORIENTED_EDGE('',*,*,#955,.F.);
#1263=ORIENTED_EDGE('',*,*,#954,.F.);
#1264=ORIENTED_EDGE('',*,*,#956,.F.);
#1265=ORIENTED_EDGE('',*,*,#957,.T.);
#1266=ORIENTED_EDGE('',*,*,#879,.F.);
#1267=ORIENTED_EDGE('',*,*,#957,.F.);
#1268=ORIENTED_EDGE('',*,*,#956,.T.);
#1269=ORIENTED_EDGE('',*,*,#953,.T.);
#1270=ORIENTED_EDGE('',*,*,#950,.T.);
#1271=ORIENTED_EDGE('',*,*,#958,.F.);
#1272=ORIENTED_EDGE('',*,*,#959,.T.);
#1273=ORIENTED_EDGE('',*,*,#960,.F.);
#1274=ORIENTED_EDGE('',*,*,#959,.F.);
#1275=ORIENTED_EDGE('',*,*,#961,.F.);
#1276=ORIENTED_EDGE('',*,*,#962,.T.);
#1277=ORIENTED_EDGE('',*,*,#884,.F.);
#1278=ORIENTED_EDGE('',*,*,#962,.F.);
#1279=ORIENTED_EDGE('',*,*,#961,.T.);
#1280=ORIENTED_EDGE('',*,*,#958,.T.);
#1281=ORIENTED_EDGE('',*,*,#955,.T.);
#1282=ORIENTED_EDGE('',*,*,#873,.T.);
#1283=ORIENTED_EDGE('',*,*,#963,.T.);
#1284=ORIENTED_EDGE('',*,*,#913,.F.);
#1285=ORIENTED_EDGE('',*,*,#964,.F.);
#1286=ORIENTED_EDGE('',*,*,#874,.T.);
#1287=ORIENTED_EDGE('',*,*,#964,.T.);
#1288=ORIENTED_EDGE('',*,*,#912,.F.);
#1289=ORIENTED_EDGE('',*,*,#965,.F.);
#1290=ORIENTED_EDGE('',*,*,#875,.T.);
#1291=ORIENTED_EDGE('',*,*,#965,.T.);
#1292=ORIENTED_EDGE('',*,*,#911,.F.);
#1293=ORIENTED_EDGE('',*,*,#966,.F.);
#1294=ORIENTED_EDGE('',*,*,#876,.T.);
#1295=ORIENTED_EDGE('',*,*,#966,.T.);
#1296=ORIENTED_EDGE('',*,*,#910,.F.);
#1297=ORIENTED_EDGE('',*,*,#967,.F.);
#1298=ORIENTED_EDGE('',*,*,#877,.T.);
#1299=ORIENTED_EDGE('',*,*,#967,.T.);
#1300=ORIENTED_EDGE('',*,*,#909,.F.);
#1301=ORIENTED_EDGE('',*,*,#968,.F.);
#1302=ORIENTED_EDGE('',*,*,#878,.T.);
#1303=ORIENTED_EDGE('',*,*,#968,.T.);
#1304=ORIENTED_EDGE('',*,*,#908,.F.);
#1305=ORIENTED_EDGE('',*,*,#963,.F.);
#1306=ORIENTED_EDGE('',*,*,#863,.F.);
#1307=ORIENTED_EDGE('',*,*,#969,.T.);
#1308=ORIENTED_EDGE('',*,*,#893,.F.);
#1309=ORIENTED_EDGE('',*,*,#924,.F.);
#1310=ORIENTED_EDGE('',*,*,#851,.T.);
#1311=ORIENTED_EDGE('',*,*,#923,.T.);
#1312=ORIENTED_EDGE('',*,*,#905,.F.);
#1313=ORIENTED_EDGE('',*,*,#970,.F.);
#1314=ORIENTED_EDGE('',*,*,#852,.T.);
#1315=ORIENTED_EDGE('',*,*,#970,.T.);
#1316=ORIENTED_EDGE('',*,*,#904,.F.);
#1317=ORIENTED_EDGE('',*,*,#971,.F.);
#1318=ORIENTED_EDGE('',*,*,#853,.F.);
#1319=ORIENTED_EDGE('',*,*,#971,.T.);
#1320=ORIENTED_EDGE('',*,*,#903,.F.);
#1321=ORIENTED_EDGE('',*,*,#972,.F.);
#1322=ORIENTED_EDGE('',*,*,#854,.T.);
#1323=ORIENTED_EDGE('',*,*,#972,.T.);
#1324=ORIENTED_EDGE('',*,*,#902,.F.);
#1325=ORIENTED_EDGE('',*,*,#973,.F.);
#1326=ORIENTED_EDGE('',*,*,#855,.T.);
#1327=ORIENTED_EDGE('',*,*,#973,.T.);
#1328=ORIENTED_EDGE('',*,*,#901,.F.);
#1329=ORIENTED_EDGE('',*,*,#974,.F.);
#1330=ORIENTED_EDGE('',*,*,#856,.T.);
#1331=ORIENTED_EDGE('',*,*,#974,.T.);
#1332=ORIENTED_EDGE('',*,*,#900,.F.);
#1333=ORIENTED_EDGE('',*,*,#975,.F.);
#1334=ORIENTED_EDGE('',*,*,#857,.T.);
#1335=ORIENTED_EDGE('',*,*,#975,.T.);
#1336=ORIENTED_EDGE('',*,*,#899,.F.);
#1337=ORIENTED_EDGE('',*,*,#976,.F.);
#1338=ORIENTED_EDGE('',*,*,#858,.T.);
#1339=ORIENTED_EDGE('',*,*,#976,.T.);
#1340=ORIENTED_EDGE('',*,*,#898,.F.);
#1341=ORIENTED_EDGE('',*,*,#977,.F.);
#1342=ORIENTED_EDGE('',*,*,#859,.T.);
#1343=ORIENTED_EDGE('',*,*,#977,.T.);
#1344=ORIENTED_EDGE('',*,*,#897,.F.);
#1345=ORIENTED_EDGE('',*,*,#978,.F.);
#1346=ORIENTED_EDGE('',*,*,#860,.T.);
#1347=ORIENTED_EDGE('',*,*,#978,.T.);
#1348=ORIENTED_EDGE('',*,*,#896,.F.);
#1349=ORIENTED_EDGE('',*,*,#979,.F.);
#1350=ORIENTED_EDGE('',*,*,#861,.T.);
#1351=ORIENTED_EDGE('',*,*,#979,.T.);
#1352=ORIENTED_EDGE('',*,*,#895,.F.);
#1353=ORIENTED_EDGE('',*,*,#980,.F.);
#1354=ORIENTED_EDGE('',*,*,#862,.T.);
#1355=ORIENTED_EDGE('',*,*,#980,.T.);
#1356=ORIENTED_EDGE('',*,*,#894,.F.);
#1357=ORIENTED_EDGE('',*,*,#969,.F.);
#1358=ORIENTED_EDGE('',*,*,#960,.T.);
#1359=ORIENTED_EDGE('',*,*,#981,.T.);
#1360=ORIENTED_EDGE('',*,*,#982,.T.);
#1361=ORIENTED_EDGE('',*,*,#983,.T.);
#1362=ORIENTED_EDGE('',*,*,#984,.T.);
#1363=ORIENTED_EDGE('',*,*,#982,.F.);
#1364=ORIENTED_EDGE('',*,*,#984,.F.);
#1365=ORIENTED_EDGE('',*,*,#985,.T.);
#1366=ORIENTED_EDGE('',*,*,#986,.F.);
#1367=ORIENTED_EDGE('',*,*,#985,.F.);
#1368=ORIENTED_EDGE('',*,*,#983,.F.);
#1369=ORIENTED_EDGE('',*,*,#981,.F.);
#1370=ORIENTED_EDGE('',*,*,#987,.T.);
#1371=ORIENTED_EDGE('',*,*,#987,.F.);
#1372=ORIENTED_EDGE('',*,*,#988,.T.);
#1373=ORIENTED_EDGE('',*,*,#989,.F.);
#1374=ORIENTED_EDGE('',*,*,#988,.F.);
#1375=ORIENTED_EDGE('',*,*,#986,.T.);
#1376=ORIENTED_EDGE('',*,*,#989,.T.);
#1377=ORIENTED_EDGE('',*,*,#990,.T.);
#1378=ORIENTED_EDGE('',*,*,#991,.T.);
#1379=ORIENTED_EDGE('',*,*,#992,.T.);
#1380=ORIENTED_EDGE('',*,*,#993,.T.);
#1381=ORIENTED_EDGE('',*,*,#991,.F.);
#1382=ORIENTED_EDGE('',*,*,#993,.F.);
#1383=ORIENTED_EDGE('',*,*,#994,.T.);
#1384=ORIENTED_EDGE('',*,*,#995,.F.);
#1385=ORIENTED_EDGE('',*,*,#994,.F.);
#1386=ORIENTED_EDGE('',*,*,#992,.F.);
#1387=ORIENTED_EDGE('',*,*,#990,.F.);
#1388=ORIENTED_EDGE('',*,*,#996,.T.);
#1389=ORIENTED_EDGE('',*,*,#996,.F.);
#1390=ORIENTED_EDGE('',*,*,#997,.T.);
#1391=ORIENTED_EDGE('',*,*,#998,.F.);
#1392=ORIENTED_EDGE('',*,*,#997,.F.);
#1393=ORIENTED_EDGE('',*,*,#995,.T.);
#1394=ORIENTED_EDGE('',*,*,#998,.T.);
#1395=ORIENTED_EDGE('',*,*,#999,.F.);
#1396=ORIENTED_EDGE('',*,*,#1000,.F.);
#1397=ORIENTED_EDGE('',*,*,#1001,.F.);
#1398=ORIENTED_EDGE('',*,*,#1002,.F.);
#1399=ORIENTED_EDGE('',*,*,#1002,.T.);
#1400=ORIENTED_EDGE('',*,*,#1003,.T.);
#1401=ORIENTED_EDGE('',*,*,#1004,.T.);
#1402=ORIENTED_EDGE('',*,*,#1005,.T.);
#1403=ORIENTED_EDGE('',*,*,#1006,.T.);
#1404=ORIENTED_EDGE('',*,*,#1007,.T.);
#1405=ORIENTED_EDGE('',*,*,#1000,.T.);
#1406=ORIENTED_EDGE('',*,*,#1008,.T.);
#1407=ORIENTED_EDGE('',*,*,#1006,.F.);
#1408=ORIENTED_EDGE('',*,*,#999,.T.);
#1409=ORIENTED_EDGE('',*,*,#1003,.F.);
#1410=ORIENTED_EDGE('',*,*,#1001,.T.);
#1411=ORIENTED_EDGE('',*,*,#1007,.F.);
#1412=ORIENTED_EDGE('',*,*,#1008,.F.);
#1413=ORIENTED_EDGE('',*,*,#1005,.F.);
#1414=ORIENTED_EDGE('',*,*,#1009,.T.);
#1415=ORIENTED_EDGE('',*,*,#1009,.F.);
#1416=ORIENTED_EDGE('',*,*,#1010,.T.);
#1417=ORIENTED_EDGE('',*,*,#1004,.F.);
#1418=ORIENTED_EDGE('',*,*,#1010,.F.);
#1419=ORIENTED_EDGE('',*,*,#1011,.F.);
#1420=ORIENTED_EDGE('',*,*,#1012,.F.);
#1421=ORIENTED_EDGE('',*,*,#1013,.F.);
#1422=ORIENTED_EDGE('',*,*,#1014,.F.);
#1423=ORIENTED_EDGE('',*,*,#1014,.T.);
#1424=ORIENTED_EDGE('',*,*,#1015,.T.);
#1425=ORIENTED_EDGE('',*,*,#1016,.T.);
#1426=ORIENTED_EDGE('',*,*,#1017,.T.);
#1427=ORIENTED_EDGE('',*,*,#1018,.T.);
#1428=ORIENTED_EDGE('',*,*,#1019,.T.);
#1429=ORIENTED_EDGE('',*,*,#1012,.T.);
#1430=ORIENTED_EDGE('',*,*,#1020,.T.);
#1431=ORIENTED_EDGE('',*,*,#1018,.F.);
#1432=ORIENTED_EDGE('',*,*,#1011,.T.);
#1433=ORIENTED_EDGE('',*,*,#1015,.F.);
#1434=ORIENTED_EDGE('',*,*,#1013,.T.);
#1435=ORIENTED_EDGE('',*,*,#1019,.F.);
#1436=ORIENTED_EDGE('',*,*,#1020,.F.);
#1437=ORIENTED_EDGE('',*,*,#1017,.F.);
#1438=ORIENTED_EDGE('',*,*,#1021,.T.);
#1439=ORIENTED_EDGE('',*,*,#1021,.F.);
#1440=ORIENTED_EDGE('',*,*,#1022,.T.);
#1441=ORIENTED_EDGE('',*,*,#1016,.F.);
#1442=ORIENTED_EDGE('',*,*,#1022,.F.);
#1443=ORIENTED_EDGE('',*,*,#1023,.F.);
#1444=ORIENTED_EDGE('',*,*,#1024,.F.);
#1445=ORIENTED_EDGE('',*,*,#1025,.F.);
#1446=ORIENTED_EDGE('',*,*,#1026,.F.);
#1447=ORIENTED_EDGE('',*,*,#1027,.F.);
#1448=ORIENTED_EDGE('',*,*,#1027,.T.);
#1449=ORIENTED_EDGE('',*,*,#1028,.T.);
#1450=ORIENTED_EDGE('',*,*,#1029,.T.);
#1451=ORIENTED_EDGE('',*,*,#1030,.T.);
#1452=ORIENTED_EDGE('',*,*,#1031,.T.);
#1453=ORIENTED_EDGE('',*,*,#1024,.T.);
#1454=ORIENTED_EDGE('',*,*,#1032,.T.);
#1455=ORIENTED_EDGE('',*,*,#1025,.T.);
#1456=ORIENTED_EDGE('',*,*,#1031,.F.);
#1457=ORIENTED_EDGE('',*,*,#1023,.T.);
#1458=ORIENTED_EDGE('',*,*,#1028,.F.);
#1459=ORIENTED_EDGE('',*,*,#1026,.T.);
#1460=ORIENTED_EDGE('',*,*,#1032,.F.);
#1461=ORIENTED_EDGE('',*,*,#1030,.F.);
#1462=ORIENTED_EDGE('',*,*,#1033,.T.);
#1463=ORIENTED_EDGE('',*,*,#1033,.F.);
#1464=ORIENTED_EDGE('',*,*,#1034,.T.);
#1465=ORIENTED_EDGE('',*,*,#1029,.F.);
#1466=ORIENTED_EDGE('',*,*,#1034,.F.);
#1467=ORIENTED_EDGE('',*,*,#1035,.F.);
#1468=ORIENTED_EDGE('',*,*,#1036,.F.);
#1469=ORIENTED_EDGE('',*,*,#1037,.F.);
#1470=ORIENTED_EDGE('',*,*,#1038,.F.);
#1471=ORIENTED_EDGE('',*,*,#1039,.F.);
#1472=ORIENTED_EDGE('',*,*,#1039,.T.);
#1473=ORIENTED_EDGE('',*,*,#1040,.T.);
#1474=ORIENTED_EDGE('',*,*,#1041,.T.);
#1475=ORIENTED_EDGE('',*,*,#1042,.T.);
#1476=ORIENTED_EDGE('',*,*,#1043,.T.);
#1477=ORIENTED_EDGE('',*,*,#1036,.T.);
#1478=ORIENTED_EDGE('',*,*,#1044,.T.);
#1479=ORIENTED_EDGE('',*,*,#1037,.T.);
#1480=ORIENTED_EDGE('',*,*,#1043,.F.);
#1481=ORIENTED_EDGE('',*,*,#1035,.T.);
#1482=ORIENTED_EDGE('',*,*,#1040,.F.);
#1483=ORIENTED_EDGE('',*,*,#1038,.T.);
#1484=ORIENTED_EDGE('',*,*,#1044,.F.);
#1485=ORIENTED_EDGE('',*,*,#1042,.F.);
#1486=ORIENTED_EDGE('',*,*,#1045,.T.);
#1487=ORIENTED_EDGE('',*,*,#1045,.F.);
#1488=ORIENTED_EDGE('',*,*,#1046,.T.);
#1489=ORIENTED_EDGE('',*,*,#1041,.F.);
#1490=ORIENTED_EDGE('',*,*,#1046,.F.);
#1491=PLANE('',#1655);
#1492=PLANE('',#1656);
#1493=PLANE('',#1657);
#1494=PLANE('',#1658);
#1495=PLANE('',#1661);
#1496=PLANE('',#1662);
#1497=PLANE('',#1663);
#1498=PLANE('',#1664);
#1499=PLANE('',#1685);
#1500=PLANE('',#1686);
#1501=PLANE('',#1701);
#1502=PLANE('',#1702);
#1503=PLANE('',#1703);
#1504=PLANE('',#1704);
#1505=PLANE('',#1707);
#1506=PLANE('',#1709);
#1507=PLANE('',#1710);
#1508=PLANE('',#1717);
#1509=PLANE('',#1723);
#1510=PLANE('',#1724);
#1511=PLANE('',#1730);
#1512=PLANE('',#1731);
#1513=PLANE('',#1737);
#1514=PLANE('',#1738);
#1515=PLANE('',#1744);
#1516=PLANE('',#1745);
#1517=PLANE('',#1751);
#1518=PLANE('',#1752);
#1519=PLANE('',#1753);
#1520=PLANE('',#1754);
#1521=PLANE('',#1756);
#1522=PLANE('',#1758);
#1523=PLANE('',#1759);
#1524=PLANE('',#1760);
#1525=PLANE('',#1762);
#1526=PLANE('',#1764);
#1527=PLANE('',#1766);
#1528=PLANE('',#1768);
#1529=PLANE('',#1770);
#1530=PLANE('',#1772);
#1531=PLANE('',#1780);
#1532=PLANE('',#1784);
#1533=PLANE('',#1792);
#1534=PLANE('',#1796);
#1535=PLANE('',#1797);
#1536=PLANE('',#1798);
#1537=PLANE('',#1807);
#1538=PLANE('',#1810);
#1539=PLANE('',#1811);
#1540=PLANE('',#1820);
#1541=PLANE('',#1823);
#1542=PLANE('',#1824);
#1543=PLANE('',#1832);
#1544=PLANE('',#1835);
#1545=PLANE('',#1836);
#1546=PLANE('',#1844);
#1547=ADVANCED_FACE('',(#199),#1491,.F.);
#1548=ADVANCED_FACE('',(#200),#1492,.F.);
#1549=ADVANCED_FACE('',(#201),#1493,.F.);
#1550=ADVANCED_FACE('',(#202),#1494,.T.);
#1551=ADVANCED_FACE('',(#203),#1495,.T.);
#1552=ADVANCED_FACE('',(#204),#1496,.T.);
#1553=ADVANCED_FACE('',(#205),#1497,.T.);
#1554=ADVANCED_FACE('',(#206,#77,#78,#79,#80,#81,#82,#83,#84,#85),#1498,
 .F.);
#1555=ADVANCED_FACE('',(#207),#39,.T.);
#1556=ADVANCED_FACE('',(#208),#1499,.T.);
#1557=ADVANCED_FACE('',(#209,#86,#87,#88),#1500,.T.);
#1558=ADVANCED_FACE('',(#210),#40,.T.);
#1559=ADVANCED_FACE('',(#211),#1501,.T.);
#1560=ADVANCED_FACE('',(#212),#1502,.T.);
#1561=ADVANCED_FACE('',(#213),#1503,.T.);
#1562=ADVANCED_FACE('',(#214),#1504,.T.);
#1563=ADVANCED_FACE('',(#215),#41,.F.);
#1564=ADVANCED_FACE('',(#216),#42,.F.);
#1565=ADVANCED_FACE('',(#217),#1505,.T.);
#1566=ADVANCED_FACE('',(#218),#43,.F.);
#1567=ADVANCED_FACE('',(#219),#1506,.T.);
#1568=ADVANCED_FACE('',(#220),#1507,.T.);
#1569=ADVANCED_FACE('',(#221),#44,.F.);
#1570=ADVANCED_FACE('',(#222),#45,.F.);
#1571=ADVANCED_FACE('',(#223),#46,.T.);
#1572=ADVANCED_FACE('',(#224,#89),#1508,.F.);
#1573=ADVANCED_FACE('',(#225),#47,.F.);
#1574=ADVANCED_FACE('',(#226),#48,.T.);
#1575=ADVANCED_FACE('',(#227,#90),#1509,.F.);
#1576=ADVANCED_FACE('',(#228),#1510,.F.);
#1577=ADVANCED_FACE('',(#229),#49,.F.);
#1578=ADVANCED_FACE('',(#230),#50,.T.);
#1579=ADVANCED_FACE('',(#231,#91),#1511,.F.);
#1580=ADVANCED_FACE('',(#232),#1512,.F.);
#1581=ADVANCED_FACE('',(#233),#51,.F.);
#1582=ADVANCED_FACE('',(#234),#52,.T.);
#1583=ADVANCED_FACE('',(#235,#92),#1513,.F.);
#1584=ADVANCED_FACE('',(#236),#1514,.F.);
#1585=ADVANCED_FACE('',(#237),#53,.F.);
#1586=ADVANCED_FACE('',(#238),#54,.T.);
#1587=ADVANCED_FACE('',(#239,#93),#1515,.F.);
#1588=ADVANCED_FACE('',(#240),#1516,.F.);
#1589=ADVANCED_FACE('',(#241),#55,.F.);
#1590=ADVANCED_FACE('',(#242),#56,.T.);
#1591=ADVANCED_FACE('',(#243,#94),#1517,.F.);
#1592=ADVANCED_FACE('',(#244),#1518,.F.);
#1593=ADVANCED_FACE('',(#245),#1519,.T.);
#1594=ADVANCED_FACE('',(#246),#1520,.T.);
#1595=ADVANCED_FACE('',(#247),#57,.T.);
#1596=ADVANCED_FACE('',(#248),#1521,.T.);
#1597=ADVANCED_FACE('',(#249),#58,.T.);
#1598=ADVANCED_FACE('',(#250),#1522,.T.);
#1599=ADVANCED_FACE('',(#251),#1523,.T.);
#1600=ADVANCED_FACE('',(#252),#1524,.T.);
#1601=ADVANCED_FACE('',(#253),#59,.T.);
#1602=ADVANCED_FACE('',(#254),#1525,.T.);
#1603=ADVANCED_FACE('',(#255),#60,.T.);
#1604=ADVANCED_FACE('',(#256),#1526,.T.);
#1605=ADVANCED_FACE('',(#257),#61,.T.);
#1606=ADVANCED_FACE('',(#258),#1527,.T.);
#1607=ADVANCED_FACE('',(#259),#62,.T.);
#1608=ADVANCED_FACE('',(#260),#1528,.T.);
#1609=ADVANCED_FACE('',(#261),#63,.T.);
#1610=ADVANCED_FACE('',(#262),#1529,.T.);
#1611=ADVANCED_FACE('',(#263),#64,.T.);
#1612=ADVANCED_FACE('',(#264),#1530,.F.);
#1613=ADVANCED_FACE('',(#265),#19,.T.);
#1614=ADVANCED_FACE('',(#266),#65,.T.);
#1615=ADVANCED_FACE('',(#267,#95),#1531,.F.);
#1616=ADVANCED_FACE('',(#268),#66,.F.);
#1617=ADVANCED_FACE('',(#269,#96),#1532,.T.);
#1618=ADVANCED_FACE('',(#270),#20,.T.);
#1619=ADVANCED_FACE('',(#271),#67,.T.);
#1620=ADVANCED_FACE('',(#272,#97),#1533,.F.);
#1621=ADVANCED_FACE('',(#273),#68,.F.);
#1622=ADVANCED_FACE('',(#274,#98),#1534,.T.);
#1623=ADVANCED_FACE('',(#275),#1535,.F.);
#1624=ADVANCED_FACE('',(#276,#99),#1536,.T.);
#1625=ADVANCED_FACE('',(#277),#21,.T.);
#1626=ADVANCED_FACE('',(#278),#69,.T.);
#1627=ADVANCED_FACE('',(#279,#100),#1537,.F.);
#1628=ADVANCED_FACE('',(#280),#70,.F.);
#1629=ADVANCED_FACE('',(#281),#1538,.F.);
#1630=ADVANCED_FACE('',(#282,#101),#1539,.T.);
#1631=ADVANCED_FACE('',(#283),#22,.T.);
#1632=ADVANCED_FACE('',(#284),#71,.T.);
#1633=ADVANCED_FACE('',(#285,#102),#1540,.F.);
#1634=ADVANCED_FACE('',(#286),#72,.F.);
#1635=ADVANCED_FACE('',(#287),#1541,.F.);
#1636=ADVANCED_FACE('',(#288,#103),#1542,.T.);
#1637=ADVANCED_FACE('',(#289),#23,.T.);
#1638=ADVANCED_FACE('',(#290),#73,.T.);
#1639=ADVANCED_FACE('',(#291,#104),#1543,.F.);
#1640=ADVANCED_FACE('',(#292),#74,.F.);
#1641=ADVANCED_FACE('',(#293),#1544,.F.);
#1642=ADVANCED_FACE('',(#294,#105),#1545,.T.);
#1643=ADVANCED_FACE('',(#295),#24,.T.);
#1644=ADVANCED_FACE('',(#296),#75,.T.);
#1645=ADVANCED_FACE('',(#297,#106),#1546,.F.);
#1646=ADVANCED_FACE('',(#298),#76,.F.);
#1647=CLOSED_SHELL('',(#1547,#1548,#1549,#1550,#1551,#1552,#1553,#1554,
#1555,#1556,#1557,#1558,#1559,#1560,#1561,#1562,#1563,#1564,#1565,#1566,
#1567,#1568,#1569,#1570,#1571,#1572,#1573,#1574,#1575,#1576,#1577,#1578,
#1579,#1580,#1581,#1582,#1583,#1584,#1585,#1586,#1587,#1588,#1589,#1590,
#1591,#1592,#1593,#1594,#1595,#1596,#1597,#1598,#1599,#1600,#1601,#1602,
#1603,#1604,#1605,#1606,#1607,#1608,#1609,#1610,#1611,#1612));
#1648=CLOSED_SHELL('',(#1613,#1614,#1615,#1616,#1617));
#1649=CLOSED_SHELL('',(#1618,#1619,#1620,#1621,#1622));
#1650=CLOSED_SHELL('',(#1623,#1624,#1625,#1626,#1627,#1628));
#1651=CLOSED_SHELL('',(#1629,#1630,#1631,#1632,#1633,#1634));
#1652=CLOSED_SHELL('',(#1635,#1636,#1637,#1638,#1639,#1640));
#1653=CLOSED_SHELL('',(#1641,#1642,#1643,#1644,#1645,#1646));
#1654=AXIS2_PLACEMENT_3D('',#2357,#1847,#1848);
#1655=AXIS2_PLACEMENT_3D('',#2358,#1849,#1850);
#1656=AXIS2_PLACEMENT_3D('',#2367,#1855,#1856);
#1657=AXIS2_PLACEMENT_3D('',#2373,#1860,#1861);
#1658=AXIS2_PLACEMENT_3D('',#2379,#1865,#1866);
#1659=AXIS2_PLACEMENT_3D('',#2385,#1869,#1870);
#1660=AXIS2_PLACEMENT_3D('',#2389,#1872,#1873);
#1661=AXIS2_PLACEMENT_3D('',#2393,#1876,#1877);
#1662=AXIS2_PLACEMENT_3D('',#2397,#1880,#1881);
#1663=AXIS2_PLACEMENT_3D('',#2401,#1884,#1885);
#1664=AXIS2_PLACEMENT_3D('',#2409,#1890,#1891);
#1665=AXIS2_PLACEMENT_3D('',#2415,#1894,#1895);
#1666=AXIS2_PLACEMENT_3D('',#2419,#1897,#1898);
#1667=AXIS2_PLACEMENT_3D('',#2423,#1900,#1901);
#1668=AXIS2_PLACEMENT_3D('',#2427,#1903,#1904);
#1669=AXIS2_PLACEMENT_3D('',#2431,#1906,#1907);
#1670=AXIS2_PLACEMENT_3D('',#2435,#1909,#1910);
#1671=AXIS2_PLACEMENT_3D('',#2442,#1914,#1915);
#1672=AXIS2_PLACEMENT_3D('',#2444,#1916,#1917);
#1673=AXIS2_PLACEMENT_3D('',#2447,#1918,#1919);
#1674=AXIS2_PLACEMENT_3D('',#2451,#1921,#1922);
#1675=AXIS2_PLACEMENT_3D('',#2454,#1924,#1925);
#1676=AXIS2_PLACEMENT_3D('',#2461,#1928,#1929);
#1677=AXIS2_PLACEMENT_3D('',#2465,#1931,#1932);
#1678=AXIS2_PLACEMENT_3D('',#2468,#1934,#1935);
#1679=AXIS2_PLACEMENT_3D('',#2471,#1936,#1937);
#1680=AXIS2_PLACEMENT_3D('',#2475,#1939,#1940);
#1681=AXIS2_PLACEMENT_3D('',#2478,#1942,#1943);
#1682=AXIS2_PLACEMENT_3D('',#2480,#1944,#1945);
#1683=AXIS2_PLACEMENT_3D('',#2481,#1946,#1947);
#1684=AXIS2_PLACEMENT_3D('',#2484,#1948,#1949);
#1685=AXIS2_PLACEMENT_3D('',#2487,#1952,#1953);
#1686=AXIS2_PLACEMENT_3D('',#2491,#1956,#1957);
#1687=AXIS2_PLACEMENT_3D('',#2499,#1961,#1962);
#1688=AXIS2_PLACEMENT_3D('',#2503,#1964,#1965);
#1689=AXIS2_PLACEMENT_3D('',#2507,#1967,#1968);
#1690=AXIS2_PLACEMENT_3D('',#2511,#1970,#1971);
#1691=AXIS2_PLACEMENT_3D('',#2515,#1973,#1974);
#1692=AXIS2_PLACEMENT_3D('',#2519,#1976,#1977);
#1693=AXIS2_PLACEMENT_3D('',#2523,#1980,#1981);
#1694=AXIS2_PLACEMENT_3D('',#2528,#1983,#1984);
#1695=AXIS2_PLACEMENT_3D('',#2532,#1986,#1987);
#1696=AXIS2_PLACEMENT_3D('',#2540,#1991,#1992);
#1697=AXIS2_PLACEMENT_3D('',#2543,#1994,#1995);
#1698=AXIS2_PLACEMENT_3D('',#2546,#1996,#1997);
#1699=AXIS2_PLACEMENT_3D('',#2550,#1999,#2000);
#1700=AXIS2_PLACEMENT_3D('',#2552,#2002,#2003);
#1701=AXIS2_PLACEMENT_3D('',#2553,#2004,#2005);
#1702=AXIS2_PLACEMENT_3D('',#2555,#2007,#2008);
#1703=AXIS2_PLACEMENT_3D('',#2557,#2010,#2011);
#1704=AXIS2_PLACEMENT_3D('',#2559,#2013,#2014);
#1705=AXIS2_PLACEMENT_3D('',#2562,#2017,#2018);
#1706=AXIS2_PLACEMENT_3D('',#2564,#2020,#2021);
#1707=AXIS2_PLACEMENT_3D('',#2566,#2023,#2024);
#1708=AXIS2_PLACEMENT_3D('',#2567,#2025,#2026);
#1709=AXIS2_PLACEMENT_3D('',#2570,#2029,#2030);
#1710=AXIS2_PLACEMENT_3D('',#2572,#2032,#2033);
#1711=AXIS2_PLACEMENT_3D('',#2574,#2035,#2036);
#1712=AXIS2_PLACEMENT_3D('',#2575,#2037,#2038);
#1713=AXIS2_PLACEMENT_3D('',#2577,#2039,#2040);
#1714=AXIS2_PLACEMENT_3D('',#2580,#2042,#2043);
#1715=AXIS2_PLACEMENT_3D('',#2581,#2044,#2045);
#1716=AXIS2_PLACEMENT_3D('',#2583,#2046,#2047);
#1717=AXIS2_PLACEMENT_3D('',#2585,#2049,#2050);
#1718=AXIS2_PLACEMENT_3D('',#2586,#2051,#2052);
#1719=AXIS2_PLACEMENT_3D('',#2588,#2053,#2054);
#1720=AXIS2_PLACEMENT_3D('',#2591,#2056,#2057);
#1721=AXIS2_PLACEMENT_3D('',#2592,#2058,#2059);
#1722=AXIS2_PLACEMENT_3D('',#2594,#2060,#2061);
#1723=AXIS2_PLACEMENT_3D('',#2596,#2063,#2064);
#1724=AXIS2_PLACEMENT_3D('',#2597,#2065,#2066);
#1725=AXIS2_PLACEMENT_3D('',#2598,#2067,#2068);
#1726=AXIS2_PLACEMENT_3D('',#2600,#2069,#2070);
#1727=AXIS2_PLACEMENT_3D('',#2603,#2072,#2073);
#1728=AXIS2_PLACEMENT_3D('',#2604,#2074,#2075);
#1729=AXIS2_PLACEMENT_3D('',#2606,#2076,#2077);
#1730=AXIS2_PLACEMENT_3D('',#2608,#2079,#2080);
#1731=AXIS2_PLACEMENT_3D('',#2609,#2081,#2082);
#1732=AXIS2_PLACEMENT_3D('',#2610,#2083,#2084);
#1733=AXIS2_PLACEMENT_3D('',#2612,#2085,#2086);
#1734=AXIS2_PLACEMENT_3D('',#2615,#2088,#2089);
#1735=AXIS2_PLACEMENT_3D('',#2616,#2090,#2091);
#1736=AXIS2_PLACEMENT_3D('',#2618,#2092,#2093);
#1737=AXIS2_PLACEMENT_3D('',#2620,#2095,#2096);
#1738=AXIS2_PLACEMENT_3D('',#2621,#2097,#2098);
#1739=AXIS2_PLACEMENT_3D('',#2622,#2099,#2100);
#1740=AXIS2_PLACEMENT_3D('',#2624,#2101,#2102);
#1741=AXIS2_PLACEMENT_3D('',#2627,#2104,#2105);
#1742=AXIS2_PLACEMENT_3D('',#2628,#2106,#2107);
#1743=AXIS2_PLACEMENT_3D('',#2630,#2108,#2109);
#1744=AXIS2_PLACEMENT_3D('',#2632,#2111,#2112);
#1745=AXIS2_PLACEMENT_3D('',#2633,#2113,#2114);
#1746=AXIS2_PLACEMENT_3D('',#2634,#2115,#2116);
#1747=AXIS2_PLACEMENT_3D('',#2636,#2117,#2118);
#1748=AXIS2_PLACEMENT_3D('',#2639,#2120,#2121);
#1749=AXIS2_PLACEMENT_3D('',#2640,#2122,#2123);
#1750=AXIS2_PLACEMENT_3D('',#2642,#2124,#2125);
#1751=AXIS2_PLACEMENT_3D('',#2644,#2127,#2128);
#1752=AXIS2_PLACEMENT_3D('',#2645,#2129,#2130);
#1753=AXIS2_PLACEMENT_3D('',#2646,#2131,#2132);
#1754=AXIS2_PLACEMENT_3D('',#2649,#2135,#2136);
#1755=AXIS2_PLACEMENT_3D('',#2651,#2138,#2139);
#1756=AXIS2_PLACEMENT_3D('',#2653,#2141,#2142);
#1757=AXIS2_PLACEMENT_3D('',#2655,#2144,#2145);
#1758=AXIS2_PLACEMENT_3D('',#2657,#2147,#2148);
#1759=AXIS2_PLACEMENT_3D('',#2658,#2149,#2150);
#1760=AXIS2_PLACEMENT_3D('',#2660,#2152,#2153);
#1761=AXIS2_PLACEMENT_3D('',#2662,#2155,#2156);
#1762=AXIS2_PLACEMENT_3D('',#2664,#2158,#2159);
#1763=AXIS2_PLACEMENT_3D('',#2666,#2161,#2162);
#1764=AXIS2_PLACEMENT_3D('',#2668,#2164,#2165);
#1765=AXIS2_PLACEMENT_3D('',#2670,#2167,#2168);
#1766=AXIS2_PLACEMENT_3D('',#2672,#2170,#2171);
#1767=AXIS2_PLACEMENT_3D('',#2674,#2173,#2174);
#1768=AXIS2_PLACEMENT_3D('',#2676,#2176,#2177);
#1769=AXIS2_PLACEMENT_3D('',#2678,#2179,#2180);
#1770=AXIS2_PLACEMENT_3D('',#2680,#2182,#2183);
#1771=AXIS2_PLACEMENT_3D('',#2682,#2185,#2186);
#1772=AXIS2_PLACEMENT_3D('',#2683,#2187,#2188);
#1773=AXIS2_PLACEMENT_3D('',#2684,#2189,#2190);
#1774=AXIS2_PLACEMENT_3D('',#2686,#2191,#2192);
#1775=AXIS2_PLACEMENT_3D('',#2688,#2193,#2194);
#1776=AXIS2_PLACEMENT_3D('',#2690,#2195,#2196);
#1777=AXIS2_PLACEMENT_3D('',#2691,#2197,#2198);
#1778=AXIS2_PLACEMENT_3D('',#2692,#2199,#2200);
#1779=AXIS2_PLACEMENT_3D('',#2695,#2202,#2203);
#1780=AXIS2_PLACEMENT_3D('',#2696,#2204,#2205);
#1781=AXIS2_PLACEMENT_3D('',#2698,#2206,#2207);
#1782=AXIS2_PLACEMENT_3D('',#2699,#2208,#2209);
#1783=AXIS2_PLACEMENT_3D('',#2702,#2211,#2212);
#1784=AXIS2_PLACEMENT_3D('',#2703,#2213,#2214);
#1785=AXIS2_PLACEMENT_3D('',#2704,#2215,#2216);
#1786=AXIS2_PLACEMENT_3D('',#2706,#2217,#2218);
#1787=AXIS2_PLACEMENT_3D('',#2708,#2219,#2220);
#1788=AXIS2_PLACEMENT_3D('',#2710,#2221,#2222);
#1789=AXIS2_PLACEMENT_3D('',#2711,#2223,#2224);
#1790=AXIS2_PLACEMENT_3D('',#2712,#2225,#2226);
#1791=AXIS2_PLACEMENT_3D('',#2715,#2228,#2229);
#1792=AXIS2_PLACEMENT_3D('',#2716,#2230,#2231);
#1793=AXIS2_PLACEMENT_3D('',#2718,#2232,#2233);
#1794=AXIS2_PLACEMENT_3D('',#2719,#2234,#2235);
#1795=AXIS2_PLACEMENT_3D('',#2722,#2237,#2238);
#1796=AXIS2_PLACEMENT_3D('',#2723,#2239,#2240);
#1797=AXIS2_PLACEMENT_3D('',#2724,#2241,#2242);
#1798=AXIS2_PLACEMENT_3D('',#2754,#2246,#2247);
#1799=AXIS2_PLACEMENT_3D('',#2755,#2248,#2249);
#1800=AXIS2_PLACEMENT_3D('',#2757,#2250,#2251);
#1801=AXIS2_PLACEMENT_3D('',#2758,#2252,#2253);
#1802=AXIS2_PLACEMENT_3D('',#2760,#2254,#2255);
#1803=AXIS2_PLACEMENT_3D('',#2762,#2256,#2257);
#1804=AXIS2_PLACEMENT_3D('',#2763,#2258,#2259);
#1805=AXIS2_PLACEMENT_3D('',#2764,#2260,#2261);
#1806=AXIS2_PLACEMENT_3D('',#2765,#2262,#2263);
#1807=AXIS2_PLACEMENT_3D('',#2766,#2264,#2265);
#1808=AXIS2_PLACEMENT_3D('',#2768,#2266,#2267);
#1809=AXIS2_PLACEMENT_3D('',#2769,#2268,#2269);
#1810=AXIS2_PLACEMENT_3D('',#2771,#2271,#2272);
#1811=AXIS2_PLACEMENT_3D('',#2801,#2276,#2277);
#1812=AXIS2_PLACEMENT_3D('',#2802,#2278,#2279);
#1813=AXIS2_PLACEMENT_3D('',#2804,#2280,#2281);
#1814=AXIS2_PLACEMENT_3D('',#2805,#2282,#2283);
#1815=AXIS2_PLACEMENT_3D('',#2807,#2284,#2285);
#1816=AXIS2_PLACEMENT_3D('',#2809,#2286,#2287);
#1817=AXIS2_PLACEMENT_3D('',#2810,#2288,#2289);
#1818=AXIS2_PLACEMENT_3D('',#2811,#2290,#2291);
#1819=AXIS2_PLACEMENT_3D('',#2812,#2292,#2293);
#1820=AXIS2_PLACEMENT_3D('',#2813,#2294,#2295);
#1821=AXIS2_PLACEMENT_3D('',#2815,#2296,#2297);
#1822=AXIS2_PLACEMENT_3D('',#2816,#2298,#2299);
#1823=AXIS2_PLACEMENT_3D('',#2818,#2301,#2302);
#1824=AXIS2_PLACEMENT_3D('',#2851,#2306,#2307);
#1825=AXIS2_PLACEMENT_3D('',#2852,#2308,#2309);
#1826=AXIS2_PLACEMENT_3D('',#2854,#2310,#2311);
#1827=AXIS2_PLACEMENT_3D('',#2855,#2312,#2313);
#1828=AXIS2_PLACEMENT_3D('',#2857,#2314,#2315);
#1829=AXIS2_PLACEMENT_3D('',#2858,#2316,#2317);
#1830=AXIS2_PLACEMENT_3D('',#2859,#2318,#2319);
#1831=AXIS2_PLACEMENT_3D('',#2860,#2320,#2321);
#1832=AXIS2_PLACEMENT_3D('',#2861,#2322,#2323);
#1833=AXIS2_PLACEMENT_3D('',#2863,#2324,#2325);
#1834=AXIS2_PLACEMENT_3D('',#2864,#2326,#2327);
#1835=AXIS2_PLACEMENT_3D('',#2866,#2329,#2330);
#1836=AXIS2_PLACEMENT_3D('',#2899,#2334,#2335);
#1837=AXIS2_PLACEMENT_3D('',#2900,#2336,#2337);
#1838=AXIS2_PLACEMENT_3D('',#2902,#2338,#2339);
#1839=AXIS2_PLACEMENT_3D('',#2903,#2340,#2341);
#1840=AXIS2_PLACEMENT_3D('',#2905,#2342,#2343);
#1841=AXIS2_PLACEMENT_3D('',#2906,#2344,#2345);
#1842=AXIS2_PLACEMENT_3D('',#2907,#2346,#2347);
#1843=AXIS2_PLACEMENT_3D('',#2908,#2348,#2349);
#1844=AXIS2_PLACEMENT_3D('',#2909,#2350,#2351);
#1845=AXIS2_PLACEMENT_3D('',#2911,#2352,#2353);
#1846=AXIS2_PLACEMENT_3D('',#2912,#2354,#2355);
#1847=DIRECTION('axis',(0.,0.,1.));
#1848=DIRECTION('refdir',(1.,0.,0.));
#1849=DIRECTION('center_axis',(0.,1.,0.));
#1850=DIRECTION('ref_axis',(0.,0.,1.));
#1851=DIRECTION('',(-1.,0.,0.));
#1852=DIRECTION('',(0.,0.,-1.));
#1853=DIRECTION('',(1.,0.,0.));
#1854=DIRECTION('',(0.,0.,1.));
#1855=DIRECTION('center_axis',(-1.,0.,0.));
#1856=DIRECTION('ref_axis',(0.,0.,1.));
#1857=DIRECTION('',(0.,-1.,0.));
#1858=DIRECTION('',(0.,1.,0.));
#1859=DIRECTION('',(0.,-0.928476690885259,0.371390676354104));
#1860=DIRECTION('center_axis',(1.,0.,0.));
#1861=DIRECTION('ref_axis',(0.,0.,-1.));
#1862=DIRECTION('',(0.,1.,0.));
#1863=DIRECTION('',(0.,0.928476690885259,-0.371390676354104));
#1864=DIRECTION('',(0.,1.,0.));
#1865=DIRECTION('center_axis',(0.,0.,-1.));
#1866=DIRECTION('ref_axis',(1.,0.,0.));
#1867=DIRECTION('',(1.,-1.30614473485312E-15,0.));
#1868=DIRECTION('',(1.1842378929335E-15,1.,0.));
#1869=DIRECTION('center_axis',(0.,0.,-1.));
#1870=DIRECTION('ref_axis',(-1.,-8.88178419700131E-15,0.));
#1871=DIRECTION('',(1.,-1.11022302462516E-14,0.));
#1872=DIRECTION('center_axis',(0.,0.,-1.));
#1873=DIRECTION('ref_axis',(0.,1.,0.));
#1874=DIRECTION('',(-1.1842378929335E-15,-1.,0.));
#1875=DIRECTION('',(1.,-1.30614473485312E-15,0.));
#1876=DIRECTION('center_axis',(-4.85089976493454E-16,-0.371390676354104,
-0.928476690885259));
#1877=DIRECTION('ref_axis',(-1.,0.,5.22457893941251E-16));
#1878=DIRECTION('',(1.,-1.30614473485312E-15,0.));
#1879=DIRECTION('',(1.37442160006479E-15,0.928476690885259,-0.371390676354104));
#1880=DIRECTION('center_axis',(-4.85089976493454E-16,-0.371390676354104,
-0.928476690885259));
#1881=DIRECTION('ref_axis',(-1.,0.,5.22457893941251E-16));
#1882=DIRECTION('',(-1.37442160006479E-15,-0.928476690885259,0.371390676354104));
#1883=DIRECTION('',(1.,-1.30614473485312E-15,0.));
#1884=DIRECTION('center_axis',(1.,-1.48029736616688E-15,0.));
#1885=DIRECTION('ref_axis',(0.,0.,-1.));
#1886=DIRECTION('',(0.,0.,-1.));
#1887=DIRECTION('',(1.48029736616688E-15,1.,0.));
#1888=DIRECTION('',(0.,0.,1.));
#1889=DIRECTION('',(1.48029736616688E-15,1.,0.));
#1890=DIRECTION('center_axis',(0.,0.,1.));
#1891=DIRECTION('ref_axis',(1.,0.,0.));
#1892=DIRECTION('',(1.,-1.33226762955018E-15,0.));
#1893=DIRECTION('',(-0.500000000000001,-0.866025403784438,0.));
#1894=DIRECTION('center_axis',(0.,0.,1.));
#1895=DIRECTION('ref_axis',(1.,0.,0.));
#1896=DIRECTION('',(-0.500000000000001,-0.866025403784438,0.));
#1897=DIRECTION('center_axis',(0.,0.,1.));
#1898=DIRECTION('ref_axis',(1.,0.,0.));
#1899=DIRECTION('',(2.03197672021816E-8,1.,0.));
#1900=DIRECTION('center_axis',(0.,0.,1.));
#1901=DIRECTION('ref_axis',(1.,0.,0.));
#1902=DIRECTION('',(1.,1.94289037205218E-16,0.));
#1903=DIRECTION('center_axis',(0.,0.,1.));
#1904=DIRECTION('ref_axis',(1.,0.,0.));
#1905=DIRECTION('',(-4.44089209850063E-16,-1.,0.));
#1906=DIRECTION('center_axis',(0.,0.,1.));
#1907=DIRECTION('ref_axis',(1.,0.,0.));
#1908=DIRECTION('',(0.499999999999999,-0.866025403784439,0.));
#1909=DIRECTION('center_axis',(0.,0.,1.));
#1910=DIRECTION('ref_axis',(1.,0.,0.));
#1911=DIRECTION('',(0.499999999999999,-0.866025403784439,0.));
#1912=DIRECTION('',(1.,-1.33226762955018E-15,0.));
#1913=DIRECTION('',(1.48029736616688E-15,1.,0.));
#1914=DIRECTION('center_axis',(0.,0.,1.));
#1915=DIRECTION('ref_axis',(1.,0.,0.));
#1916=DIRECTION('center_axis',(0.,0.,1.));
#1917=DIRECTION('ref_axis',(1.,0.,0.));
#1918=DIRECTION('center_axis',(0.,0.,-1.));
#1919=DIRECTION('ref_axis',(-0.707106781186546,0.707106781186549,0.));
#1920=DIRECTION('',(0.,1.,0.));
#1921=DIRECTION('center_axis',(0.,0.,-1.));
#1922=DIRECTION('ref_axis',(0.707106781186547,-0.707106781186548,0.));
#1923=DIRECTION('',(0.,-1.,0.));
#1924=DIRECTION('center_axis',(0.,0.,1.));
#1925=DIRECTION('ref_axis',(1.,0.,0.));
#1926=DIRECTION('',(1.,-8.88178419700125E-16,0.));
#1927=DIRECTION('',(4.44089209850063E-16,1.,0.));
#1928=DIRECTION('center_axis',(0.,0.,1.));
#1929=DIRECTION('ref_axis',(1.,0.,0.));
#1930=DIRECTION('',(-1.,-1.1102230697441E-16,0.));
#1931=DIRECTION('center_axis',(0.,0.,1.));
#1932=DIRECTION('ref_axis',(1.,0.,0.));
#1933=DIRECTION('',(-2.03197672021816E-8,-1.,0.));
#1934=DIRECTION('center_axis',(0.,0.,1.));
#1935=DIRECTION('ref_axis',(1.,0.,0.));
#1936=DIRECTION('center_axis',(0.,0.,-1.));
#1937=DIRECTION('ref_axis',(-0.707106781186546,0.707106781186549,0.));
#1938=DIRECTION('',(0.,1.,0.));
#1939=DIRECTION('center_axis',(0.,0.,-1.));
#1940=DIRECTION('ref_axis',(0.707106781186546,-0.707106781186549,0.));
#1941=DIRECTION('',(-1.33226762955019E-15,-1.,0.));
#1942=DIRECTION('center_axis',(0.,0.,1.));
#1943=DIRECTION('ref_axis',(1.,0.,0.));
#1944=DIRECTION('center_axis',(0.,0.,1.));
#1945=DIRECTION('ref_axis',(1.,0.,0.));
#1946=DIRECTION('center_axis',(0.,0.,1.));
#1947=DIRECTION('ref_axis',(-0.707106781186548,0.707106781186548,0.));
#1948=DIRECTION('center_axis',(0.,0.,-1.));
#1949=DIRECTION('ref_axis',(-0.707106781186548,0.707106781186548,0.));
#1950=DIRECTION('',(0.,0.,-1.));
#1951=DIRECTION('',(0.,0.,1.));
#1952=DIRECTION('center_axis',(1.48029736616688E-15,1.,0.));
#1953=DIRECTION('ref_axis',(0.,0.,1.));
#1954=DIRECTION('',(1.,-1.33226762955018E-15,0.));
#1955=DIRECTION('',(0.,0.,-1.));
#1956=DIRECTION('center_axis',(0.,0.,1.));
#1957=DIRECTION('ref_axis',(1.,0.,0.));
#1958=DIRECTION('',(1.48029736616688E-15,1.,0.));
#1959=DIRECTION('',(-1.,1.33226762955018E-15,0.));
#1960=DIRECTION('',(-0.499999999999999,0.866025403784439,0.));
#1961=DIRECTION('center_axis',(0.,0.,1.));
#1962=DIRECTION('ref_axis',(1.,0.,0.));
#1963=DIRECTION('',(0.499999999999999,-0.866025403784439,0.));
#1964=DIRECTION('center_axis',(0.,0.,1.));
#1965=DIRECTION('ref_axis',(1.,0.,0.));
#1966=DIRECTION('',(-4.44089209850063E-16,-1.,0.));
#1967=DIRECTION('center_axis',(0.,0.,1.));
#1968=DIRECTION('ref_axis',(1.,0.,0.));
#1969=DIRECTION('',(1.,1.94289037205218E-16,0.));
#1970=DIRECTION('center_axis',(0.,0.,1.));
#1971=DIRECTION('ref_axis',(1.,0.,0.));
#1972=DIRECTION('',(2.03197672021816E-8,1.,0.));
#1973=DIRECTION('center_axis',(0.,0.,1.));
#1974=DIRECTION('ref_axis',(1.,0.,0.));
#1975=DIRECTION('',(0.500000000000001,0.866025403784438,0.));
#1976=DIRECTION('center_axis',(0.,0.,1.));
#1977=DIRECTION('ref_axis',(1.,0.,0.));
#1978=DIRECTION('',(-0.500000000000001,-0.866025403784438,0.));
#1979=DIRECTION('',(-1.,1.33226762955018E-15,0.));
#1980=DIRECTION('center_axis',(0.,0.,-1.));
#1981=DIRECTION('ref_axis',(0.70710678118655,0.707106781186545,0.));
#1982=DIRECTION('',(-2.03197672021816E-8,-1.,0.));
#1983=DIRECTION('center_axis',(0.,0.,1.));
#1984=DIRECTION('ref_axis',(1.,0.,0.));
#1985=DIRECTION('',(-1.,-1.1102230697441E-16,0.));
#1986=DIRECTION('center_axis',(0.,0.,1.));
#1987=DIRECTION('ref_axis',(1.,0.,0.));
#1988=DIRECTION('',(4.44089209850063E-16,1.,0.));
#1989=DIRECTION('',(1.,-8.88178419700125E-16,0.));
#1990=DIRECTION('',(-1.33226762955019E-15,-1.,0.));
#1991=DIRECTION('center_axis',(0.,0.,1.));
#1992=DIRECTION('ref_axis',(-0.707106781186546,-0.707106781186549,0.));
#1993=DIRECTION('',(0.,1.,0.));
#1994=DIRECTION('center_axis',(0.,0.,1.));
#1995=DIRECTION('ref_axis',(0.707106781186551,0.707106781186544,0.));
#1996=DIRECTION('center_axis',(0.,0.,1.));
#1997=DIRECTION('ref_axis',(0.707106781186549,0.707106781186546,0.));
#1998=DIRECTION('',(0.,-1.,0.));
#1999=DIRECTION('center_axis',(0.,0.,1.));
#2000=DIRECTION('ref_axis',(-0.707106781186549,-0.707106781186546,0.));
#2001=DIRECTION('',(0.,1.,0.));
#2002=DIRECTION('center_axis',(0.,0.,-1.));
#2003=DIRECTION('ref_axis',(0.70710678118655,0.707106781186545,0.));
#2004=DIRECTION('center_axis',(-1.,1.48029736616688E-15,0.));
#2005=DIRECTION('ref_axis',(0.,0.,1.));
#2006=DIRECTION('',(0.,0.,-1.));
#2007=DIRECTION('center_axis',(1.33226762955018E-15,1.,0.));
#2008=DIRECTION('ref_axis',(-1.,1.33226762955018E-15,0.));
#2009=DIRECTION('',(0.,0.,1.));
#2010=DIRECTION('center_axis',(1.33226762955018E-15,1.,0.));
#2011=DIRECTION('ref_axis',(-1.,1.33226762955018E-15,0.));
#2012=DIRECTION('',(0.,0.,1.));
#2013=DIRECTION('center_axis',(1.,0.,0.));
#2014=DIRECTION('ref_axis',(0.,1.,0.));
#2015=DIRECTION('',(0.,0.,1.));
#2016=DIRECTION('',(0.,0.,-1.));
#2017=DIRECTION('center_axis',(0.,0.,1.));
#2018=DIRECTION('ref_axis',(0.707106781186547,-0.707106781186548,0.));
#2019=DIRECTION('',(0.,0.,-1.));
#2020=DIRECTION('center_axis',(0.,0.,1.));
#2021=DIRECTION('ref_axis',(0.707106781186549,0.707106781186546,0.));
#2022=DIRECTION('',(0.,0.,1.));
#2023=DIRECTION('center_axis',(-1.,0.,0.));
#2024=DIRECTION('ref_axis',(0.,-1.,0.));
#2025=DIRECTION('center_axis',(0.,0.,1.));
#2026=DIRECTION('ref_axis',(0.707106781186551,0.707106781186544,0.));
#2027=DIRECTION('',(0.,0.,1.));
#2028=DIRECTION('',(0.,0.,-1.));
#2029=DIRECTION('center_axis',(-1.,1.33226762955019E-15,0.));
#2030=DIRECTION('ref_axis',(-1.33226762955019E-15,-1.,0.));
#2031=DIRECTION('',(0.,0.,-1.));
#2032=DIRECTION('center_axis',(1.,0.,0.));
#2033=DIRECTION('ref_axis',(0.,1.,0.));
#2034=DIRECTION('',(0.,0.,1.));
#2035=DIRECTION('center_axis',(0.,0.,1.));
#2036=DIRECTION('ref_axis',(0.707106781186546,-0.707106781186549,0.));
#2037=DIRECTION('center_axis',(0.,0.,-1.));
#2038=DIRECTION('ref_axis',(1.,0.,0.));
#2039=DIRECTION('center_axis',(0.,0.,1.));
#2040=DIRECTION('ref_axis',(1.,0.,0.));
#2041=DIRECTION('',(0.,0.,1.));
#2042=DIRECTION('center_axis',(0.,0.,-1.));
#2043=DIRECTION('ref_axis',(1.,0.,0.));
#2044=DIRECTION('center_axis',(0.,0.,-1.));
#2045=DIRECTION('ref_axis',(1.,0.,0.));
#2046=DIRECTION('center_axis',(0.,0.,-1.));
#2047=DIRECTION('ref_axis',(1.,0.,0.));
#2048=DIRECTION('',(0.,0.,1.));
#2049=DIRECTION('center_axis',(0.,0.,1.));
#2050=DIRECTION('ref_axis',(1.,0.,0.));
#2051=DIRECTION('center_axis',(0.,0.,-1.));
#2052=DIRECTION('ref_axis',(1.,0.,0.));
#2053=DIRECTION('center_axis',(0.,0.,1.));
#2054=DIRECTION('ref_axis',(1.,0.,0.));
#2055=DIRECTION('',(0.,0.,1.));
#2056=DIRECTION('center_axis',(0.,0.,-1.));
#2057=DIRECTION('ref_axis',(1.,0.,0.));
#2058=DIRECTION('center_axis',(0.,0.,-1.));
#2059=DIRECTION('ref_axis',(1.,0.,0.));
#2060=DIRECTION('center_axis',(0.,0.,-1.));
#2061=DIRECTION('ref_axis',(1.,0.,0.));
#2062=DIRECTION('',(0.,0.,1.));
#2063=DIRECTION('center_axis',(0.,0.,1.));
#2064=DIRECTION('ref_axis',(1.,0.,0.));
#2065=DIRECTION('center_axis',(0.,0.,1.));
#2066=DIRECTION('ref_axis',(1.,0.,0.));
#2067=DIRECTION('center_axis',(0.,0.,-1.));
#2068=DIRECTION('ref_axis',(1.,0.,0.));
#2069=DIRECTION('center_axis',(0.,0.,1.));
#2070=DIRECTION('ref_axis',(1.,0.,0.));
#2071=DIRECTION('',(0.,0.,1.));
#2072=DIRECTION('center_axis',(0.,0.,-1.));
#2073=DIRECTION('ref_axis',(1.,0.,0.));
#2074=DIRECTION('center_axis',(0.,0.,-1.));
#2075=DIRECTION('ref_axis',(1.,0.,0.));
#2076=DIRECTION('center_axis',(0.,0.,-1.));
#2077=DIRECTION('ref_axis',(1.,0.,0.));
#2078=DIRECTION('',(0.,0.,1.));
#2079=DIRECTION('center_axis',(0.,0.,1.));
#2080=DIRECTION('ref_axis',(1.,0.,0.));
#2081=DIRECTION('center_axis',(0.,0.,1.));
#2082=DIRECTION('ref_axis',(1.,0.,0.));
#2083=DIRECTION('center_axis',(0.,0.,-1.));
#2084=DIRECTION('ref_axis',(1.,0.,0.));
#2085=DIRECTION('center_axis',(0.,0.,1.));
#2086=DIRECTION('ref_axis',(1.,0.,0.));
#2087=DIRECTION('',(0.,0.,1.));
#2088=DIRECTION('center_axis',(0.,0.,-1.));
#2089=DIRECTION('ref_axis',(1.,0.,0.));
#2090=DIRECTION('center_axis',(0.,0.,-1.));
#2091=DIRECTION('ref_axis',(1.,0.,0.));
#2092=DIRECTION('center_axis',(0.,0.,-1.));
#2093=DIRECTION('ref_axis',(1.,0.,0.));
#2094=DIRECTION('',(0.,0.,1.));
#2095=DIRECTION('center_axis',(0.,0.,1.));
#2096=DIRECTION('ref_axis',(1.,0.,0.));
#2097=DIRECTION('center_axis',(0.,0.,1.));
#2098=DIRECTION('ref_axis',(1.,0.,0.));
#2099=DIRECTION('center_axis',(0.,0.,-1.));
#2100=DIRECTION('ref_axis',(1.,0.,0.));
#2101=DIRECTION('center_axis',(0.,0.,1.));
#2102=DIRECTION('ref_axis',(1.,0.,0.));
#2103=DIRECTION('',(0.,0.,1.));
#2104=DIRECTION('center_axis',(0.,0.,-1.));
#2105=DIRECTION('ref_axis',(1.,0.,0.));
#2106=DIRECTION('center_axis',(0.,0.,-1.));
#2107=DIRECTION('ref_axis',(1.,0.,0.));
#2108=DIRECTION('center_axis',(0.,0.,-1.));
#2109=DIRECTION('ref_axis',(1.,0.,0.));
#2110=DIRECTION('',(0.,0.,1.));
#2111=DIRECTION('center_axis',(0.,0.,1.));
#2112=DIRECTION('ref_axis',(1.,0.,0.));
#2113=DIRECTION('center_axis',(0.,0.,1.));
#2114=DIRECTION('ref_axis',(1.,0.,0.));
#2115=DIRECTION('center_axis',(0.,0.,-1.));
#2116=DIRECTION('ref_axis',(1.,0.,0.));
#2117=DIRECTION('center_axis',(0.,0.,1.));
#2118=DIRECTION('ref_axis',(1.,0.,0.));
#2119=DIRECTION('',(0.,0.,1.));
#2120=DIRECTION('center_axis',(0.,0.,-1.));
#2121=DIRECTION('ref_axis',(1.,0.,0.));
#2122=DIRECTION('center_axis',(0.,0.,-1.));
#2123=DIRECTION('ref_axis',(1.,0.,0.));
#2124=DIRECTION('center_axis',(0.,0.,-1.));
#2125=DIRECTION('ref_axis',(1.,0.,0.));
#2126=DIRECTION('',(0.,0.,1.));
#2127=DIRECTION('center_axis',(0.,0.,1.));
#2128=DIRECTION('ref_axis',(1.,0.,0.));
#2129=DIRECTION('center_axis',(0.,0.,1.));
#2130=DIRECTION('ref_axis',(1.,0.,0.));
#2131=DIRECTION('center_axis',(-8.88178419700125E-16,-1.,0.));
#2132=DIRECTION('ref_axis',(1.,-8.88178419700125E-16,0.));
#2133=DIRECTION('',(0.,0.,1.));
#2134=DIRECTION('',(0.,0.,1.));
#2135=DIRECTION('center_axis',(1.,-4.44089209850063E-16,0.));
#2136=DIRECTION('ref_axis',(4.44089209850063E-16,1.,0.));
#2137=DIRECTION('',(0.,0.,1.));
#2138=DIRECTION('center_axis',(0.,0.,1.));
#2139=DIRECTION('ref_axis',(1.,0.,0.));
#2140=DIRECTION('',(0.,0.,1.));
#2141=DIRECTION('center_axis',(-1.1102230697441E-16,1.,0.));
#2142=DIRECTION('ref_axis',(-1.,-1.1102230697441E-16,0.));
#2143=DIRECTION('',(0.,0.,1.));
#2144=DIRECTION('center_axis',(0.,0.,1.));
#2145=DIRECTION('ref_axis',(1.,0.,0.));
#2146=DIRECTION('',(0.,0.,1.));
#2147=DIRECTION('center_axis',(-1.,2.03197672021816E-8,0.));
#2148=DIRECTION('ref_axis',(-2.03197672021816E-8,-1.,0.));
#2149=DIRECTION('center_axis',(0.866025403784439,0.499999999999999,0.));
#2150=DIRECTION('ref_axis',(-0.499999999999999,0.866025403784439,0.));
#2151=DIRECTION('',(0.,0.,1.));
#2152=DIRECTION('center_axis',(-0.866025403784438,0.500000000000001,0.));
#2153=DIRECTION('ref_axis',(-0.500000000000001,-0.866025403784438,0.));
#2154=DIRECTION('',(0.,0.,1.));
#2155=DIRECTION('center_axis',(0.,0.,1.));
#2156=DIRECTION('ref_axis',(0.500000000000011,0.866025403784432,0.));
#2157=DIRECTION('',(0.,0.,1.));
#2158=DIRECTION('center_axis',(0.866025403784438,-0.500000000000001,0.));
#2159=DIRECTION('ref_axis',(0.500000000000001,0.866025403784438,0.));
#2160=DIRECTION('',(0.,0.,1.));
#2161=DIRECTION('center_axis',(0.,0.,1.));
#2162=DIRECTION('ref_axis',(1.,0.,0.));
#2163=DIRECTION('',(0.,0.,1.));
#2164=DIRECTION('center_axis',(1.,-2.03197672021816E-8,0.));
#2165=DIRECTION('ref_axis',(2.03197672021816E-8,1.,0.));
#2166=DIRECTION('',(0.,0.,1.));
#2167=DIRECTION('center_axis',(0.,0.,1.));
#2168=DIRECTION('ref_axis',(1.,0.,0.));
#2169=DIRECTION('',(0.,0.,1.));
#2170=DIRECTION('center_axis',(1.94289037205218E-16,-1.,0.));
#2171=DIRECTION('ref_axis',(1.,1.94289037205218E-16,0.));
#2172=DIRECTION('',(0.,0.,1.));
#2173=DIRECTION('center_axis',(0.,0.,1.));
#2174=DIRECTION('ref_axis',(-0.707106781186548,-0.707106781186547,0.));
#2175=DIRECTION('',(0.,0.,1.));
#2176=DIRECTION('center_axis',(-1.,4.44089209850063E-16,0.));
#2177=DIRECTION('ref_axis',(-4.44089209850063E-16,-1.,0.));
#2178=DIRECTION('',(0.,0.,1.));
#2179=DIRECTION('center_axis',(0.,0.,1.));
#2180=DIRECTION('ref_axis',(-0.965925826289068,-0.25881904510252,0.));
#2181=DIRECTION('',(0.,0.,1.));
#2182=DIRECTION('center_axis',(-0.866025403784439,-0.499999999999999,0.));
#2183=DIRECTION('ref_axis',(0.499999999999999,-0.866025403784439,0.));
#2184=DIRECTION('',(0.,0.,1.));
#2185=DIRECTION('center_axis',(0.,0.,1.));
#2186=DIRECTION('ref_axis',(-0.499999999999998,0.86602540378444,0.));
#2187=DIRECTION('center_axis',(0.,0.,1.));
#2188=DIRECTION('ref_axis',(1.,0.,0.));
#2189=DIRECTION('center_axis',(0.,0.,-1.));
#2190=DIRECTION('ref_axis',(-1.,0.,0.));
#2191=DIRECTION('center_axis',(0.,0.,1.));
#2192=DIRECTION('ref_axis',(1.,0.,0.));
#2193=DIRECTION('center_axis',(0.,-1.,0.));
#2194=DIRECTION('ref_axis',(1.,0.,0.));
#2195=DIRECTION('center_axis',(0.,0.,-1.));
#2196=DIRECTION('ref_axis',(1.,0.,0.));
#2197=DIRECTION('center_axis',(0.,0.,-1.));
#2198=DIRECTION('ref_axis',(1.,0.,0.));
#2199=DIRECTION('center_axis',(0.,0.,-1.));
#2200=DIRECTION('ref_axis',(1.,0.,0.));
#2201=DIRECTION('',(0.,0.,1.));
#2202=DIRECTION('center_axis',(0.,0.,1.));
#2203=DIRECTION('ref_axis',(1.,0.,0.));
#2204=DIRECTION('center_axis',(0.,0.,1.));
#2205=DIRECTION('ref_axis',(1.,0.,0.));
#2206=DIRECTION('center_axis',(0.,0.,1.));
#2207=DIRECTION('ref_axis',(1.,0.,0.));
#2208=DIRECTION('center_axis',(0.,0.,-1.));
#2209=DIRECTION('ref_axis',(1.,0.,0.));
#2210=DIRECTION('',(0.,0.,1.));
#2211=DIRECTION('center_axis',(0.,0.,-1.));
#2212=DIRECTION('ref_axis',(1.,0.,0.));
#2213=DIRECTION('center_axis',(0.,0.,1.));
#2214=DIRECTION('ref_axis',(1.,0.,0.));
#2215=DIRECTION('center_axis',(0.,0.,-1.));
#2216=DIRECTION('ref_axis',(-1.,0.,0.));
#2217=DIRECTION('center_axis',(0.,0.,1.));
#2218=DIRECTION('ref_axis',(1.,0.,0.));
#2219=DIRECTION('center_axis',(0.,-1.,0.));
#2220=DIRECTION('ref_axis',(1.,0.,0.));
#2221=DIRECTION('center_axis',(0.,0.,-1.));
#2222=DIRECTION('ref_axis',(1.,0.,0.));
#2223=DIRECTION('center_axis',(0.,0.,-1.));
#2224=DIRECTION('ref_axis',(1.,0.,0.));
#2225=DIRECTION('center_axis',(0.,0.,-1.));
#2226=DIRECTION('ref_axis',(1.,0.,0.));
#2227=DIRECTION('',(0.,0.,1.));
#2228=DIRECTION('center_axis',(0.,0.,1.));
#2229=DIRECTION('ref_axis',(1.,0.,0.));
#2230=DIRECTION('center_axis',(0.,0.,1.));
#2231=DIRECTION('ref_axis',(1.,0.,0.));
#2232=DIRECTION('center_axis',(0.,0.,1.));
#2233=DIRECTION('ref_axis',(1.,0.,0.));
#2234=DIRECTION('center_axis',(0.,0.,-1.));
#2235=DIRECTION('ref_axis',(1.,0.,0.));
#2236=DIRECTION('',(0.,0.,1.));
#2237=DIRECTION('center_axis',(0.,0.,-1.));
#2238=DIRECTION('ref_axis',(1.,0.,0.));
#2239=DIRECTION('center_axis',(0.,0.,1.));
#2240=DIRECTION('ref_axis',(1.,0.,0.));
#2241=DIRECTION('center_axis',(1.,0.,0.));
#2242=DIRECTION('ref_axis',(0.,0.,-1.));
#2243=DIRECTION('',(0.,0.,1.));
#2244=DIRECTION('',(0.,0.,-1.));
#2245=DIRECTION('',(0.,-1.,0.));
#2246=DIRECTION('center_axis',(0.,0.,1.));
#2247=DIRECTION('ref_axis',(1.,0.,0.));
#2248=DIRECTION('center_axis',(0.,0.,1.));
#2249=DIRECTION('ref_axis',(1.,0.,0.));
#2250=DIRECTION('center_axis',(0.,0.,-1.));
#2251=DIRECTION('ref_axis',(1.,0.,0.));
#2252=DIRECTION('center_axis',(0.,0.,-1.));
#2253=DIRECTION('ref_axis',(-1.,0.,0.));
#2254=DIRECTION('center_axis',(0.,0.,1.));
#2255=DIRECTION('ref_axis',(1.,0.,0.));
#2256=DIRECTION('center_axis',(-8.28524645242654E-17,-1.,0.));
#2257=DIRECTION('ref_axis',(1.,-8.28524645242654E-17,0.));
#2258=DIRECTION('center_axis',(0.,0.,-1.));
#2259=DIRECTION('ref_axis',(1.,0.,0.));
#2260=DIRECTION('center_axis',(0.,0.,-1.));
#2261=DIRECTION('ref_axis',(1.,0.,0.));
#2262=DIRECTION('center_axis',(0.,0.,-1.));
#2263=DIRECTION('ref_axis',(1.,0.,0.));
#2264=DIRECTION('center_axis',(0.,0.,1.));
#2265=DIRECTION('ref_axis',(1.,0.,0.));
#2266=DIRECTION('center_axis',(0.,0.,1.));
#2267=DIRECTION('ref_axis',(1.,0.,0.));
#2268=DIRECTION('center_axis',(0.,0.,-1.));
#2269=DIRECTION('ref_axis',(1.,0.,0.));
#2270=DIRECTION('',(0.,0.,1.));
#2271=DIRECTION('center_axis',(1.,0.,0.));
#2272=DIRECTION('ref_axis',(0.,0.,-1.));
#2273=DIRECTION('',(0.,0.,1.));
#2274=DIRECTION('',(0.,0.,-1.));
#2275=DIRECTION('',(0.,-1.,0.));
#2276=DIRECTION('center_axis',(0.,0.,1.));
#2277=DIRECTION('ref_axis',(1.,0.,0.));
#2278=DIRECTION('center_axis',(0.,0.,1.));
#2279=DIRECTION('ref_axis',(1.,0.,0.));
#2280=DIRECTION('center_axis',(0.,0.,-1.));
#2281=DIRECTION('ref_axis',(1.,0.,0.));
#2282=DIRECTION('center_axis',(0.,0.,-1.));
#2283=DIRECTION('ref_axis',(-1.,0.,0.));
#2284=DIRECTION('center_axis',(0.,0.,1.));
#2285=DIRECTION('ref_axis',(1.,0.,0.));
#2286=DIRECTION('center_axis',(0.,-1.,0.));
#2287=DIRECTION('ref_axis',(1.,0.,0.));
#2288=DIRECTION('center_axis',(0.,0.,-1.));
#2289=DIRECTION('ref_axis',(1.,0.,0.));
#2290=DIRECTION('center_axis',(0.,0.,-1.));
#2291=DIRECTION('ref_axis',(1.,0.,0.));
#2292=DIRECTION('center_axis',(0.,0.,-1.));
#2293=DIRECTION('ref_axis',(1.,0.,0.));
#2294=DIRECTION('center_axis',(0.,0.,1.));
#2295=DIRECTION('ref_axis',(1.,0.,0.));
#2296=DIRECTION('center_axis',(0.,0.,1.));
#2297=DIRECTION('ref_axis',(1.,0.,0.));
#2298=DIRECTION('center_axis',(0.,0.,-1.));
#2299=DIRECTION('ref_axis',(1.,0.,0.));
#2300=DIRECTION('',(0.,0.,1.));
#2301=DIRECTION('center_axis',(-1.,0.,0.));
#2302=DIRECTION('ref_axis',(0.,0.,1.));
#2303=DIRECTION('',(0.,0.,1.));
#2304=DIRECTION('',(0.,0.,-1.));
#2305=DIRECTION('',(0.,1.,0.));
#2306=DIRECTION('center_axis',(0.,0.,1.));
#2307=DIRECTION('ref_axis',(1.,0.,0.));
#2308=DIRECTION('center_axis',(0.,0.,1.));
#2309=DIRECTION('ref_axis',(1.,0.,0.));
#2310=DIRECTION('center_axis',(0.,0.,-1.));
#2311=DIRECTION('ref_axis',(1.,0.,0.));
#2312=DIRECTION('center_axis',(0.,0.,-1.));
#2313=DIRECTION('ref_axis',(-1.,0.,0.));
#2314=DIRECTION('center_axis',(0.,0.,1.));
#2315=DIRECTION('ref_axis',(1.,0.,0.));
#2316=DIRECTION('center_axis',(0.,-1.,0.));
#2317=DIRECTION('ref_axis',(1.,0.,0.));
#2318=DIRECTION('center_axis',(0.,0.,-1.));
#2319=DIRECTION('ref_axis',(1.,0.,0.));
#2320=DIRECTION('center_axis',(0.,0.,-1.));
#2321=DIRECTION('ref_axis',(-1.,-5.66553889764798E-16,0.));
#2322=DIRECTION('center_axis',(0.,0.,1.));
#2323=DIRECTION('ref_axis',(1.,0.,0.));
#2324=DIRECTION('center_axis',(0.,0.,1.));
#2325=DIRECTION('ref_axis',(1.,0.,0.));
#2326=DIRECTION('center_axis',(0.,0.,-1.));
#2327=DIRECTION('ref_axis',(1.,0.,0.));
#2328=DIRECTION('',(0.,0.,1.));
#2329=DIRECTION('center_axis',(-1.,0.,0.));
#2330=DIRECTION('ref_axis',(0.,0.,1.));
#2331=DIRECTION('',(0.,0.,1.));
#2332=DIRECTION('',(0.,0.,-1.));
#2333=DIRECTION('',(0.,1.,0.));
#2334=DIRECTION('center_axis',(0.,0.,1.));
#2335=DIRECTION('ref_axis',(1.,0.,0.));
#2336=DIRECTION('center_axis',(0.,0.,1.));
#2337=DIRECTION('ref_axis',(1.,0.,0.));
#2338=DIRECTION('center_axis',(0.,0.,-1.));
#2339=DIRECTION('ref_axis',(1.,0.,0.));
#2340=DIRECTION('center_axis',(0.,0.,-1.));
#2341=DIRECTION('ref_axis',(-1.,0.,0.));
#2342=DIRECTION('center_axis',(0.,0.,1.));
#2343=DIRECTION('ref_axis',(1.,0.,0.));
#2344=DIRECTION('center_axis',(-8.28524645242654E-17,-1.,0.));
#2345=DIRECTION('ref_axis',(1.,-8.28524645242654E-17,0.));
#2346=DIRECTION('center_axis',(0.,0.,-1.));
#2347=DIRECTION('ref_axis',(1.,0.,0.));
#2348=DIRECTION('center_axis',(0.,0.,-1.));
#2349=DIRECTION('ref_axis',(-1.,-1.22464679914735E-16,0.));
#2350=DIRECTION('center_axis',(0.,0.,1.));
#2351=DIRECTION('ref_axis',(1.,0.,0.));
#2352=DIRECTION('center_axis',(0.,0.,1.));
#2353=DIRECTION('ref_axis',(1.,0.,0.));
#2354=DIRECTION('center_axis',(0.,0.,-1.));
#2355=DIRECTION('ref_axis',(1.,0.,0.));
#2356=DIRECTION('',(0.,0.,1.));
#2357=CARTESIAN_POINT('',(0.,0.,0.));
#2358=CARTESIAN_POINT('Origin',(30.0000004470348,32.7397459621556,-1.));
#2359=CARTESIAN_POINT('',(31.0000004470348,32.7397459621556,-1.));
#2360=CARTESIAN_POINT('',(29.0000004470348,32.7397459621556,-1.));
#2361=CARTESIAN_POINT('',(30.0000002235174,32.7397459621556,-1.));
#2362=CARTESIAN_POINT('',(31.0000004470348,32.7397459621556,0.));
#2363=CARTESIAN_POINT('',(31.0000004470348,32.7397459621556,-2.));
#2364=CARTESIAN_POINT('',(29.0000004470348,32.7397459621556,0.));
#2365=CARTESIAN_POINT('',(31.0000004470348,32.7397459621556,0.));
#2366=CARTESIAN_POINT('',(29.0000004470348,32.7397459621556,0.));
#2367=CARTESIAN_POINT('Origin',(29.0000004470348,-0.760254037844383,-2.));
#2368=CARTESIAN_POINT('',(29.0000004470348,28.8897459621556,-1.));
#2369=CARTESIAN_POINT('',(29.0000004470348,14.6397459621556,-1.));
#2370=CARTESIAN_POINT('',(29.0000004470348,26.3897459621556,0.));
#2371=CARTESIAN_POINT('',(29.0000004470348,-0.760254037844383,0.));
#2372=CARTESIAN_POINT('',(29.0000004470348,15.656987341466,4.29310344827587));
#2373=CARTESIAN_POINT('Origin',(31.0000004470348,-0.760254037844383,0.));
#2374=CARTESIAN_POINT('',(31.0000004470348,28.8897459621556,-1.));
#2375=CARTESIAN_POINT('',(31.0000004470348,14.6397459621556,-1.));
#2376=CARTESIAN_POINT('',(31.0000004470348,26.3897459621556,0.));
#2377=CARTESIAN_POINT('',(31.0000004470348,15.3121597552591,4.43103448275862));
#2378=CARTESIAN_POINT('',(31.0000004470348,-0.760254037844383,0.));
#2379=CARTESIAN_POINT('Origin',(30.,30.0397459621556,-1.));
#2380=CARTESIAN_POINT('',(28.3,28.8897459621556,-1.));
#2381=CARTESIAN_POINT('',(30.85,28.8897459621556,-1.));
#2382=CARTESIAN_POINT('',(28.3,32.1897459621556,-1.));
#2383=CARTESIAN_POINT('',(28.3,24.6897459621556,-1.));
#2384=CARTESIAN_POINT('',(29.8,33.6897459621556,-1.));
#2385=CARTESIAN_POINT('Origin',(29.8,32.1897459621556,-1.));
#2386=CARTESIAN_POINT('',(30.2,33.6897459621556,-1.));
#2387=CARTESIAN_POINT('',(29.8,33.6897459621556,-1.));
#2388=CARTESIAN_POINT('',(31.7,32.1897459621556,-1.));
#2389=CARTESIAN_POINT('Origin',(30.2,32.1897459621556,-1.));
#2390=CARTESIAN_POINT('',(31.7,28.8897459621556,-1.));
#2391=CARTESIAN_POINT('',(31.7,32.1897459621556,-1.));
#2392=CARTESIAN_POINT('',(30.85,28.8897459621556,-1.));
#2393=CARTESIAN_POINT('Origin',(30.85,27.6397459621556,-0.5));
#2394=CARTESIAN_POINT('',(28.3,26.3897459621556,0.));
#2395=CARTESIAN_POINT('',(30.85,26.3897459621556,0.));
#2396=CARTESIAN_POINT('',(28.3,26.2819873414659,0.0431034482758616));
#2397=CARTESIAN_POINT('Origin',(30.85,27.6397459621556,-0.5));
#2398=CARTESIAN_POINT('',(31.7,26.3897459621556,0.));
#2399=CARTESIAN_POINT('',(31.7,26.1095735483625,0.112068965517242));
#2400=CARTESIAN_POINT('',(30.85,26.3897459621556,0.));
#2401=CARTESIAN_POINT('Origin',(31.7,24.6897459621556,1.));
#2402=CARTESIAN_POINT('',(31.7,32.1897459621556,1.));
#2403=CARTESIAN_POINT('',(31.7,32.1897459621556,0.));
#2404=CARTESIAN_POINT('',(31.7,24.6897459621556,1.));
#2405=CARTESIAN_POINT('',(31.7,24.6897459621556,1.));
#2406=CARTESIAN_POINT('',(31.7,24.6897459621556,0.));
#2407=CARTESIAN_POINT('',(31.7,24.6897459621556,0.5));
#2408=CARTESIAN_POINT('',(31.7,24.6897459621556,0.));
#2409=CARTESIAN_POINT('Origin',(30.,15.6698729810778,0.));
#2410=CARTESIAN_POINT('',(34.5092522711888,24.6897459621556,0.));
#2411=CARTESIAN_POINT('',(25.,24.6897459621556,0.));
#2412=CARTESIAN_POINT('',(36.8763083384389,28.7896073349969,0.));
#2413=CARTESIAN_POINT('',(38.1813466520527,31.05,0.));
#2414=CARTESIAN_POINT('',(40.5136150343335,26.6896073349969,0.));
#2415=CARTESIAN_POINT('Origin',(40.,30.,0.));
#2416=CARTESIAN_POINT('',(38.1236916615611,22.5501386271588,0.));
#2417=CARTESIAN_POINT('',(41.8186533479473,28.95,0.));
#2418=CARTESIAN_POINT('',(37.0999999469638,18.7296692922564,0.));
#2419=CARTESIAN_POINT('Origin',(35.,21.3397459621556,0.));
#2420=CARTESIAN_POINT('',(37.0999996466408,3.94982254671174,0.));
#2421=CARTESIAN_POINT('',(37.0999995936046,1.33974591948411,0.));
#2422=CARTESIAN_POINT('',(32.389922966377,-0.760254037844383,0.));
#2423=CARTESIAN_POINT('Origin',(34.9999995936046,1.33974596215562,0.));
#2424=CARTESIAN_POINT('',(27.6100766272276,-0.760254037844384,0.));
#2425=CARTESIAN_POINT('',(25.,-0.760254037844384,0.));
#2426=CARTESIAN_POINT('',(22.9,3.94982258938325,0.));
#2427=CARTESIAN_POINT('Origin',(25.,1.33974596215562,0.));
#2428=CARTESIAN_POINT('',(22.9,18.729669334928,0.));
#2429=CARTESIAN_POINT('',(22.9,21.3397459621556,0.));
#2430=CARTESIAN_POINT('',(21.8763083384388,22.5501386271588,0.));
#2431=CARTESIAN_POINT('Origin',(25.,21.3397459621556,0.));
#2432=CARTESIAN_POINT('',(19.4863849656665,26.6896073349969,0.));
#2433=CARTESIAN_POINT('',(18.1813466520526,28.95,0.));
#2434=CARTESIAN_POINT('',(23.1236916615611,28.7896073349969,0.));
#2435=CARTESIAN_POINT('Origin',(20.,30.,0.));
#2436=CARTESIAN_POINT('',(25.4907477288112,24.6897459621556,0.));
#2437=CARTESIAN_POINT('',(21.8186533479473,31.05,0.));
#2438=CARTESIAN_POINT('',(28.3,24.6897459621556,0.));
#2439=CARTESIAN_POINT('',(25.,24.6897459621556,0.));
#2440=CARTESIAN_POINT('',(28.3,24.6897459621556,0.));
#2441=CARTESIAN_POINT('',(22.65,1.33974596215562,0.));
#2442=CARTESIAN_POINT('Origin',(25.,1.33974596215562,0.));
#2443=CARTESIAN_POINT('',(17.65,30.,0.));
#2444=CARTESIAN_POINT('Origin',(20.,30.,0.));
#2445=CARTESIAN_POINT('',(23.9999986000787,15.3397459414637,0.));
#2446=CARTESIAN_POINT('',(25.9999986000788,15.3397459414637,0.));
#2447=CARTESIAN_POINT('Origin',(24.9999986000787,15.3397459414637,0.));
#2448=CARTESIAN_POINT('',(23.9999986000787,7.3397459414637,0.));
#2449=CARTESIAN_POINT('',(23.9999986000787,6.3397459414637,0.));
#2450=CARTESIAN_POINT('',(25.9999986000788,7.33974594146369,0.));
#2451=CARTESIAN_POINT('Origin',(24.9999986000788,7.33974594146369,0.));
#2452=CARTESIAN_POINT('',(25.9999986000788,16.3397459414637,0.));
#2453=CARTESIAN_POINT('',(22.65,21.3397459621556,0.));
#2454=CARTESIAN_POINT('Origin',(25.,21.3397459621556,0.));
#2455=CARTESIAN_POINT('',(27.1,17.9897459621556,0.));
#2456=CARTESIAN_POINT('',(32.8999999319288,17.9897459621556,0.));
#2457=CARTESIAN_POINT('',(25.,17.9897459621556,0.));
#2458=CARTESIAN_POINT('',(27.1,3.94982258938325,0.));
#2459=CARTESIAN_POINT('',(27.1,21.3397459621556,0.));
#2460=CARTESIAN_POINT('',(27.6100766272276,3.43974596215562,0.));
#2461=CARTESIAN_POINT('Origin',(25.,1.33974596215562,0.));
#2462=CARTESIAN_POINT('',(32.389922966377,3.43974596215562,0.));
#2463=CARTESIAN_POINT('',(25.,3.43974596215562,0.));
#2464=CARTESIAN_POINT('',(32.8999996466408,3.94982263205477,0.));
#2465=CARTESIAN_POINT('Origin',(34.9999995936046,1.33974596215562,0.));
#2466=CARTESIAN_POINT('',(32.8999995936046,1.33974600482713,0.));
#2467=CARTESIAN_POINT('',(37.65,30.,0.));
#2468=CARTESIAN_POINT('Origin',(40.,30.,0.));
#2469=CARTESIAN_POINT('',(33.9999986485921,15.3397459621556,0.));
#2470=CARTESIAN_POINT('',(35.9999986485921,15.3397459621556,0.));
#2471=CARTESIAN_POINT('Origin',(34.9999986485921,15.3397459621556,0.));
#2472=CARTESIAN_POINT('',(33.9999986485921,7.33974596215562,0.));
#2473=CARTESIAN_POINT('',(33.9999986485921,16.3397459621556,0.));
#2474=CARTESIAN_POINT('',(35.9999986485921,7.33974596215561,0.));
#2475=CARTESIAN_POINT('Origin',(34.9999986485921,7.33974596215562,0.));
#2476=CARTESIAN_POINT('',(35.9999986485921,6.33974596215562,0.));
#2477=CARTESIAN_POINT('',(32.65,21.3397459621556,0.));
#2478=CARTESIAN_POINT('Origin',(35.,21.3397459621556,0.));
#2479=CARTESIAN_POINT('',(32.6499995936046,1.33974596215562,0.));
#2480=CARTESIAN_POINT('Origin',(34.9999995936046,1.33974596215562,0.));
#2481=CARTESIAN_POINT('Origin',(29.8,32.1897459621556,0.25));
#2482=CARTESIAN_POINT('',(28.3,32.1897459621556,1.));
#2483=CARTESIAN_POINT('',(29.8,33.6897459621556,1.));
#2484=CARTESIAN_POINT('Origin',(29.8,32.1897459621556,1.));
#2485=CARTESIAN_POINT('',(29.8,33.6897459621556,0.25));
#2486=CARTESIAN_POINT('',(28.3,32.1897459621556,0.25));
#2487=CARTESIAN_POINT('Origin',(30.,33.6897459621556,0.5));
#2488=CARTESIAN_POINT('',(30.2,33.6897459621556,1.));
#2489=CARTESIAN_POINT('',(25.4907477288112,33.6897459621556,1.));
#2490=CARTESIAN_POINT('',(30.2,33.6897459621556,0.));
#2491=CARTESIAN_POINT('Origin',(30.,15.6698729810778,1.));
#2492=CARTESIAN_POINT('',(28.3,24.6897459621556,1.));
#2493=CARTESIAN_POINT('',(28.3,24.6897459621556,1.));
#2494=CARTESIAN_POINT('',(25.4907477288112,24.6897459621556,1.));
#2495=CARTESIAN_POINT('',(25.,24.6897459621556,1.));
#2496=CARTESIAN_POINT('',(23.1236916615611,28.7896073349969,1.));
#2497=CARTESIAN_POINT('',(21.8186533479473,31.05,1.));
#2498=CARTESIAN_POINT('',(19.4863849656665,26.6896073349969,1.));
#2499=CARTESIAN_POINT('Origin',(20.,30.,1.));
#2500=CARTESIAN_POINT('',(21.8763083384388,22.5501386271588,1.));
#2501=CARTESIAN_POINT('',(18.1813466520526,28.95,1.));
#2502=CARTESIAN_POINT('',(22.9,18.729669334928,1.));
#2503=CARTESIAN_POINT('Origin',(25.,21.3397459621556,1.));
#2504=CARTESIAN_POINT('',(22.9,3.94982258938325,1.));
#2505=CARTESIAN_POINT('',(22.9,21.3397459621556,1.));
#2506=CARTESIAN_POINT('',(27.6100766272276,-0.760254037844383,1.));
#2507=CARTESIAN_POINT('Origin',(25.,1.33974596215562,1.));
#2508=CARTESIAN_POINT('',(32.389922966377,-0.760254037844383,1.));
#2509=CARTESIAN_POINT('',(25.,-0.760254037844384,1.));
#2510=CARTESIAN_POINT('',(37.0999996466408,3.94982254671175,1.));
#2511=CARTESIAN_POINT('Origin',(34.9999995936046,1.33974596215562,1.));
#2512=CARTESIAN_POINT('',(37.0999999469638,18.7296692922564,1.));
#2513=CARTESIAN_POINT('',(37.0999995936046,1.33974591948411,1.));
#2514=CARTESIAN_POINT('',(38.1236916615611,22.5501386271588,1.));
#2515=CARTESIAN_POINT('Origin',(35.,21.3397459621556,1.));
#2516=CARTESIAN_POINT('',(40.5136150343335,26.6896073349969,1.));
#2517=CARTESIAN_POINT('',(41.8186533479473,28.95,1.));
#2518=CARTESIAN_POINT('',(36.8763083384389,28.7896073349969,1.));
#2519=CARTESIAN_POINT('Origin',(40.,30.,1.));
#2520=CARTESIAN_POINT('',(34.5092522711888,24.6897459621556,1.));
#2521=CARTESIAN_POINT('',(38.1813466520527,31.05,1.));
#2522=CARTESIAN_POINT('',(25.,24.6897459621556,1.));
#2523=CARTESIAN_POINT('Origin',(30.2,32.1897459621556,1.));
#2524=CARTESIAN_POINT('',(32.8999999319288,17.9897459621556,1.));
#2525=CARTESIAN_POINT('',(32.8999996466408,3.94982263205477,1.));
#2526=CARTESIAN_POINT('',(32.8999995936046,1.33974600482713,1.));
#2527=CARTESIAN_POINT('',(32.389922966377,3.43974596215562,1.));
#2528=CARTESIAN_POINT('Origin',(34.9999995936046,1.33974596215562,1.));
#2529=CARTESIAN_POINT('',(27.6100766272276,3.43974596215562,1.));
#2530=CARTESIAN_POINT('',(25.,3.43974596215562,1.));
#2531=CARTESIAN_POINT('',(27.1,3.94982258938325,1.));
#2532=CARTESIAN_POINT('Origin',(25.,1.33974596215562,1.));
#2533=CARTESIAN_POINT('',(27.1,17.9897459621556,1.));
#2534=CARTESIAN_POINT('',(27.1,21.3397459621556,1.));
#2535=CARTESIAN_POINT('',(25.,17.9897459621556,1.));
#2536=CARTESIAN_POINT('',(35.9999986485921,15.3397459621556,1.));
#2537=CARTESIAN_POINT('',(35.9999986485921,7.33974596215561,1.));
#2538=CARTESIAN_POINT('',(35.9999986485921,6.33974596215562,1.));
#2539=CARTESIAN_POINT('',(33.9999986485921,7.33974596215562,1.));
#2540=CARTESIAN_POINT('Origin',(34.9999986485921,7.33974596215562,1.));
#2541=CARTESIAN_POINT('',(33.9999986485921,15.3397459621556,1.));
#2542=CARTESIAN_POINT('',(33.9999986485921,16.3397459621556,1.));
#2543=CARTESIAN_POINT('Origin',(34.9999986485921,15.3397459621556,1.));
#2544=CARTESIAN_POINT('',(25.9999986000788,15.3397459414637,1.));
#2545=CARTESIAN_POINT('',(23.9999986000787,15.3397459414637,1.));
#2546=CARTESIAN_POINT('Origin',(24.9999986000788,15.3397459414637,1.));
#2547=CARTESIAN_POINT('',(25.9999986000788,7.33974594146369,1.));
#2548=CARTESIAN_POINT('',(25.9999986000788,16.3397459414637,1.));
#2549=CARTESIAN_POINT('',(23.9999986000787,7.3397459414637,1.));
#2550=CARTESIAN_POINT('Origin',(24.9999986000788,7.3397459414637,1.));
#2551=CARTESIAN_POINT('',(23.9999986000787,6.3397459414637,1.));
#2552=CARTESIAN_POINT('Origin',(30.2,32.1897459621556,0.75));
#2553=CARTESIAN_POINT('Origin',(28.3,24.6897459621556,0.));
#2554=CARTESIAN_POINT('',(28.3,24.6897459621556,0.));
#2555=CARTESIAN_POINT('Origin',(34.5092522711888,24.6897459621556,0.));
#2556=CARTESIAN_POINT('',(34.5092522711888,24.6897459621556,0.));
#2557=CARTESIAN_POINT('Origin',(34.5092522711888,24.6897459621556,0.));
#2558=CARTESIAN_POINT('',(25.4907477288112,24.6897459621556,0.));
#2559=CARTESIAN_POINT('Origin',(23.9999986000787,6.3397459414637,0.));
#2560=CARTESIAN_POINT('',(23.9999986000787,7.3397459414637,0.));
#2561=CARTESIAN_POINT('',(23.9999986000787,15.3397459414637,0.));
#2562=CARTESIAN_POINT('Origin',(24.9999986000788,7.33974594146369,0.));
#2563=CARTESIAN_POINT('',(25.9999986000788,7.33974594146369,0.));
#2564=CARTESIAN_POINT('Origin',(24.9999986000788,15.3397459414637,0.));
#2565=CARTESIAN_POINT('',(25.9999986000788,15.3397459414637,0.));
#2566=CARTESIAN_POINT('Origin',(25.9999986000788,16.3397459414637,0.));
#2567=CARTESIAN_POINT('Origin',(34.9999986485921,15.3397459621556,0.));
#2568=CARTESIAN_POINT('',(35.9999986485921,15.3397459621556,0.));
#2569=CARTESIAN_POINT('',(33.9999986485921,15.3397459621556,0.));
#2570=CARTESIAN_POINT('Origin',(35.9999986485921,16.3397459621556,0.));
#2571=CARTESIAN_POINT('',(35.9999986485921,7.33974596215561,0.));
#2572=CARTESIAN_POINT('Origin',(33.9999986485921,6.33974596215562,0.));
#2573=CARTESIAN_POINT('',(33.9999986485921,7.33974596215562,0.));
#2574=CARTESIAN_POINT('Origin',(34.9999986485921,7.33974596215562,0.));
#2575=CARTESIAN_POINT('Origin',(25.,1.33974596215562,0.));
#2576=CARTESIAN_POINT('',(22.9,1.33974596215562,-0.6));
#2577=CARTESIAN_POINT('Origin',(25.,1.33974596215562,-0.6));
#2578=CARTESIAN_POINT('',(22.9,1.33974596215562,0.));
#2579=CARTESIAN_POINT('',(22.9,1.33974596215562,0.));
#2580=CARTESIAN_POINT('Origin',(25.,1.33974596215562,0.));
#2581=CARTESIAN_POINT('Origin',(25.,1.33974596215562,0.));
#2582=CARTESIAN_POINT('',(22.65,1.33974596215562,-0.6));
#2583=CARTESIAN_POINT('Origin',(25.,1.33974596215562,-0.6));
#2584=CARTESIAN_POINT('',(22.65,1.33974596215562,0.));
#2585=CARTESIAN_POINT('Origin',(25.,1.33974596215562,-0.6));
#2586=CARTESIAN_POINT('Origin',(25.,21.3397459621556,0.));
#2587=CARTESIAN_POINT('',(22.9,21.3397459621556,-0.6));
#2588=CARTESIAN_POINT('Origin',(25.,21.3397459621556,-0.6));
#2589=CARTESIAN_POINT('',(22.9,21.3397459621556,0.));
#2590=CARTESIAN_POINT('',(22.9,21.3397459621556,0.));
#2591=CARTESIAN_POINT('Origin',(25.,21.3397459621556,0.));
#2592=CARTESIAN_POINT('Origin',(25.,21.3397459621556,0.));
#2593=CARTESIAN_POINT('',(22.65,21.3397459621556,-0.6));
#2594=CARTESIAN_POINT('Origin',(25.,21.3397459621556,-0.6));
#2595=CARTESIAN_POINT('',(22.65,21.3397459621556,0.));
#2596=CARTESIAN_POINT('Origin',(25.,21.3397459621556,-0.6));
#2597=CARTESIAN_POINT('Origin',(30.,15.6698729810778,0.));
#2598=CARTESIAN_POINT('Origin',(20.,30.,0.));
#2599=CARTESIAN_POINT('',(17.9,30.,-0.6));
#2600=CARTESIAN_POINT('Origin',(20.,30.,-0.6));
#2601=CARTESIAN_POINT('',(17.9,30.,0.));
#2602=CARTESIAN_POINT('',(17.9,30.,0.));
#2603=CARTESIAN_POINT('Origin',(20.,30.,0.));
#2604=CARTESIAN_POINT('Origin',(20.,30.,0.));
#2605=CARTESIAN_POINT('',(17.65,30.,-0.6));
#2606=CARTESIAN_POINT('Origin',(20.,30.,-0.6));
#2607=CARTESIAN_POINT('',(17.65,30.,0.));
#2608=CARTESIAN_POINT('Origin',(20.,30.,-0.6));
#2609=CARTESIAN_POINT('Origin',(30.,15.6698729810778,0.));
#2610=CARTESIAN_POINT('Origin',(34.9999995936046,1.33974596215562,0.));
#2611=CARTESIAN_POINT('',(32.8999995936046,1.33974596215562,-0.6));
#2612=CARTESIAN_POINT('Origin',(34.9999995936046,1.33974596215562,-0.6));
#2613=CARTESIAN_POINT('',(32.8999995936046,1.33974596215562,0.));
#2614=CARTESIAN_POINT('',(32.8999995936046,1.33974596215562,0.));
#2615=CARTESIAN_POINT('Origin',(34.9999995936046,1.33974596215562,0.));
#2616=CARTESIAN_POINT('Origin',(34.9999995936046,1.33974596215562,0.));
#2617=CARTESIAN_POINT('',(32.6499995936046,1.33974596215562,-0.6));
#2618=CARTESIAN_POINT('Origin',(34.9999995936046,1.33974596215562,-0.6));
#2619=CARTESIAN_POINT('',(32.6499995936046,1.33974596215562,0.));
#2620=CARTESIAN_POINT('Origin',(34.9999995936046,1.33974596215562,-0.6));
#2621=CARTESIAN_POINT('Origin',(30.,15.6698729810778,0.));
#2622=CARTESIAN_POINT('Origin',(40.,30.,0.));
#2623=CARTESIAN_POINT('',(37.9,30.,-0.6));
#2624=CARTESIAN_POINT('Origin',(40.,30.,-0.6));
#2625=CARTESIAN_POINT('',(37.9,30.,0.));
#2626=CARTESIAN_POINT('',(37.9,30.,0.));
#2627=CARTESIAN_POINT('Origin',(40.,30.,0.));
#2628=CARTESIAN_POINT('Origin',(40.,30.,0.));
#2629=CARTESIAN_POINT('',(37.65,30.,-0.6));
#2630=CARTESIAN_POINT('Origin',(40.,30.,-0.6));
#2631=CARTESIAN_POINT('',(37.65,30.,0.));
#2632=CARTESIAN_POINT('Origin',(40.,30.,-0.6));
#2633=CARTESIAN_POINT('Origin',(30.,15.6698729810778,0.));
#2634=CARTESIAN_POINT('Origin',(35.,21.3397459621556,0.));
#2635=CARTESIAN_POINT('',(32.9,21.3397459621556,-0.6));
#2636=CARTESIAN_POINT('Origin',(35.,21.3397459621556,-0.6));
#2637=CARTESIAN_POINT('',(32.9,21.3397459621556,0.));
#2638=CARTESIAN_POINT('',(32.9,21.3397459621556,0.));
#2639=CARTESIAN_POINT('Origin',(35.,21.3397459621556,0.));
#2640=CARTESIAN_POINT('Origin',(35.,21.3397459621556,0.));
#2641=CARTESIAN_POINT('',(32.65,21.3397459621556,-0.6));
#2642=CARTESIAN_POINT('Origin',(35.,21.3397459621556,-0.6));
#2643=CARTESIAN_POINT('',(32.65,21.3397459621556,0.));
#2644=CARTESIAN_POINT('Origin',(35.,21.3397459621556,-0.6));
#2645=CARTESIAN_POINT('Origin',(30.,15.6698729810778,0.));
#2646=CARTESIAN_POINT('Origin',(27.1,17.9897459621556,0.));
#2647=CARTESIAN_POINT('',(32.8999999319288,17.9897459621556,0.));
#2648=CARTESIAN_POINT('',(27.1,17.9897459621556,0.));
#2649=CARTESIAN_POINT('Origin',(27.1,3.94982258938325,0.));
#2650=CARTESIAN_POINT('',(27.1,3.94982258938325,0.));
#2651=CARTESIAN_POINT('Origin',(25.,1.33974596215562,0.));
#2652=CARTESIAN_POINT('',(27.6100766272276,3.43974596215562,0.));
#2653=CARTESIAN_POINT('Origin',(32.389922966377,3.43974596215562,0.));
#2654=CARTESIAN_POINT('',(32.389922966377,3.43974596215562,0.));
#2655=CARTESIAN_POINT('Origin',(34.9999995936046,1.33974596215562,0.));
#2656=CARTESIAN_POINT('',(32.8999996466408,3.94982263205477,0.));
#2657=CARTESIAN_POINT('Origin',(32.8999999319288,17.9897459621556,0.));
#2658=CARTESIAN_POINT('Origin',(25.4907477288112,24.6897459621556,0.));
#2659=CARTESIAN_POINT('',(23.1236916615611,28.7896073349969,0.));
#2660=CARTESIAN_POINT('Origin',(36.8763083384389,28.7896073349969,0.));
#2661=CARTESIAN_POINT('',(36.8763083384389,28.7896073349969,0.));
#2662=CARTESIAN_POINT('Origin',(40.,30.,0.));
#2663=CARTESIAN_POINT('',(40.5136150343335,26.6896073349969,0.));
#2664=CARTESIAN_POINT('Origin',(38.1236916615611,22.5501386271588,0.));
#2665=CARTESIAN_POINT('',(38.1236916615611,22.5501386271588,0.));
#2666=CARTESIAN_POINT('Origin',(35.,21.3397459621556,0.));
#2667=CARTESIAN_POINT('',(37.0999999469638,18.7296692922564,0.));
#2668=CARTESIAN_POINT('Origin',(37.0999996466408,3.94982254671174,0.));
#2669=CARTESIAN_POINT('',(37.0999996466408,3.94982254671174,0.));
#2670=CARTESIAN_POINT('Origin',(34.9999995936046,1.33974596215562,0.));
#2671=CARTESIAN_POINT('',(32.389922966377,-0.760254037844383,0.));
#2672=CARTESIAN_POINT('Origin',(27.6100766272276,-0.760254037844384,0.));
#2673=CARTESIAN_POINT('',(27.6100766272276,-0.760254037844384,0.));
#2674=CARTESIAN_POINT('Origin',(25.,1.33974596215562,0.));
#2675=CARTESIAN_POINT('',(22.9,3.94982258938325,0.));
#2676=CARTESIAN_POINT('Origin',(22.9,18.729669334928,0.));
#2677=CARTESIAN_POINT('',(22.9,18.729669334928,0.));
#2678=CARTESIAN_POINT('Origin',(25.,21.3397459621556,0.));
#2679=CARTESIAN_POINT('',(21.8763083384388,22.5501386271588,0.));
#2680=CARTESIAN_POINT('Origin',(19.4863849656665,26.6896073349969,0.));
#2681=CARTESIAN_POINT('',(19.4863849656665,26.6896073349969,0.));
#2682=CARTESIAN_POINT('Origin',(20.,30.,0.));
#2683=CARTESIAN_POINT('Origin',(30.,15.6698729810778,0.));
#2684=CARTESIAN_POINT('Origin',(40.,30.,-0.7));
#2685=CARTESIAN_POINT('',(42.85,30.,-1.2));
#2686=CARTESIAN_POINT('Origin',(40.,30.,-1.2));
#2687=CARTESIAN_POINT('',(43.35,30.,-0.7));
#2688=CARTESIAN_POINT('Origin',(42.85,30.,-0.7));
#2689=CARTESIAN_POINT('',(36.65,30.,-0.7));
#2690=CARTESIAN_POINT('Origin',(40.,30.,-0.7));
#2691=CARTESIAN_POINT('Origin',(40.,30.,-0.7));
#2692=CARTESIAN_POINT('Origin',(40.,30.,0.));
#2693=CARTESIAN_POINT('',(36.65,30.,0.));
#2694=CARTESIAN_POINT('',(36.65,30.,0.));
#2695=CARTESIAN_POINT('Origin',(40.,30.,0.));
#2696=CARTESIAN_POINT('Origin',(40.,30.,-1.2));
#2697=CARTESIAN_POINT('',(37.4,30.,-1.2));
#2698=CARTESIAN_POINT('Origin',(40.,30.,-1.2));
#2699=CARTESIAN_POINT('Origin',(40.,30.,0.));
#2700=CARTESIAN_POINT('',(37.4,30.,0.));
#2701=CARTESIAN_POINT('',(37.4,30.,0.));
#2702=CARTESIAN_POINT('Origin',(40.,30.,0.));
#2703=CARTESIAN_POINT('Origin',(40.,30.,0.));
#2704=CARTESIAN_POINT('Origin',(20.,30.,-0.7));
#2705=CARTESIAN_POINT('',(22.85,30.,-1.2));
#2706=CARTESIAN_POINT('Origin',(20.,30.,-1.2));
#2707=CARTESIAN_POINT('',(23.35,30.,-0.7));
#2708=CARTESIAN_POINT('Origin',(22.85,30.,-0.7));
#2709=CARTESIAN_POINT('',(16.65,30.,-0.7));
#2710=CARTESIAN_POINT('Origin',(20.,30.,-0.7));
#2711=CARTESIAN_POINT('Origin',(20.,30.,-0.7));
#2712=CARTESIAN_POINT('Origin',(20.,30.,0.));
#2713=CARTESIAN_POINT('',(16.65,30.,0.));
#2714=CARTESIAN_POINT('',(16.65,30.,0.));
#2715=CARTESIAN_POINT('Origin',(20.,30.,0.));
#2716=CARTESIAN_POINT('Origin',(20.,30.,-1.2));
#2717=CARTESIAN_POINT('',(17.4,30.,-1.2));
#2718=CARTESIAN_POINT('Origin',(20.,30.,-1.2));
#2719=CARTESIAN_POINT('Origin',(20.,30.,0.));
#2720=CARTESIAN_POINT('',(17.4,30.,0.));
#2721=CARTESIAN_POINT('',(17.4,30.,0.));
#2722=CARTESIAN_POINT('Origin',(20.,30.,0.));
#2723=CARTESIAN_POINT('Origin',(20.,30.,0.));
#2724=CARTESIAN_POINT('Origin',(32.1000004470348,-0.760254037844383,0.));
#2725=CARTESIAN_POINT('',(32.1000004470348,3.01679842105319,-0.7));
#2726=CARTESIAN_POINT('',(32.1000004470348,3.01679842105319,0.));
#2727=CARTESIAN_POINT('',(32.1000004470348,3.01679842105319,0.));
#2728=CARTESIAN_POINT('',(32.1000004470348,-0.337306496741952,-0.7));
#2729=CARTESIAN_POINT('Ctrl Pts',(32.1000004470348,-0.337306496741952,-0.7));
#2730=CARTESIAN_POINT('Ctrl Pts',(32.1000004470348,-0.337306496741952,-0.740650010097011));
#2731=CARTESIAN_POINT('Ctrl Pts',(32.1000004470348,-0.324656340986924,-0.787761188616031));
#2732=CARTESIAN_POINT('Ctrl Pts',(32.1000004470348,-0.280632215667482,-0.87274315060008));
#2733=CARTESIAN_POINT('Ctrl Pts',(32.1000004470348,-0.235782835356272,-0.92125864836956));
#2734=CARTESIAN_POINT('Ctrl Pts',(32.1000004470348,-0.120665177125889,-1.01181863131998));
#2735=CARTESIAN_POINT('Ctrl Pts',(32.1000004470348,-0.0209768111567067,
-1.05758757997233));
#2736=CARTESIAN_POINT('Ctrl Pts',(32.1000004470348,0.257879896660076,-1.14976481280536));
#2737=CARTESIAN_POINT('Ctrl Pts',(32.1000004470348,0.475446306199434,-1.17333600261359));
#2738=CARTESIAN_POINT('Ctrl Pts',(32.1000004470348,0.915243323630722,-1.19707383601731));
#2739=CARTESIAN_POINT('Ctrl Pts',(32.1000004470348,1.13746022185676,-1.19749380432553));
#2740=CARTESIAN_POINT('Ctrl Pts',(32.1000004470348,1.54203170245448,-1.19749380432553));
#2741=CARTESIAN_POINT('Ctrl Pts',(32.1000004470348,1.76424860068052,-1.19707383601731));
#2742=CARTESIAN_POINT('Ctrl Pts',(32.1000004470348,2.2040456181118,-1.17333600261359));
#2743=CARTESIAN_POINT('Ctrl Pts',(32.1000004470348,2.42161202765116,-1.14976481280536));
#2744=CARTESIAN_POINT('Ctrl Pts',(32.1000004470348,2.70046873546794,-1.05758757997233));
#2745=CARTESIAN_POINT('Ctrl Pts',(32.1000004470348,2.80015710143713,-1.01181863131998));
#2746=CARTESIAN_POINT('Ctrl Pts',(32.1000004470348,2.91527475966751,-0.92125864836956));
#2747=CARTESIAN_POINT('Ctrl Pts',(32.1000004470348,2.96012413997872,-0.87274315060008));
#2748=CARTESIAN_POINT('Ctrl Pts',(32.1000004470348,3.00414826529816,-0.787761188616031));
#2749=CARTESIAN_POINT('Ctrl Pts',(32.1000004470348,3.01679842105319,-0.740650010097011));
#2750=CARTESIAN_POINT('Ctrl Pts',(32.1000004470348,3.01679842105319,-0.7));
#2751=CARTESIAN_POINT('',(32.1000004470348,-0.337306496741952,0.));
#2752=CARTESIAN_POINT('',(32.1000004470348,-0.337306496741952,0.));
#2753=CARTESIAN_POINT('',(32.1000004470348,0.289745962155618,0.));
#2754=CARTESIAN_POINT('Origin',(34.9999995936046,1.33974596215562,0.));
#2755=CARTESIAN_POINT('Origin',(34.9999995936046,1.33974596215562,0.));
#2756=CARTESIAN_POINT('',(32.3999995936046,1.33974596215562,0.));
#2757=CARTESIAN_POINT('Origin',(34.9999995936046,1.33974596215562,0.));
#2758=CARTESIAN_POINT('Origin',(34.9999995936046,1.33974596215562,-0.7));
#2759=CARTESIAN_POINT('',(37.8499995936046,1.33974596215562,-1.2));
#2760=CARTESIAN_POINT('Origin',(34.9999995936046,1.33974596215562,-1.2));
#2761=CARTESIAN_POINT('',(38.3499995936046,1.33974596215562,-0.7));
#2762=CARTESIAN_POINT('Origin',(37.8499995936046,1.33974596215562,-0.7));
#2763=CARTESIAN_POINT('Origin',(34.9999995936046,1.33974596215562,-0.7));
#2764=CARTESIAN_POINT('Origin',(34.9999995936046,1.33974596215562,-0.7));
#2765=CARTESIAN_POINT('Origin',(34.9999995936046,1.33974596215562,0.));
#2766=CARTESIAN_POINT('Origin',(34.9999995936046,1.33974596215562,-1.2));
#2767=CARTESIAN_POINT('',(32.3999995936046,1.33974596215562,-1.2));
#2768=CARTESIAN_POINT('Origin',(34.9999995936046,1.33974596215562,-1.2));
#2769=CARTESIAN_POINT('Origin',(34.9999995936046,1.33974596215562,0.));
#2770=CARTESIAN_POINT('',(32.3999995936046,1.33974596215562,0.));
#2771=CARTESIAN_POINT('Origin',(32.1000004470348,-0.760254037844383,0.));
#2772=CARTESIAN_POINT('',(32.1000004470348,23.0167977183044,-0.7));
#2773=CARTESIAN_POINT('',(32.1000004470348,23.0167977183044,0.));
#2774=CARTESIAN_POINT('',(32.1000004470348,23.0167977183044,0.));
#2775=CARTESIAN_POINT('',(32.1000004470348,19.6626942060068,-0.7));
#2776=CARTESIAN_POINT('Ctrl Pts',(32.1000004470348,19.6626942060068,-0.7));
#2777=CARTESIAN_POINT('Ctrl Pts',(32.1000004470348,19.6626942060068,-0.74064999049123));
#2778=CARTESIAN_POINT('Ctrl Pts',(32.1000004470348,19.6753443549202,-0.787761146486998));
#2779=CARTESIAN_POINT('Ctrl Pts',(32.1000004470348,19.719368457378,-0.87274307159618));
#2780=CARTESIAN_POINT('Ctrl Pts',(32.1000004470348,19.7642178160459,-0.921258550720861));
#2781=CARTESIAN_POINT('Ctrl Pts',(32.1000004470348,19.8793354274602,-1.0118185101794));
#2782=CARTESIAN_POINT('Ctrl Pts',(32.1000004470348,19.9790237595504,-1.05758745305086));
#2783=CARTESIAN_POINT('Ctrl Pts',(32.1000004470348,20.2578803515877,-1.14976467899257));
#2784=CARTESIAN_POINT('Ctrl Pts',(32.1000004470348,20.4754466682914,-1.17333589444305));
#2785=CARTESIAN_POINT('Ctrl Pts',(32.1000004470348,20.9152435004058,-1.19707377584421));
#2786=CARTESIAN_POINT('Ctrl Pts',(32.1000004470348,21.1374603062814,-1.1974937634818));
#2787=CARTESIAN_POINT('Ctrl Pts',(32.1000004470348,21.5420316180298,-1.1974937634818));
#2788=CARTESIAN_POINT('Ctrl Pts',(32.1000004470348,21.7642484239054,-1.19707377584421));
#2789=CARTESIAN_POINT('Ctrl Pts',(32.1000004470348,22.2040452560198,-1.17333589444305));
#2790=CARTESIAN_POINT('Ctrl Pts',(32.1000004470348,22.4216115727235,-1.14976467899257));
#2791=CARTESIAN_POINT('Ctrl Pts',(32.1000004470348,22.7004681647608,-1.05758745305086));
#2792=CARTESIAN_POINT('Ctrl Pts',(32.1000004470348,22.800156496851,-1.0118185101794));
#2793=CARTESIAN_POINT('Ctrl Pts',(32.1000004470348,22.9152741082653,-0.921258550720861));
#2794=CARTESIAN_POINT('Ctrl Pts',(32.1000004470348,22.9601234669332,-0.872743071596181));
#2795=CARTESIAN_POINT('Ctrl Pts',(32.1000004470348,23.004147569391,-0.787761146486998));
#2796=CARTESIAN_POINT('Ctrl Pts',(32.1000004470348,23.0167977183044,-0.74064999049123));
#2797=CARTESIAN_POINT('Ctrl Pts',(32.1000004470348,23.0167977183044,-0.7));
#2798=CARTESIAN_POINT('',(32.1000004470348,19.6626942060068,0.));
#2799=CARTESIAN_POINT('',(32.1000004470348,19.6626942060068,0.));
#2800=CARTESIAN_POINT('',(32.1000004470348,10.2897459621556,0.));
#2801=CARTESIAN_POINT('Origin',(35.,21.3397459621556,0.));
#2802=CARTESIAN_POINT('Origin',(35.,21.3397459621556,0.));
#2803=CARTESIAN_POINT('',(32.4,21.3397459621556,0.));
#2804=CARTESIAN_POINT('Origin',(35.,21.3397459621556,0.));
#2805=CARTESIAN_POINT('Origin',(35.,21.3397459621556,-0.7));
#2806=CARTESIAN_POINT('',(37.85,21.3397459621556,-1.2));
#2807=CARTESIAN_POINT('Origin',(35.,21.3397459621556,-1.2));
#2808=CARTESIAN_POINT('',(38.35,21.3397459621556,-0.7));
#2809=CARTESIAN_POINT('Origin',(37.85,21.3397459621556,-0.7));
#2810=CARTESIAN_POINT('Origin',(35.,21.3397459621556,-0.7));
#2811=CARTESIAN_POINT('Origin',(35.,21.3397459621556,-0.7));
#2812=CARTESIAN_POINT('Origin',(35.,21.3397459621556,0.));
#2813=CARTESIAN_POINT('Origin',(35.,21.3397459621556,-1.2));
#2814=CARTESIAN_POINT('',(32.4,21.3397459621556,-1.2));
#2815=CARTESIAN_POINT('Origin',(35.,21.3397459621556,-1.2));
#2816=CARTESIAN_POINT('Origin',(35.,21.3397459621556,0.));
#2817=CARTESIAN_POINT('',(32.4,21.3397459621556,0.));
#2818=CARTESIAN_POINT('Origin',(27.9000004470348,-0.760254037844383,-2.));
#2819=CARTESIAN_POINT('',(27.9000004470348,19.6626957520553,-0.7));
#2820=CARTESIAN_POINT('',(27.9000004470348,19.6626957520553,0.));
#2821=CARTESIAN_POINT('',(27.9000004470348,19.6626957520553,0.));
#2822=CARTESIAN_POINT('',(27.9000004470348,21.3397459621556,-1.19749367362441));
#2823=CARTESIAN_POINT('Ctrl Pts',(27.9000004470348,21.3397459621556,-1.19749367362441));
#2824=CARTESIAN_POINT('Ctrl Pts',(27.9000004470348,21.1374604920158,-1.19749367362441));
#2825=CARTESIAN_POINT('Ctrl Pts',(27.9000004470348,20.9152438893113,-1.19707364346235));
#2826=CARTESIAN_POINT('Ctrl Pts',(27.9000004470348,20.4754474648944,-1.17333565646713));
#2827=CARTESIAN_POINT('Ctrl Pts',(27.9000004470348,20.2578813524293,-1.14976438460387));
#2828=CARTESIAN_POINT('Ctrl Pts',(27.9000004470348,19.979025015107,-1.05758717382323));
#2829=CARTESIAN_POINT('Ctrl Pts',(27.9000004470348,19.8793367575507,-1.01181824366982));
#2830=CARTESIAN_POINT('Ctrl Pts',(27.9000004470348,19.7642192491319,-0.921258335893562));
#2831=CARTESIAN_POINT('Ctrl Pts',(27.9000004470348,19.7193699380794,-0.872742897787482));
#2832=CARTESIAN_POINT('Ctrl Pts',(27.9000004470348,19.6753458859172,-0.787761053803072));
#2833=CARTESIAN_POINT('Ctrl Pts',(27.9000004470348,19.6626957520553,-0.740649947358489));
#2834=CARTESIAN_POINT('Ctrl Pts',(27.9000004470348,19.6626957520553,-0.7));
#2835=CARTESIAN_POINT('',(27.9000004470348,23.0167961722559,-0.7));
#2836=CARTESIAN_POINT('Ctrl Pts',(27.9000004470348,23.0167961722559,-0.7));
#2837=CARTESIAN_POINT('Ctrl Pts',(27.9000004470348,23.0167961722559,-0.740649947358489));
#2838=CARTESIAN_POINT('Ctrl Pts',(27.9000004470348,23.004146038394,-0.787761053803072));
#2839=CARTESIAN_POINT('Ctrl Pts',(27.9000004470348,22.9601219862319,-0.872742897787482));
#2840=CARTESIAN_POINT('Ctrl Pts',(27.9000004470348,22.9152726751793,-0.921258335893563));
#2841=CARTESIAN_POINT('Ctrl Pts',(27.9000004470348,22.8001551667606,-1.01181824366982));
#2842=CARTESIAN_POINT('Ctrl Pts',(27.9000004470348,22.7004669092042,-1.05758717382323));
#2843=CARTESIAN_POINT('Ctrl Pts',(27.9000004470348,22.4216105718819,-1.14976438460387));
#2844=CARTESIAN_POINT('Ctrl Pts',(27.9000004470348,22.2040444594169,-1.17333565646713));
#2845=CARTESIAN_POINT('Ctrl Pts',(27.9000004470348,21.7642480349999,-1.19707364346235));
#2846=CARTESIAN_POINT('Ctrl Pts',(27.9000004470348,21.5420314322955,-1.19749367362441));
#2847=CARTESIAN_POINT('Ctrl Pts',(27.9000004470348,21.3397459621556,-1.19749367362441));
#2848=CARTESIAN_POINT('',(27.9000004470348,23.0167961722559,0.));
#2849=CARTESIAN_POINT('',(27.9000004470348,23.0167961722559,0.));
#2850=CARTESIAN_POINT('',(27.9000004470348,10.2897459621556,0.));
#2851=CARTESIAN_POINT('Origin',(25.,21.3397459621556,0.));
#2852=CARTESIAN_POINT('Origin',(25.,21.3397459621556,0.));
#2853=CARTESIAN_POINT('',(22.4,21.3397459621556,0.));
#2854=CARTESIAN_POINT('Origin',(25.,21.3397459621556,0.));
#2855=CARTESIAN_POINT('Origin',(25.,21.3397459621556,-0.7));
#2856=CARTESIAN_POINT('',(27.85,21.3397459621556,-1.2));
#2857=CARTESIAN_POINT('Origin',(25.,21.3397459621556,-1.2));
#2858=CARTESIAN_POINT('Origin',(27.85,21.3397459621556,-0.7));
#2859=CARTESIAN_POINT('Origin',(25.,21.3397459621556,-0.7));
#2860=CARTESIAN_POINT('Origin',(25.,21.3397459621556,0.));
#2861=CARTESIAN_POINT('Origin',(25.,21.3397459621556,-1.2));
#2862=CARTESIAN_POINT('',(22.4,21.3397459621556,-1.2));
#2863=CARTESIAN_POINT('Origin',(25.,21.3397459621556,-1.2));
#2864=CARTESIAN_POINT('Origin',(25.,21.3397459621556,0.));
#2865=CARTESIAN_POINT('',(22.4,21.3397459621556,0.));
#2866=CARTESIAN_POINT('Origin',(27.9000004470348,-0.760254037844383,-2.));
#2867=CARTESIAN_POINT('',(27.9000004470348,-0.3373042479447,-0.7));
#2868=CARTESIAN_POINT('',(27.9000004470348,-0.3373042479447,0.));
#2869=CARTESIAN_POINT('',(27.9000004470348,-0.3373042479447,0.));
#2870=CARTESIAN_POINT('',(27.9000004470348,1.33974596215562,-1.19749367362441));
#2871=CARTESIAN_POINT('Ctrl Pts',(27.9000004470348,1.33974596215562,-1.19749367362441));
#2872=CARTESIAN_POINT('Ctrl Pts',(27.9000004470348,1.13746049201577,-1.19749367362441));
#2873=CARTESIAN_POINT('Ctrl Pts',(27.9000004470348,0.91524388931131,-1.19707364346236));
#2874=CARTESIAN_POINT('Ctrl Pts',(27.9000004470348,0.475447464894365,-1.17333565646713));
#2875=CARTESIAN_POINT('Ctrl Pts',(27.9000004470348,0.257881352429308,-1.14976438460386));
#2876=CARTESIAN_POINT('Ctrl Pts',(27.9000004470348,-0.0209749848930084,
-1.05758717382323));
#2877=CARTESIAN_POINT('Ctrl Pts',(27.9000004470348,-0.120663242449338,-1.01181824366981));
#2878=CARTESIAN_POINT('Ctrl Pts',(27.9000004470348,-0.235780750868095,-0.921258335893562));
#2879=CARTESIAN_POINT('Ctrl Pts',(27.9000004470348,-0.280630061920617,-0.872742897787481));
#2880=CARTESIAN_POINT('Ctrl Pts',(27.9000004470348,-0.324654114082795,-0.787761053803072));
#2881=CARTESIAN_POINT('Ctrl Pts',(27.9000004470348,-0.3373042479447,-0.740649947358489));
#2882=CARTESIAN_POINT('Ctrl Pts',(27.9000004470348,-0.3373042479447,-0.7));
#2883=CARTESIAN_POINT('',(27.9000004470348,3.01679617225593,-0.7));
#2884=CARTESIAN_POINT('Ctrl Pts',(27.9000004470348,3.01679617225593,-0.7));
#2885=CARTESIAN_POINT('Ctrl Pts',(27.9000004470348,3.01679617225593,-0.740649947358489));
#2886=CARTESIAN_POINT('Ctrl Pts',(27.9000004470348,3.00414603839403,-0.787761053803072));
#2887=CARTESIAN_POINT('Ctrl Pts',(27.9000004470348,2.96012198623185,-0.872742897787481));
#2888=CARTESIAN_POINT('Ctrl Pts',(27.9000004470348,2.91527267517933,-0.921258335893562));
#2889=CARTESIAN_POINT('Ctrl Pts',(27.9000004470348,2.80015516676057,-1.01181824366981));
#2890=CARTESIAN_POINT('Ctrl Pts',(27.9000004470348,2.70046690920424,-1.05758717382323));
#2891=CARTESIAN_POINT('Ctrl Pts',(27.9000004470348,2.42161057188192,-1.14976438460386));
#2892=CARTESIAN_POINT('Ctrl Pts',(27.9000004470348,2.20404445941687,-1.17333565646714));
#2893=CARTESIAN_POINT('Ctrl Pts',(27.9000004470348,1.76424803499992,-1.19707364346236));
#2894=CARTESIAN_POINT('Ctrl Pts',(27.9000004470348,1.54203143229547,-1.19749367362441));
#2895=CARTESIAN_POINT('Ctrl Pts',(27.9000004470348,1.33974596215562,-1.19749367362441));
#2896=CARTESIAN_POINT('',(27.9000004470348,3.01679617225593,0.));
#2897=CARTESIAN_POINT('',(27.9000004470348,3.01679617225593,0.));
#2898=CARTESIAN_POINT('',(27.9000004470348,0.289745962155616,0.));
#2899=CARTESIAN_POINT('Origin',(25.,1.33974596215562,0.));
#2900=CARTESIAN_POINT('Origin',(25.,1.33974596215562,0.));
#2901=CARTESIAN_POINT('',(22.4,1.33974596215562,0.));
#2902=CARTESIAN_POINT('Origin',(25.,1.33974596215562,0.));
#2903=CARTESIAN_POINT('Origin',(25.,1.33974596215562,-0.7));
#2904=CARTESIAN_POINT('',(27.85,1.33974596215562,-1.2));
#2905=CARTESIAN_POINT('Origin',(25.,1.33974596215562,-1.2));
#2906=CARTESIAN_POINT('Origin',(27.85,1.33974596215562,-0.7));
#2907=CARTESIAN_POINT('Origin',(25.,1.33974596215562,-0.7));
#2908=CARTESIAN_POINT('Origin',(25.,1.33974596215562,0.));
#2909=CARTESIAN_POINT('Origin',(25.,1.33974596215562,-1.2));
#2910=CARTESIAN_POINT('',(22.4,1.33974596215562,-1.2));
#2911=CARTESIAN_POINT('Origin',(25.,1.33974596215562,-1.2));
#2912=CARTESIAN_POINT('Origin',(25.,1.33974596215562,0.));
#2913=CARTESIAN_POINT('',(22.4,1.33974596215562,0.));
#2914=UNCERTAINTY_MEASURE_WITH_UNIT(LENGTH_MEASURE(0.01),#2918,
'DISTANCE_ACCURACY_VALUE',
'Maximum model space distance between geometric entities at asserted c
onnectivities');
#2915=UNCERTAINTY_MEASURE_WITH_UNIT(LENGTH_MEASURE(0.01),#2918,
'DISTANCE_ACCURACY_VALUE',
'Maximum model space distance between geometric entities at asserted c
onnectivities');
#2916=(
GEOMETRIC_REPRESENTATION_CONTEXT(3)
GLOBAL_UNCERTAINTY_ASSIGNED_CONTEXT((#2914))
GLOBAL_UNIT_ASSIGNED_CONTEXT((#2918,#2919,#2920))
REPRESENTATION_CONTEXT('','3D')
);
#2917=(
GEOMETRIC_REPRESENTATION_CONTEXT(3)
GLOBAL_UNCERTAINTY_ASSIGNED_CONTEXT((#2915))
GLOBAL_UNIT_ASSIGNED_CONTEXT((#2918,#2919,#2920))
REPRESENTATION_CONTEXT('','3D')
);
#2918=(
LENGTH_UNIT()
NAMED_UNIT(*)
SI_UNIT(.MILLI.,.METRE.)
);
#2919=(
NAMED_UNIT(*)
PLANE_ANGLE_UNIT()
SI_UNIT($,.RADIAN.)
);
#2920=(
NAMED_UNIT(*)
SI_UNIT($,.STERADIAN.)
SOLID_ANGLE_UNIT()
);
#2921=SHAPE_DEFINITION_REPRESENTATION(#2922,#2923);
#2922=PRODUCT_DEFINITION_SHAPE('',$,#2925);
#2923=SHAPE_REPRESENTATION('',(#1654),#2916);
#2924=PRODUCT_DEFINITION_CONTEXT('part definition',#2929,'design');
#2925=PRODUCT_DEFINITION('Leaf_Attachment_Render_bottom',
'Leaf_Attachment_Render_bottom v3',#2926,#2924);
#2926=PRODUCT_DEFINITION_FORMATION('',$,#2931);
#2927=PRODUCT_RELATED_PRODUCT_CATEGORY(
'Leaf_Attachment_Render_bottom v3','Leaf_Attachment_Render_bottom v3',(#2931));
#2928=APPLICATION_PROTOCOL_DEFINITION('international standard',
'automotive_design',2009,#2929);
#2929=APPLICATION_CONTEXT(
'Core Data for Automotive Mechanical Design Process');
#2930=PRODUCT_CONTEXT('part definition',#2929,'mechanical');
#2931=PRODUCT('Leaf_Attachment_Render_bottom',
'Leaf_Attachment_Render_bottom v3',$,(#2930));
#2932=PRESENTATION_STYLE_ASSIGNMENT((#2934));
#2933=PRESENTATION_STYLE_ASSIGNMENT((#2935));
#2934=SURFACE_STYLE_USAGE(.BOTH.,#2936);
#2935=SURFACE_STYLE_USAGE(.BOTH.,#2937);
#2936=SURFACE_SIDE_STYLE('',(#2938));
#2937=SURFACE_SIDE_STYLE('',(#2939));
#2938=SURFACE_STYLE_FILL_AREA(#2940);
#2939=SURFACE_STYLE_FILL_AREA(#2941);
#2940=FILL_AREA_STYLE('Steel - Satin',(#2942));
#2941=FILL_AREA_STYLE('Glass (Grey)',(#2943));
#2942=FILL_AREA_STYLE_COLOUR('Steel - Satin',#2944);
#2943=FILL_AREA_STYLE_COLOUR('Glass (Grey)',#2945);
#2944=COLOUR_RGB('Steel - Satin',0.627450980392157,0.627450980392157,0.627450980392157);
#2945=COLOUR_RGB('Glass (Grey)',0.501960784313725,0.501960784313725,0.501960784313725);
ENDSEC;
END-ISO-10303-21;
