# Supplementary material for: Design of a Chlorophyll Fluorescence Sensor Head for Continuous On-Leaf Measurements
Source: ACS Omega. 2026 Jun 25;11(26):39114–23. doi: 10.1021/acsomega.6c03026 (PMC13347658; doi:10.1021/acsomega.6c03026)
Supplement: Supplementary file 1 [file ao6c03026_si_001.zip › Leaf_Attachment_Top.step]

ISO-10303-21;
HEADER;
/* Generated by software containing ST-Developer
 * from STEP Tools, Inc. (www.steptools.com) 
 */

FILE_DESCRIPTION(
/* description */ (''),
/* implementation_level */ '2;1');

FILE_NAME(
/* name */ 'Leaf_Attachment_flex.step',
/* time_stamp */ '2026-02-04T11:01:33+01:00',
/* author */ (''),
/* organization */ (''),
/* preprocessor_version */ 'ST-DEVELOPER v20.1',
/* originating_system */ 'Autodesk Translation Framework v14.21.0.0',
/* authorisation */ '');

FILE_SCHEMA (('AUTOMOTIVE_DESIGN { 1 0 10303 214 3 1 1 }'));
ENDSEC;

DATA;
#10=MECHANICAL_DESIGN_GEOMETRIC_PRESENTATION_REPRESENTATION('',(#13),#4889);
#11=SHAPE_REPRESENTATION_RELATIONSHIP('SRR','None',#4895,#12);
#12=ADVANCED_BREP_SHAPE_REPRESENTATION('',(#14),#4888);
#13=STYLED_ITEM('',(#4907),#14);
#14=MANIFOLD_SOLID_BREP('Body1',#2774);
#15=SPHERICAL_SURFACE('',#2914,0.499999999999998);
#16=SPHERICAL_SURFACE('',#2934,0.5);
#17=SPHERICAL_SURFACE('',#3005,0.299999999999998);
#18=SPHERICAL_SURFACE('',#3015,0.3);
#19=(
BOUNDED_CURVE()
B_SPLINE_CURVE(2,(#4353,#4354,#4355),.UNSPECIFIED.,.F.,.F.)
B_SPLINE_CURVE_WITH_KNOTS((3,3),(0.,0.051961464056753),.UNSPECIFIED.)
CURVE()
GEOMETRIC_REPRESENTATION_ITEM()
RATIONAL_B_SPLINE_CURVE((1.,1.05762780246352,1.))
REPRESENTATION_ITEM('')
);
#20=CONICAL_SURFACE('',#2894,0.650000000000001,0.785398163397449);
#21=FACE_BOUND('',#310,.T.);
#22=FACE_BOUND('',#315,.T.);
#23=FACE_BOUND('',#321,.T.);
#24=FACE_BOUND('',#325,.T.);
#25=FACE_BOUND('',#326,.T.);
#26=FACE_BOUND('',#330,.T.);
#27=FACE_BOUND('',#334,.T.);
#28=FACE_BOUND('',#337,.T.);
#29=FACE_BOUND('',#340,.T.);
#30=FACE_BOUND('',#343,.T.);
#31=FACE_BOUND('',#346,.T.);
#32=FACE_BOUND('',#349,.T.);
#33=FACE_BOUND('',#352,.T.);
#34=FACE_BOUND('',#405,.T.);
#35=FACE_BOUND('',#406,.T.);
#36=FACE_BOUND('',#409,.T.);
#37=FACE_BOUND('',#430,.T.);
#38=FACE_BOUND('',#444,.T.);
#39=FACE_BOUND('',#446,.T.);
#40=FACE_BOUND('',#450,.T.);
#41=FACE_BOUND('',#455,.T.);
#42=FACE_BOUND('',#460,.T.);
#43=FACE_BOUND('',#465,.T.);
#44=FACE_BOUND('',#470,.T.);
#45=TOROIDAL_SURFACE('',#2788,2.85,0.5);
#46=TOROIDAL_SURFACE('',#2809,2.85,0.5);
#47=TOROIDAL_SURFACE('',#2831,2.85,0.5);
#48=TOROIDAL_SURFACE('',#2846,2.85,0.5);
#49=TOROIDAL_SURFACE('',#2857,2.85,0.5);
#50=TOROIDAL_SURFACE('',#2868,2.85,0.5);
#51=TOROIDAL_SURFACE('',#2907,1.,0.5);
#52=TOROIDAL_SURFACE('',#2918,1.,0.5);
#53=TOROIDAL_SURFACE('',#2940,1.,0.5);
#54=TOROIDAL_SURFACE('',#2947,1.,0.5);
#55=PLANE('',#2783);
#56=PLANE('',#2785);
#57=PLANE('',#2787);
#58=PLANE('',#2793);
#59=PLANE('',#2797);
#60=PLANE('',#2800);
#61=PLANE('',#2802);
#62=PLANE('',#2804);
#63=PLANE('',#2806);
#64=PLANE('',#2808);
#65=PLANE('',#2813);
#66=PLANE('',#2817);
#67=PLANE('',#2820);
#68=PLANE('',#2829);
#69=PLANE('',#2836);
#70=PLANE('',#2840);
#71=PLANE('',#2844);
#72=PLANE('',#2851);
#73=PLANE('',#2855);
#74=PLANE('',#2862);
#75=PLANE('',#2866);
#76=PLANE('',#2873);
#77=PLANE('',#2877);
#78=PLANE('',#2882);
#79=PLANE('',#2884);
#80=PLANE('',#2886);
#81=PLANE('',#2887);
#82=PLANE('',#2889);
#83=PLANE('',#2891);
#84=PLANE('',#2893);
#85=PLANE('',#2897);
#86=PLANE('',#2899);
#87=PLANE('',#2900);
#88=PLANE('',#2910);
#89=PLANE('',#2929);
#90=PLANE('',#2930);
#91=PLANE('',#2931);
#92=PLANE('',#2932);
#93=PLANE('',#2933);
#94=PLANE('',#2952);
#95=PLANE('',#2953);
#96=PLANE('',#2956);
#97=PLANE('',#2959);
#98=PLANE('',#2964);
#99=PLANE('',#2972);
#100=PLANE('',#2973);
#101=PLANE('',#2974);
#102=PLANE('',#2975);
#103=PLANE('',#2979);
#104=PLANE('',#2995);
#105=PLANE('',#2996);
#106=PLANE('',#3014);
#107=PLANE('',#3025);
#108=PLANE('',#3026);
#109=PLANE('',#3029);
#110=PLANE('',#3030);
#111=PLANE('',#3031);
#112=PLANE('',#3032);
#113=PLANE('',#3034);
#114=PLANE('',#3035);
#115=PLANE('',#3036);
#116=PLANE('',#3037);
#117=PLANE('',#3040);
#118=PLANE('',#3042);
#119=PLANE('',#3043);
#120=PLANE('',#3051);
#121=PLANE('',#3052);
#122=PLANE('',#3058);
#123=PLANE('',#3059);
#124=PLANE('',#3065);
#125=PLANE('',#3066);
#126=PLANE('',#3072);
#127=PLANE('',#3073);
#128=PLANE('',#3079);
#129=PLANE('',#3080);
#130=PLANE('',#3086);
#131=PLANE('',#3087);
#132=PLANE('',#3088);
#133=PLANE('',#3090);
#134=PLANE('',#3092);
#135=PLANE('',#3093);
#136=PLANE('',#3094);
#137=PLANE('',#3096);
#138=PLANE('',#3098);
#139=PLANE('',#3099);
#140=PLANE('',#3100);
#141=PLANE('',#3102);
#142=PLANE('',#3104);
#143=FACE_OUTER_BOUND('',#304,.T.);
#144=FACE_OUTER_BOUND('',#305,.T.);
#145=FACE_OUTER_BOUND('',#306,.T.);
#146=FACE_OUTER_BOUND('',#307,.T.);
#147=FACE_OUTER_BOUND('',#308,.T.);
#148=FACE_OUTER_BOUND('',#309,.T.);
#149=FACE_OUTER_BOUND('',#311,.T.);
#150=FACE_OUTER_BOUND('',#312,.T.);
#151=FACE_OUTER_BOUND('',#313,.T.);
#152=FACE_OUTER_BOUND('',#314,.T.);
#153=FACE_OUTER_BOUND('',#316,.T.);
#154=FACE_OUTER_BOUND('',#317,.T.);
#155=FACE_OUTER_BOUND('',#318,.T.);
#156=FACE_OUTER_BOUND('',#319,.T.);
#157=FACE_OUTER_BOUND('',#320,.T.);
#158=FACE_OUTER_BOUND('',#322,.T.);
#159=FACE_OUTER_BOUND('',#323,.T.);
#160=FACE_OUTER_BOUND('',#324,.T.);
#161=FACE_OUTER_BOUND('',#327,.T.);
#162=FACE_OUTER_BOUND('',#328,.T.);
#163=FACE_OUTER_BOUND('',#329,.T.);
#164=FACE_OUTER_BOUND('',#331,.T.);
#165=FACE_OUTER_BOUND('',#332,.T.);
#166=FACE_OUTER_BOUND('',#333,.T.);
#167=FACE_OUTER_BOUND('',#335,.T.);
#168=FACE_OUTER_BOUND('',#336,.T.);
#169=FACE_OUTER_BOUND('',#338,.T.);
#170=FACE_OUTER_BOUND('',#339,.T.);
#171=FACE_OUTER_BOUND('',#341,.T.);
#172=FACE_OUTER_BOUND('',#342,.T.);
#173=FACE_OUTER_BOUND('',#344,.T.);
#174=FACE_OUTER_BOUND('',#345,.T.);
#175=FACE_OUTER_BOUND('',#347,.T.);
#176=FACE_OUTER_BOUND('',#348,.T.);
#177=FACE_OUTER_BOUND('',#350,.T.);
#178=FACE_OUTER_BOUND('',#351,.T.);
#179=FACE_OUTER_BOUND('',#353,.T.);
#180=FACE_OUTER_BOUND('',#354,.T.);
#181=FACE_OUTER_BOUND('',#355,.T.);
#182=FACE_OUTER_BOUND('',#356,.T.);
#183=FACE_OUTER_BOUND('',#357,.T.);
#184=FACE_OUTER_BOUND('',#358,.T.);
#185=FACE_OUTER_BOUND('',#359,.T.);
#186=FACE_OUTER_BOUND('',#360,.T.);
#187=FACE_OUTER_BOUND('',#361,.T.);
#188=FACE_OUTER_BOUND('',#362,.T.);
#189=FACE_OUTER_BOUND('',#363,.T.);
#190=FACE_OUTER_BOUND('',#364,.T.);
#191=FACE_OUTER_BOUND('',#365,.T.);
#192=FACE_OUTER_BOUND('',#366,.T.);
#193=FACE_OUTER_BOUND('',#367,.T.);
#194=FACE_OUTER_BOUND('',#368,.T.);
#195=FACE_OUTER_BOUND('',#369,.T.);
#196=FACE_OUTER_BOUND('',#370,.T.);
#197=FACE_OUTER_BOUND('',#371,.T.);
#198=FACE_OUTER_BOUND('',#372,.T.);
#199=FACE_OUTER_BOUND('',#373,.T.);
#200=FACE_OUTER_BOUND('',#374,.T.);
#201=FACE_OUTER_BOUND('',#375,.T.);
#202=FACE_OUTER_BOUND('',#376,.T.);
#203=FACE_OUTER_BOUND('',#377,.T.);
#204=FACE_OUTER_BOUND('',#378,.T.);
#205=FACE_OUTER_BOUND('',#379,.T.);
#206=FACE_OUTER_BOUND('',#380,.T.);
#207=FACE_OUTER_BOUND('',#381,.T.);
#208=FACE_OUTER_BOUND('',#382,.T.);
#209=FACE_OUTER_BOUND('',#383,.T.);
#210=FACE_OUTER_BOUND('',#384,.T.);
#211=FACE_OUTER_BOUND('',#385,.T.);
#212=FACE_OUTER_BOUND('',#386,.T.);
#213=FACE_OUTER_BOUND('',#387,.T.);
#214=FACE_OUTER_BOUND('',#388,.T.);
#215=FACE_OUTER_BOUND('',#389,.T.);
#216=FACE_OUTER_BOUND('',#390,.T.);
#217=FACE_OUTER_BOUND('',#391,.T.);
#218=FACE_OUTER_BOUND('',#392,.T.);
#219=FACE_OUTER_BOUND('',#393,.T.);
#220=FACE_OUTER_BOUND('',#394,.T.);
#221=FACE_OUTER_BOUND('',#395,.T.);
#222=FACE_OUTER_BOUND('',#396,.T.);
#223=FACE_OUTER_BOUND('',#397,.T.);
#224=FACE_OUTER_BOUND('',#398,.T.);
#225=FACE_OUTER_BOUND('',#399,.T.);
#226=FACE_OUTER_BOUND('',#400,.T.);
#227=FACE_OUTER_BOUND('',#401,.T.);
#228=FACE_OUTER_BOUND('',#402,.T.);
#229=FACE_OUTER_BOUND('',#403,.T.);
#230=FACE_OUTER_BOUND('',#404,.T.);
#231=FACE_OUTER_BOUND('',#407,.T.);
#232=FACE_OUTER_BOUND('',#408,.T.);
#233=FACE_OUTER_BOUND('',#410,.T.);
#234=FACE_OUTER_BOUND('',#411,.T.);
#235=FACE_OUTER_BOUND('',#412,.T.);
#236=FACE_OUTER_BOUND('',#413,.T.);
#237=FACE_OUTER_BOUND('',#414,.T.);
#238=FACE_OUTER_BOUND('',#415,.T.);
#239=FACE_OUTER_BOUND('',#416,.T.);
#240=FACE_OUTER_BOUND('',#417,.T.);
#241=FACE_OUTER_BOUND('',#418,.T.);
#242=FACE_OUTER_BOUND('',#419,.T.);
#243=FACE_OUTER_BOUND('',#420,.T.);
#244=FACE_OUTER_BOUND('',#421,.T.);
#245=FACE_OUTER_BOUND('',#422,.T.);
#246=FACE_OUTER_BOUND('',#423,.T.);
#247=FACE_OUTER_BOUND('',#424,.T.);
#248=FACE_OUTER_BOUND('',#425,.T.);
#249=FACE_OUTER_BOUND('',#426,.T.);
#250=FACE_OUTER_BOUND('',#427,.T.);
#251=FACE_OUTER_BOUND('',#428,.T.);
#252=FACE_OUTER_BOUND('',#429,.T.);
#253=FACE_OUTER_BOUND('',#431,.T.);
#254=FACE_OUTER_BOUND('',#432,.T.);
#255=FACE_OUTER_BOUND('',#433,.T.);
#256=FACE_OUTER_BOUND('',#434,.T.);
#257=FACE_OUTER_BOUND('',#435,.T.);
#258=FACE_OUTER_BOUND('',#436,.T.);
#259=FACE_OUTER_BOUND('',#437,.T.);
#260=FACE_OUTER_BOUND('',#438,.T.);
#261=FACE_OUTER_BOUND('',#439,.T.);
#262=FACE_OUTER_BOUND('',#440,.T.);
#263=FACE_OUTER_BOUND('',#441,.T.);
#264=FACE_OUTER_BOUND('',#442,.T.);
#265=FACE_OUTER_BOUND('',#443,.T.);
#266=FACE_OUTER_BOUND('',#445,.T.);
#267=FACE_OUTER_BOUND('',#447,.T.);
#268=FACE_OUTER_BOUND('',#448,.T.);
#269=FACE_OUTER_BOUND('',#449,.T.);
#270=FACE_OUTER_BOUND('',#451,.T.);
#271=FACE_OUTER_BOUND('',#452,.T.);
#272=FACE_OUTER_BOUND('',#453,.T.);
#273=FACE_OUTER_BOUND('',#454,.T.);
#274=FACE_OUTER_BOUND('',#456,.T.);
#275=FACE_OUTER_BOUND('',#457,.T.);
#276=FACE_OUTER_BOUND('',#458,.T.);
#277=FACE_OUTER_BOUND('',#459,.T.);
#278=FACE_OUTER_BOUND('',#461,.T.);
#279=FACE_OUTER_BOUND('',#462,.T.);
#280=FACE_OUTER_BOUND('',#463,.T.);
#281=FACE_OUTER_BOUND('',#464,.T.);
#282=FACE_OUTER_BOUND('',#466,.T.);
#283=FACE_OUTER_BOUND('',#467,.T.);
#284=FACE_OUTER_BOUND('',#468,.T.);
#285=FACE_OUTER_BOUND('',#469,.T.);
#286=FACE_OUTER_BOUND('',#471,.T.);
#287=FACE_OUTER_BOUND('',#472,.T.);
#288=FACE_OUTER_BOUND('',#473,.T.);
#289=FACE_OUTER_BOUND('',#474,.T.);
#290=FACE_OUTER_BOUND('',#475,.T.);
#291=FACE_OUTER_BOUND('',#476,.T.);
#292=FACE_OUTER_BOUND('',#477,.T.);
#293=FACE_OUTER_BOUND('',#478,.T.);
#294=FACE_OUTER_BOUND('',#479,.T.);
#295=FACE_OUTER_BOUND('',#480,.T.);
#296=FACE_OUTER_BOUND('',#481,.T.);
#297=FACE_OUTER_BOUND('',#482,.T.);
#298=FACE_OUTER_BOUND('',#483,.T.);
#299=FACE_OUTER_BOUND('',#484,.T.);
#300=FACE_OUTER_BOUND('',#485,.T.);
#301=FACE_OUTER_BOUND('',#486,.T.);
#302=FACE_OUTER_BOUND('',#487,.T.);
#303=FACE_OUTER_BOUND('',#488,.T.);
#304=EDGE_LOOP('',(#1757,#1758,#1759,#1760,#1761,#1762,#1763,#1764,#1765,
#1766));
#305=EDGE_LOOP('',(#1767,#1768,#1769));
#306=EDGE_LOOP('',(#1770,#1771,#1772,#1773));
#307=EDGE_LOOP('',(#1774,#1775,#1776,#1777));
#308=EDGE_LOOP('',(#1778,#1779,#1780,#1781,#1782,#1783,#1784));
#309=EDGE_LOOP('',(#1785));
#310=EDGE_LOOP('',(#1786));
#311=EDGE_LOOP('',(#1787,#1788,#1789,#1790));
#312=EDGE_LOOP('',(#1791,#1792,#1793,#1794));
#313=EDGE_LOOP('',(#1795,#1796,#1797));
#314=EDGE_LOOP('',(#1798));
#315=EDGE_LOOP('',(#1799));
#316=EDGE_LOOP('',(#1800,#1801,#1802));
#317=EDGE_LOOP('',(#1803,#1804,#1805,#1806));
#318=EDGE_LOOP('',(#1807,#1808,#1809,#1810,#1811));
#319=EDGE_LOOP('',(#1812,#1813,#1814,#1815,#1816,#1817,#1818));
#320=EDGE_LOOP('',(#1819));
#321=EDGE_LOOP('',(#1820));
#322=EDGE_LOOP('',(#1821,#1822,#1823,#1824));
#323=EDGE_LOOP('',(#1825,#1826,#1827,#1828));
#324=EDGE_LOOP('',(#1829,#1830,#1831,#1832,#1833,#1834,#1835,#1836,#1837,
#1838));
#325=EDGE_LOOP('',(#1839,#1840,#1841,#1842));
#326=EDGE_LOOP('',(#1843,#1844,#1845,#1846));
#327=EDGE_LOOP('',(#1847,#1848,#1849));
#328=EDGE_LOOP('',(#1850,#1851,#1852,#1853,#1854));
#329=EDGE_LOOP('',(#1855));
#330=EDGE_LOOP('',(#1856));
#331=EDGE_LOOP('',(#1857,#1858,#1859,#1860));
#332=EDGE_LOOP('',(#1861,#1862,#1863,#1864,#1865));
#333=EDGE_LOOP('',(#1866));
#334=EDGE_LOOP('',(#1867));
#335=EDGE_LOOP('',(#1868,#1869,#1870,#1871,#1872));
#336=EDGE_LOOP('',(#1873));
#337=EDGE_LOOP('',(#1874));
#338=EDGE_LOOP('',(#1875,#1876,#1877,#1878));
#339=EDGE_LOOP('',(#1879));
#340=EDGE_LOOP('',(#1880));
#341=EDGE_LOOP('',(#1881,#1882,#1883,#1884,#1885));
#342=EDGE_LOOP('',(#1886));
#343=EDGE_LOOP('',(#1887));
#344=EDGE_LOOP('',(#1888,#1889,#1890,#1891));
#345=EDGE_LOOP('',(#1892));
#346=EDGE_LOOP('',(#1893));
#347=EDGE_LOOP('',(#1894,#1895,#1896,#1897,#1898));
#348=EDGE_LOOP('',(#1899));
#349=EDGE_LOOP('',(#1900));
#350=EDGE_LOOP('',(#1901,#1902,#1903,#1904));
#351=EDGE_LOOP('',(#1905));
#352=EDGE_LOOP('',(#1906));
#353=EDGE_LOOP('',(#1907,#1908,#1909,#1910));
#354=EDGE_LOOP('',(#1911,#1912,#1913,#1914,#1915,#1916,#1917));
#355=EDGE_LOOP('',(#1918,#1919,#1920,#1921,#1922,#1923,#1924));
#356=EDGE_LOOP('',(#1925,#1926,#1927));
#357=EDGE_LOOP('',(#1928,#1929,#1930,#1931,#1932,#1933));
#358=EDGE_LOOP('',(#1934,#1935,#1936));
#359=EDGE_LOOP('',(#1937,#1938,#1939,#1940,#1941,#1942));
#360=EDGE_LOOP('',(#1943,#1944,#1945,#1946));
#361=EDGE_LOOP('',(#1947,#1948,#1949,#1950));
#362=EDGE_LOOP('',(#1951,#1952,#1953,#1954,#1955));
#363=EDGE_LOOP('',(#1956,#1957,#1958,#1959));
#364=EDGE_LOOP('',(#1960,#1961,#1962,#1963,#1964));
#365=EDGE_LOOP('',(#1965,#1966,#1967,#1968,#1969,#1970,#1971,#1972));
#366=EDGE_LOOP('',(#1973,#1974,#1975,#1976));
#367=EDGE_LOOP('',(#1977,#1978,#1979,#1980));
#368=EDGE_LOOP('',(#1981,#1982,#1983,#1984,#1985,#1986,#1987,#1988,#1989,
#1990,#1991,#1992));
#369=EDGE_LOOP('',(#1993,#1994,#1995));
#370=EDGE_LOOP('',(#1996,#1997,#1998,#1999));
#371=EDGE_LOOP('',(#2000,#2001,#2002,#2003));
#372=EDGE_LOOP('',(#2004,#2005,#2006,#2007));
#373=EDGE_LOOP('',(#2008,#2009,#2010,#2011));
#374=EDGE_LOOP('',(#2012,#2013,#2014,#2015));
#375=EDGE_LOOP('',(#2016,#2017,#2018,#2019));
#376=EDGE_LOOP('',(#2020,#2021,#2022,#2023));
#377=EDGE_LOOP('',(#2024,#2025,#2026,#2027));
#378=EDGE_LOOP('',(#2028,#2029,#2030,#2031));
#379=EDGE_LOOP('',(#2032,#2033,#2034,#2035));
#380=EDGE_LOOP('',(#2036,#2037,#2038,#2039,#2040,#2041,#2042,#2043,#2044,
#2045));
#381=EDGE_LOOP('',(#2046,#2047,#2048));
#382=EDGE_LOOP('',(#2049,#2050,#2051,#2052));
#383=EDGE_LOOP('',(#2053,#2054,#2055,#2056,#2057,#2058));
#384=EDGE_LOOP('',(#2059,#2060,#2061,#2062));
#385=EDGE_LOOP('',(#2063,#2064,#2065,#2066));
#386=EDGE_LOOP('',(#2067,#2068,#2069,#2070));
#387=EDGE_LOOP('',(#2071,#2072,#2073,#2074));
#388=EDGE_LOOP('',(#2075,#2076,#2077,#2078));
#389=EDGE_LOOP('',(#2079,#2080,#2081,#2082,#2083,#2084));
#390=EDGE_LOOP('',(#2085,#2086,#2087,#2088));
#391=EDGE_LOOP('',(#2089,#2090,#2091,#2092,#2093,#2094));
#392=EDGE_LOOP('',(#2095,#2096,#2097,#2098));
#393=EDGE_LOOP('',(#2099,#2100,#2101,#2102,#2103,#2104,#2105,#2106));
#394=EDGE_LOOP('',(#2107,#2108,#2109,#2110,#2111,#2112));
#395=EDGE_LOOP('',(#2113,#2114,#2115,#2116));
#396=EDGE_LOOP('',(#2117,#2118,#2119,#2120));
#397=EDGE_LOOP('',(#2121,#2122,#2123,#2124,#2125,#2126,#2127));
#398=EDGE_LOOP('',(#2128,#2129,#2130,#2131));
#399=EDGE_LOOP('',(#2132,#2133,#2134,#2135,#2136,#2137,#2138));
#400=EDGE_LOOP('',(#2139,#2140,#2141,#2142));
#401=EDGE_LOOP('',(#2143,#2144,#2145,#2146,#2147,#2148));
#402=EDGE_LOOP('',(#2149,#2150,#2151,#2152,#2153));
#403=EDGE_LOOP('',(#2154,#2155,#2156,#2157));
#404=EDGE_LOOP('',(#2158,#2159,#2160,#2161,#2162,#2163,#2164,#2165,#2166,
#2167,#2168,#2169,#2170,#2171,#2172,#2173,#2174,#2175,#2176,#2177,#2178,
#2179,#2180,#2181,#2182,#2183,#2184,#2185,#2186,#2187));
#405=EDGE_LOOP('',(#2188,#2189,#2190,#2191));
#406=EDGE_LOOP('',(#2192,#2193,#2194,#2195));
#407=EDGE_LOOP('',(#2196,#2197,#2198,#2199));
#408=EDGE_LOOP('',(#2200,#2201,#2202,#2203,#2204,#2205,#2206,#2207,#2208,
#2209,#2210,#2211,#2212));
#409=EDGE_LOOP('',(#2213));
#410=EDGE_LOOP('',(#2214,#2215));
#411=EDGE_LOOP('',(#2216,#2217,#2218,#2219,#2220,#2221));
#412=EDGE_LOOP('',(#2222,#2223));
#413=EDGE_LOOP('',(#2224,#2225,#2226));
#414=EDGE_LOOP('',(#2227,#2228,#2229,#2230));
#415=EDGE_LOOP('',(#2231,#2232,#2233,#2234,#2235));
#416=EDGE_LOOP('',(#2236,#2237,#2238,#2239,#2240));
#417=EDGE_LOOP('',(#2241,#2242,#2243,#2244));
#418=EDGE_LOOP('',(#2245,#2246,#2247));
#419=EDGE_LOOP('',(#2248,#2249,#2250,#2251,#2252));
#420=EDGE_LOOP('',(#2253,#2254,#2255,#2256,#2257));
#421=EDGE_LOOP('',(#2258,#2259,#2260,#2261,#2262));
#422=EDGE_LOOP('',(#2263,#2264,#2265,#2266,#2267));
#423=EDGE_LOOP('',(#2268,#2269,#2270,#2271,#2272,#2273,#2274,#2275,#2276,
#2277,#2278,#2279,#2280,#2281,#2282,#2283,#2284,#2285,#2286,#2287,#2288,
#2289,#2290,#2291));
#424=EDGE_LOOP('',(#2292,#2293,#2294));
#425=EDGE_LOOP('',(#2295,#2296,#2297,#2298,#2299));
#426=EDGE_LOOP('',(#2300,#2301));
#427=EDGE_LOOP('',(#2302,#2303,#2304,#2305,#2306));
#428=EDGE_LOOP('',(#2307,#2308));
#429=EDGE_LOOP('',(#2309,#2310,#2311,#2312,#2313));
#430=EDGE_LOOP('',(#2314));
#431=EDGE_LOOP('',(#2315,#2316,#2317,#2318));
#432=EDGE_LOOP('',(#2319,#2320,#2321,#2322,#2323,#2324,#2325,#2326,#2327,
#2328,#2329,#2330,#2331,#2332,#2333,#2334,#2335,#2336));
#433=EDGE_LOOP('',(#2337,#2338,#2339,#2340));
#434=EDGE_LOOP('',(#2341,#2342,#2343,#2344));
#435=EDGE_LOOP('',(#2345,#2346,#2347,#2348));
#436=EDGE_LOOP('',(#2349,#2350,#2351,#2352));
#437=EDGE_LOOP('',(#2353,#2354,#2355,#2356));
#438=EDGE_LOOP('',(#2357,#2358,#2359,#2360));
#439=EDGE_LOOP('',(#2361,#2362,#2363,#2364));
#440=EDGE_LOOP('',(#2365,#2366,#2367,#2368));
#441=EDGE_LOOP('',(#2369,#2370,#2371,#2372));
#442=EDGE_LOOP('',(#2373,#2374,#2375,#2376));
#443=EDGE_LOOP('',(#2377));
#444=EDGE_LOOP('',(#2378));
#445=EDGE_LOOP('',(#2379));
#446=EDGE_LOOP('',(#2380));
#447=EDGE_LOOP('',(#2381,#2382,#2383,#2384));
#448=EDGE_LOOP('',(#2385,#2386,#2387,#2388));
#449=EDGE_LOOP('',(#2389));
#450=EDGE_LOOP('',(#2390));
#451=EDGE_LOOP('',(#2391));
#452=EDGE_LOOP('',(#2392,#2393,#2394,#2395));
#453=EDGE_LOOP('',(#2396,#2397,#2398,#2399));
#454=EDGE_LOOP('',(#2400));
#455=EDGE_LOOP('',(#2401));
#456=EDGE_LOOP('',(#2402));
#457=EDGE_LOOP('',(#2403,#2404,#2405,#2406));
#458=EDGE_LOOP('',(#2407,#2408,#2409,#2410));
#459=EDGE_LOOP('',(#2411));
#460=EDGE_LOOP('',(#2412));
#461=EDGE_LOOP('',(#2413));
#462=EDGE_LOOP('',(#2414,#2415,#2416,#2417));
#463=EDGE_LOOP('',(#2418,#2419,#2420,#2421));
#464=EDGE_LOOP('',(#2422));
#465=EDGE_LOOP('',(#2423));
#466=EDGE_LOOP('',(#2424));
#467=EDGE_LOOP('',(#2425,#2426,#2427,#2428));
#468=EDGE_LOOP('',(#2429,#2430,#2431,#2432));
#469=EDGE_LOOP('',(#2433));
#470=EDGE_LOOP('',(#2434));
#471=EDGE_LOOP('',(#2435));
#472=EDGE_LOOP('',(#2436,#2437,#2438,#2439));
#473=EDGE_LOOP('',(#2440,#2441,#2442,#2443,#2444,#2445,#2446,#2447,#2448,
#2449,#2450,#2451,#2452));
#474=EDGE_LOOP('',(#2453,#2454,#2455,#2456));
#475=EDGE_LOOP('',(#2457,#2458,#2459,#2460,#2461,#2462,#2463,#2464,#2465,
#2466,#2467,#2468,#2469));
#476=EDGE_LOOP('',(#2470,#2471,#2472,#2473));
#477=EDGE_LOOP('',(#2474,#2475,#2476,#2477,#2478,#2479,#2480));
#478=EDGE_LOOP('',(#2481,#2482,#2483,#2484,#2485,#2486,#2487,#2488,#2489,
#2490,#2491,#2492));
#479=EDGE_LOOP('',(#2493,#2494,#2495,#2496,#2497,#2498,#2499,#2500,#2501));
#480=EDGE_LOOP('',(#2502,#2503,#2504,#2505));
#481=EDGE_LOOP('',(#2506,#2507,#2508,#2509,#2510,#2511,#2512,#2513,#2514,
#2515,#2516,#2517));
#482=EDGE_LOOP('',(#2518,#2519,#2520,#2521));
#483=EDGE_LOOP('',(#2522,#2523,#2524,#2525));
#484=EDGE_LOOP('',(#2526,#2527,#2528,#2529));
#485=EDGE_LOOP('',(#2530,#2531,#2532,#2533,#2534,#2535,#2536,#2537,#2538,
#2539,#2540));
#486=EDGE_LOOP('',(#2541,#2542,#2543,#2544));
#487=EDGE_LOOP('',(#2545,#2546,#2547,#2548,#2549,#2550,#2551,#2552,#2553));
#488=EDGE_LOOP('',(#2554));
#489=B_SPLINE_CURVE_WITH_KNOTS('',3,(#3990,#3991,#3992,#3993,#3994,#3995),
 .UNSPECIFIED.,.F.,.F.,(4,2,4),(0.505907360159819,0.560097170307591,0.633473195965693),
 .UNSPECIFIED.);
#490=B_SPLINE_CURVE_WITH_KNOTS('',3,(#3999,#4000,#4001,#4002,#4003,#4004),
 .UNSPECIFIED.,.F.,.F.,(4,2,4),(0.0606650335367405,0.0616271345393841,0.0847678737451265),
 .UNSPECIFIED.);
#491=B_SPLINE_CURVE_WITH_KNOTS('',3,(#4008,#4009,#4010,#4011,#4012,#4013,
#4014,#4015),.UNSPECIFIED.,.F.,.F.,(4,2,2,4),(0.498768186928163,0.539467768742506,
0.581843113168851,0.602480037737346),.UNSPECIFIED.);
#492=B_SPLINE_CURVE_WITH_KNOTS('',3,(#4039,#4040,#4041,#4042,#4043,#4044,
#4045,#4046,#4047,#4048,#4049,#4050,#4051,#4052),.UNSPECIFIED.,.F.,.F.,
(4,2,2,2,2,2,4),(0.107532049859546,0.115027090121598,0.174556772915968,
0.234086455710339,0.248318399208776,0.256238404183115,0.261835159373952),
 .UNSPECIFIED.);
#493=B_SPLINE_CURVE_WITH_KNOTS('',3,(#4061,#4062,#4063,#4064),
 .UNSPECIFIED.,.F.,.F.,(4,4),(0.,0.0224524406683864),.UNSPECIFIED.);
#494=B_SPLINE_CURVE_WITH_KNOTS('',3,(#4109,#4110,#4111,#4112,#4113,#4114),
 .UNSPECIFIED.,.F.,.F.,(4,2,4),(0.174556772915923,0.234086455710278,0.241581495972337),
 .UNSPECIFIED.);
#495=B_SPLINE_CURVE_WITH_KNOTS('',3,(#4116,#4117,#4118,#4119,#4120,#4121,
#4122,#4123,#4124,#4125),.UNSPECIFIED.,.F.,.F.,(4,2,2,2,4),(0.0872783864579614,
0.0928751416487972,0.100795146623134,0.115027090121568,0.174556772915923),
 .UNSPECIFIED.);
#496=B_SPLINE_CURVE_WITH_KNOTS('',3,(#4132,#4133,#4134,#4135),
 .UNSPECIFIED.,.F.,.F.,(4,4),(-0.0224524406683721,0.),.UNSPECIFIED.);
#497=B_SPLINE_CURVE_WITH_KNOTS('',3,(#4385,#4386,#4387,#4388,#4389,#4390),
 .UNSPECIFIED.,.F.,.F.,(4,2,4),(0.,0.058781409566454,0.0970130228477888),
 .UNSPECIFIED.);
#498=B_SPLINE_CURVE_WITH_KNOTS('',3,(#4424,#4425,#4426,#4427,#4428,#4429),
 .UNSPECIFIED.,.F.,.F.,(4,2,4),(0.252766120019254,0.290997733300589,0.349779142867043),
 .UNSPECIFIED.);
#499=B_SPLINE_CURVE_WITH_KNOTS('',3,(#4493,#4494,#4495,#4496),
 .UNSPECIFIED.,.F.,.F.,(4,4),(0.0488258684054652,0.074216398899631),
 .UNSPECIFIED.);
#500=B_SPLINE_CURVE_WITH_KNOTS('',3,(#4504,#4505,#4506,#4507,#4508,#4509),
 .UNSPECIFIED.,.F.,.F.,(4,2,4),(0.,0.058781409566454,0.06100138491025),
 .UNSPECIFIED.);
#501=B_SPLINE_CURVE_WITH_KNOTS('',3,(#4510,#4511,#4512,#4513),
 .UNSPECIFIED.,.F.,.F.,(4,4),(0.0610013849106879,0.0753758280902194),
 .UNSPECIFIED.);
#502=B_SPLINE_CURVE_WITH_KNOTS('',3,(#4526,#4527,#4528,#4529,#4530,#4531),
 .UNSPECIFIED.,.F.,.F.,(4,2,4),(0.,0.0587814095664543,0.0970130228477892),
 .UNSPECIFIED.);
#503=B_SPLINE_CURVE_WITH_KNOTS('',3,(#4589,#4590,#4591,#4592,#4593,#4594,
#4595,#4596,#4597,#4598,#4599,#4600),.UNSPECIFIED.,.F.,.F.,(4,2,2,2,2,4),
(0.0952377534869526,0.101292345928165,0.107346938369377,0.119456123251802,
0.132120022709562,0.144783922167322),.UNSPECIFIED.);
#504=ELLIPSE('',#2778,2.22096512918618,1.55);
#505=ELLIPSE('',#2779,2.74939493093765,1.55);
#506=ELLIPSE('',#2780,2.46118471234813,1.55);
#507=ELLIPSE('',#2781,2.74939493093765,1.55);
#508=ELLIPSE('',#2782,2.05184676343376,1.55);
#509=ELLIPSE('',#2880,0.935677055335701,0.5);
#510=ELLIPSE('',#2881,0.51763809020504,0.5);
#511=ELLIPSE('',#2883,2.46118471234813,1.55);
#512=ELLIPSE('',#2885,2.74939493093765,1.55);
#513=ELLIPSE('',#2888,1.60455664127338,1.55);
#514=ELLIPSE('',#2890,1.88121738812507,1.55);
#515=ELLIPSE('',#2892,0.424264068711928,0.3);
#516=ELLIPSE('',#2898,2.46118471234813,1.55);
#517=ELLIPSE('',#2905,0.793930552370365,0.5);
#518=ELLIPSE('',#2913,2.90059887154068,1.55);
#519=ELLIPSE('',#2924,0.577350269189627,0.5);
#520=ELLIPSE('',#2926,0.935677055335701,0.5);
#521=ELLIPSE('',#2958,0.707106781186548,0.5);
#522=ELLIPSE('',#2962,1.,0.5);
#523=ELLIPSE('',#2968,0.707106781186548,0.5);
#524=ELLIPSE('',#3002,2.05184676343376,1.55);
#525=ELLIPSE('',#3011,0.424264068711929,0.3);
#526=ELLIPSE('',#3013,0.346410161513776,0.3);
#527=ELLIPSE('',#3020,0.346410161513776,0.3);
#528=ELLIPSE('',#3022,0.424264068711929,0.3);
#529=ELLIPSE('',#3024,0.424264068711928,0.3);
#530=ELLIPSE('',#3027,4.73761543394987,3.35);
#531=ELLIPSE('',#3028,4.73761543394987,3.35);
#532=CIRCLE('',#2777,1.55);
#533=CIRCLE('',#2784,3.35);
#534=CIRCLE('',#2786,3.35);
#535=CIRCLE('',#2789,2.85);
#536=CIRCLE('',#2790,0.5);
#537=CIRCLE('',#2791,3.35);
#538=CIRCLE('',#2792,3.35);
#539=CIRCLE('',#2794,2.6);
#540=CIRCLE('',#2796,2.6);
#541=CIRCLE('',#2798,3.35);
#542=CIRCLE('',#2799,3.35);
#543=CIRCLE('',#2801,3.35);
#544=CIRCLE('',#2803,2.35);
#545=CIRCLE('',#2805,3.35);
#546=CIRCLE('',#2807,3.35);
#547=CIRCLE('',#2810,2.85);
#548=CIRCLE('',#2811,0.5);
#549=CIRCLE('',#2812,3.35);
#550=CIRCLE('',#2814,2.6);
#551=CIRCLE('',#2816,2.6);
#552=CIRCLE('',#2818,3.35);
#553=CIRCLE('',#2819,3.35);
#554=CIRCLE('',#2821,3.35);
#555=CIRCLE('',#2822,3.35);
#556=CIRCLE('',#2823,3.35);
#557=CIRCLE('',#2824,3.35);
#558=CIRCLE('',#2825,1.);
#559=CIRCLE('',#2826,1.);
#560=CIRCLE('',#2827,1.);
#561=CIRCLE('',#2828,1.);
#562=CIRCLE('',#2830,3.35);
#563=CIRCLE('',#2832,2.85);
#564=CIRCLE('',#2833,0.5);
#565=CIRCLE('',#2834,3.35);
#566=CIRCLE('',#2835,3.35);
#567=CIRCLE('',#2837,2.6);
#568=CIRCLE('',#2839,2.6);
#569=CIRCLE('',#2841,3.35);
#570=CIRCLE('',#2842,3.35);
#571=CIRCLE('',#2843,3.35);
#572=CIRCLE('',#2845,2.35);
#573=CIRCLE('',#2847,2.85);
#574=CIRCLE('',#2848,0.5);
#575=CIRCLE('',#2849,3.35);
#576=CIRCLE('',#2850,3.35);
#577=CIRCLE('',#2852,2.6);
#578=CIRCLE('',#2854,2.6);
#579=CIRCLE('',#2856,2.35);
#580=CIRCLE('',#2858,2.85);
#581=CIRCLE('',#2859,0.5);
#582=CIRCLE('',#2860,3.35);
#583=CIRCLE('',#2861,3.35);
#584=CIRCLE('',#2863,2.6);
#585=CIRCLE('',#2865,2.6);
#586=CIRCLE('',#2867,2.35);
#587=CIRCLE('',#2869,2.85);
#588=CIRCLE('',#2870,0.5);
#589=CIRCLE('',#2871,3.35);
#590=CIRCLE('',#2872,3.35);
#591=CIRCLE('',#2874,2.6);
#592=CIRCLE('',#2876,2.6);
#593=CIRCLE('',#2878,2.35);
#594=CIRCLE('',#2895,0.8);
#595=CIRCLE('',#2896,0.500000000000001);
#596=CIRCLE('',#2902,0.8);
#597=CIRCLE('',#2903,0.8);
#598=CIRCLE('',#2906,0.499999999999998);
#599=CIRCLE('',#2908,0.5);
#600=CIRCLE('',#2909,1.);
#601=CIRCLE('',#2911,0.5);
#602=CIRCLE('',#2912,0.5);
#603=CIRCLE('',#2915,0.499999999999998);
#604=CIRCLE('',#2916,0.499999999999998);
#605=CIRCLE('',#2917,0.5);
#606=CIRCLE('',#2919,0.499999999999998);
#607=CIRCLE('',#2920,0.5);
#608=CIRCLE('',#2921,1.);
#609=CIRCLE('',#2935,0.499999999999998);
#610=CIRCLE('',#2936,0.5);
#611=CIRCLE('',#2937,0.499999999999998);
#612=CIRCLE('',#2939,0.5);
#613=CIRCLE('',#2941,1.);
#614=CIRCLE('',#2942,0.499999999999998);
#615=CIRCLE('',#2943,0.5);
#616=CIRCLE('',#2946,0.499999999999998);
#617=CIRCLE('',#2948,1.);
#618=CIRCLE('',#2949,0.5);
#619=CIRCLE('',#2951,0.5);
#620=CIRCLE('',#2955,0.5);
#621=CIRCLE('',#2963,0.5);
#622=CIRCLE('',#2966,0.5);
#623=CIRCLE('',#2967,0.5);
#624=CIRCLE('',#2970,0.5);
#625=CIRCLE('',#2971,0.5);
#626=CIRCLE('',#2977,0.8);
#627=CIRCLE('',#2978,0.8);
#628=CIRCLE('',#2980,3.35);
#629=CIRCLE('',#2981,3.35);
#630=CIRCLE('',#2982,3.35);
#631=CIRCLE('',#2983,3.35);
#632=CIRCLE('',#2984,3.35);
#633=CIRCLE('',#2985,3.35);
#634=CIRCLE('',#2986,3.35);
#635=CIRCLE('',#2987,3.35);
#636=CIRCLE('',#2988,3.35);
#637=CIRCLE('',#2989,3.35);
#638=CIRCLE('',#2990,3.35);
#639=CIRCLE('',#2991,1.);
#640=CIRCLE('',#2992,1.);
#641=CIRCLE('',#2993,1.);
#642=CIRCLE('',#2994,1.);
#643=CIRCLE('',#2997,1.55);
#644=CIRCLE('',#2998,1.55);
#645=CIRCLE('',#2999,1.55);
#646=CIRCLE('',#3003,1.55);
#647=CIRCLE('',#3006,0.299999999999998);
#648=CIRCLE('',#3007,0.299999999999998);
#649=CIRCLE('',#3008,0.3);
#650=CIRCLE('',#3016,0.300000000000002);
#651=CIRCLE('',#3017,0.3);
#652=CIRCLE('',#3018,0.299999999999998);
#653=CIRCLE('',#3046,2.1);
#654=CIRCLE('',#3047,2.1);
#655=CIRCLE('',#3049,2.35);
#656=CIRCLE('',#3050,2.35);
#657=CIRCLE('',#3054,2.1);
#658=CIRCLE('',#3055,2.1);
#659=CIRCLE('',#3057,2.35);
#660=CIRCLE('',#3061,2.1);
#661=CIRCLE('',#3062,2.1);
#662=CIRCLE('',#3064,2.35);
#663=CIRCLE('',#3068,2.1);
#664=CIRCLE('',#3069,2.1);
#665=CIRCLE('',#3071,2.35);
#666=CIRCLE('',#3075,2.1);
#667=CIRCLE('',#3076,2.1);
#668=CIRCLE('',#3078,2.35);
#669=CIRCLE('',#3082,2.1);
#670=CIRCLE('',#3083,2.1);
#671=CIRCLE('',#3085,2.35);
#672=LINE('',#3984,#887);
#673=LINE('',#4022,#888);
#674=LINE('',#4025,#889);
#675=LINE('',#4029,#890);
#676=LINE('',#4031,#891);
#677=LINE('',#4034,#892);
#678=LINE('',#4037,#893);
#679=LINE('',#4053,#894);
#680=LINE('',#4071,#895);
#681=LINE('',#4077,#896);
#682=LINE('',#4080,#897);
#683=LINE('',#4084,#898);
#684=LINE('',#4085,#899);
#685=LINE('',#4092,#900);
#686=LINE('',#4095,#901);
#687=LINE('',#4099,#902);
#688=LINE('',#4101,#903);
#689=LINE('',#4103,#904);
#690=LINE('',#4107,#905);
#691=LINE('',#4126,#906);
#692=LINE('',#4142,#907);
#693=LINE('',#4148,#908);
#694=LINE('',#4151,#909);
#695=LINE('',#4157,#910);
#696=LINE('',#4161,#911);
#697=LINE('',#4163,#912);
#698=LINE('',#4165,#913);
#699=LINE('',#4169,#914);
#700=LINE('',#4172,#915);
#701=LINE('',#4177,#916);
#702=LINE('',#4180,#917);
#703=LINE('',#4185,#918);
#704=LINE('',#4188,#919);
#705=LINE('',#4192,#920);
#706=LINE('',#4193,#921);
#707=LINE('',#4207,#922);
#708=LINE('',#4214,#923);
#709=LINE('',#4219,#924);
#710=LINE('',#4236,#925);
#711=LINE('',#4254,#926);
#712=LINE('',#4272,#927);
#713=LINE('',#4282,#928);
#714=LINE('',#4285,#929);
#715=LINE('',#4288,#930);
#716=LINE('',#4292,#931);
#717=LINE('',#4294,#932);
#718=LINE('',#4296,#933);
#719=LINE('',#4297,#934);
#720=LINE('',#4301,#935);
#721=LINE('',#4305,#936);
#722=LINE('',#4307,#937);
#723=LINE('',#4309,#938);
#724=LINE('',#4311,#939);
#725=LINE('',#4312,#940);
#726=LINE('',#4316,#941);
#727=LINE('',#4318,#942);
#728=LINE('',#4319,#943);
#729=LINE('',#4325,#944);
#730=LINE('',#4327,#945);
#731=LINE('',#4328,#946);
#732=LINE('',#4329,#947);
#733=LINE('',#4333,#948);
#734=LINE('',#4337,#949);
#735=LINE('',#4341,#950);
#736=LINE('',#4342,#951);
#737=LINE('',#4343,#952);
#738=LINE('',#4347,#953);
#739=LINE('',#4348,#954);
#740=LINE('',#4349,#955);
#741=LINE('',#4362,#956);
#742=LINE('',#4363,#957);
#743=LINE('',#4365,#958);
#744=LINE('',#4367,#959);
#745=LINE('',#4368,#960);
#746=LINE('',#4371,#961);
#747=LINE('',#4374,#962);
#748=LINE('',#4380,#963);
#749=LINE('',#4396,#964);
#750=LINE('',#4398,#965);
#751=LINE('',#4402,#966);
#752=LINE('',#4404,#967);
#753=LINE('',#4406,#968);
#754=LINE('',#4409,#969);
#755=LINE('',#4411,#970);
#756=LINE('',#4432,#971);
#757=LINE('',#4436,#972);
#758=LINE('',#4440,#973);
#759=LINE('',#4442,#974);
#760=LINE('',#4446,#975);
#761=LINE('',#4448,#976);
#762=LINE('',#4450,#977);
#763=LINE('',#4451,#978);
#764=LINE('',#4454,#979);
#765=LINE('',#4456,#980);
#766=LINE('',#4457,#981);
#767=LINE('',#4460,#982);
#768=LINE('',#4462,#983);
#769=LINE('',#4463,#984);
#770=LINE('',#4465,#985);
#771=LINE('',#4468,#986);
#772=LINE('',#4470,#987);
#773=LINE('',#4472,#988);
#774=LINE('',#4474,#989);
#775=LINE('',#4475,#990);
#776=LINE('',#4476,#991);
#777=LINE('',#4488,#992);
#778=LINE('',#4489,#993);
#779=LINE('',#4515,#994);
#780=LINE('',#4516,#995);
#781=LINE('',#4521,#996);
#782=LINE('',#4522,#997);
#783=LINE('',#4536,#998);
#784=LINE('',#4539,#999);
#785=LINE('',#4541,#1000);
#786=LINE('',#4544,#1001);
#787=LINE('',#4546,#1002);
#788=LINE('',#4547,#1003);
#789=LINE('',#4550,#1004);
#790=LINE('',#4553,#1005);
#791=LINE('',#4555,#1006);
#792=LINE('',#4556,#1007);
#793=LINE('',#4559,#1008);
#794=LINE('',#4562,#1009);
#795=LINE('',#4564,#1010);
#796=LINE('',#4565,#1011);
#797=LINE('',#4567,#1012);
#798=LINE('',#4568,#1013);
#799=LINE('',#4574,#1014);
#800=LINE('',#4577,#1015);
#801=LINE('',#4580,#1016);
#802=LINE('',#4582,#1017);
#803=LINE('',#4583,#1018);
#804=LINE('',#4587,#1019);
#805=LINE('',#4604,#1020);
#806=LINE('',#4611,#1021);
#807=LINE('',#4614,#1022);
#808=LINE('',#4616,#1023);
#809=LINE('',#4618,#1024);
#810=LINE('',#4619,#1025);
#811=LINE('',#4621,#1026);
#812=LINE('',#4623,#1027);
#813=LINE('',#4624,#1028);
#814=LINE('',#4627,#1029);
#815=LINE('',#4628,#1030);
#816=LINE('',#4633,#1031);
#817=LINE('',#4637,#1032);
#818=LINE('',#4639,#1033);
#819=LINE('',#4643,#1034);
#820=LINE('',#4647,#1035);
#821=LINE('',#4648,#1036);
#822=LINE('',#4650,#1037);
#823=LINE('',#4656,#1038);
#824=LINE('',#4660,#1039);
#825=LINE('',#4666,#1040);
#826=LINE('',#4670,#1041);
#827=LINE('',#4674,#1042);
#828=LINE('',#4679,#1043);
#829=LINE('',#4684,#1044);
#830=LINE('',#4687,#1045);
#831=LINE('',#4690,#1046);
#832=LINE('',#4694,#1047);
#833=LINE('',#4697,#1048);
#834=LINE('',#4713,#1049);
#835=LINE('',#4717,#1050);
#836=LINE('',#4721,#1051);
#837=LINE('',#4731,#1052);
#838=LINE('',#4735,#1053);
#839=LINE('',#4737,#1054);
#840=LINE('',#4739,#1055);
#841=LINE('',#4742,#1056);
#842=LINE('',#4744,#1057);
#843=LINE('',#4749,#1058);
#844=LINE('',#4755,#1059);
#845=LINE('',#4757,#1060);
#846=LINE('',#4758,#1061);
#847=LINE('',#4760,#1062);
#848=LINE('',#4761,#1063);
#849=LINE('',#4763,#1064);
#850=LINE('',#4765,#1065);
#851=LINE('',#4768,#1066);
#852=LINE('',#4769,#1067);
#853=LINE('',#4771,#1068);
#854=LINE('',#4773,#1069);
#855=LINE('',#4779,#1070);
#856=LINE('',#4785,#1071);
#857=LINE('',#4793,#1072);
#858=LINE('',#4798,#1073);
#859=LINE('',#4805,#1074);
#860=LINE('',#4810,#1075);
#861=LINE('',#4817,#1076);
#862=LINE('',#4822,#1077);
#863=LINE('',#4829,#1078);
#864=LINE('',#4834,#1079);
#865=LINE('',#4841,#1080);
#866=LINE('',#4846,#1081);
#867=LINE('',#4850,#1082);
#868=LINE('',#4852,#1083);
#869=LINE('',#4853,#1084);
#870=LINE('',#4854,#1085);
#871=LINE('',#4855,#1086);
#872=LINE('',#4857,#1087);
#873=LINE('',#4859,#1088);
#874=LINE('',#4860,#1089);
#875=LINE('',#4861,#1090);
#876=LINE('',#4862,#1091);
#877=LINE('',#4865,#1092);
#878=LINE('',#4867,#1093);
#879=LINE('',#4869,#1094);
#880=LINE('',#4870,#1095);
#881=LINE('',#4872,#1096);
#882=LINE('',#4874,#1097);
#883=LINE('',#4878,#1098);
#884=LINE('',#4880,#1099);
#885=LINE('',#4882,#1100);
#886=LINE('',#4884,#1101);
#887=VECTOR('',#3109,1.55);
#888=VECTOR('',#3124,10.);
#889=VECTOR('',#3127,10.);
#890=VECTOR('',#3130,10.);
#891=VECTOR('',#3131,10.);
#892=VECTOR('',#3134,10.);
#893=VECTOR('',#3137,10.);
#894=VECTOR('',#3138,10.);
#895=VECTOR('',#3155,2.6);
#896=VECTOR('',#3162,10.);
#897=VECTOR('',#3165,10.);
#898=VECTOR('',#3170,10.);
#899=VECTOR('',#3171,10.);
#900=VECTOR('',#3178,10.);
#901=VECTOR('',#3181,10.);
#902=VECTOR('',#3184,10.);
#903=VECTOR('',#3185,10.);
#904=VECTOR('',#3186,10.);
#905=VECTOR('',#3191,10.);
#906=VECTOR('',#3192,10.);
#907=VECTOR('',#3207,2.6);
#908=VECTOR('',#3214,10.);
#909=VECTOR('',#3217,10.);
#910=VECTOR('',#3222,10.);
#911=VECTOR('',#3225,10.);
#912=VECTOR('',#3226,10.);
#913=VECTOR('',#3227,10.);
#914=VECTOR('',#3230,10.);
#915=VECTOR('',#3233,10.);
#916=VECTOR('',#3236,10.);
#917=VECTOR('',#3239,10.);
#918=VECTOR('',#3242,10.);
#919=VECTOR('',#3245,10.);
#920=VECTOR('',#3250,10.);
#921=VECTOR('',#3251,10.);
#922=VECTOR('',#3268,2.6);
#923=VECTOR('',#3275,10.);
#924=VECTOR('',#3280,10.);
#925=VECTOR('',#3301,2.6);
#926=VECTOR('',#3324,2.6);
#927=VECTOR('',#3347,2.6);
#928=VECTOR('',#3358,10.);
#929=VECTOR('',#3361,10.);
#930=VECTOR('',#3364,10.);
#931=VECTOR('',#3367,10.);
#932=VECTOR('',#3368,10.);
#933=VECTOR('',#3369,10.);
#934=VECTOR('',#3370,10.);
#935=VECTOR('',#3373,10.);
#936=VECTOR('',#3376,10.);
#937=VECTOR('',#3377,10.);
#938=VECTOR('',#3378,10.);
#939=VECTOR('',#3379,10.);
#940=VECTOR('',#3380,10.);
#941=VECTOR('',#3383,10.);
#942=VECTOR('',#3384,10.);
#943=VECTOR('',#3385,10.);
#944=VECTOR('',#3390,10.);
#945=VECTOR('',#3391,10.);
#946=VECTOR('',#3392,10.);
#947=VECTOR('',#3393,10.);
#948=VECTOR('',#3398,10.);
#949=VECTOR('',#3401,10.);
#950=VECTOR('',#3404,10.);
#951=VECTOR('',#3405,10.);
#952=VECTOR('',#3406,10.);
#953=VECTOR('',#3409,10.);
#954=VECTOR('',#3410,10.);
#955=VECTOR('',#3411,10.);
#956=VECTOR('',#3422,10.);
#957=VECTOR('',#3423,10.);
#958=VECTOR('',#3426,10.);
#959=VECTOR('',#3429,10.);
#960=VECTOR('',#3430,10.);
#961=VECTOR('',#3433,10.);
#962=VECTOR('',#3436,10.);
#963=VECTOR('',#3443,10.);
#964=VECTOR('',#3454,10.);
#965=VECTOR('',#3455,10.);
#966=VECTOR('',#3458,10.);
#967=VECTOR('',#3459,10.);
#968=VECTOR('',#3460,10.);
#969=VECTOR('',#3463,10.);
#970=VECTOR('',#3464,10.);
#971=VECTOR('',#3485,10.);
#972=VECTOR('',#3490,10.);
#973=VECTOR('',#3497,10.);
#974=VECTOR('',#3500,10.);
#975=VECTOR('',#3503,10.);
#976=VECTOR('',#3504,10.);
#977=VECTOR('',#3505,10.);
#978=VECTOR('',#3506,10.);
#979=VECTOR('',#3509,10.);
#980=VECTOR('',#3510,10.);
#981=VECTOR('',#3511,10.);
#982=VECTOR('',#3514,10.);
#983=VECTOR('',#3515,10.);
#984=VECTOR('',#3516,10.);
#985=VECTOR('',#3519,10.);
#986=VECTOR('',#3522,10.);
#987=VECTOR('',#3523,10.);
#988=VECTOR('',#3524,10.);
#989=VECTOR('',#3525,10.);
#990=VECTOR('',#3526,10.);
#991=VECTOR('',#3527,10.);
#992=VECTOR('',#3540,10.);
#993=VECTOR('',#3541,10.);
#994=VECTOR('',#3552,10.);
#995=VECTOR('',#3553,10.);
#996=VECTOR('',#3558,10.);
#997=VECTOR('',#3559,10.);
#998=VECTOR('',#3568,10.);
#999=VECTOR('',#3571,10.);
#1000=VECTOR('',#3574,10.);
#1001=VECTOR('',#3577,10.);
#1002=VECTOR('',#3578,10.);
#1003=VECTOR('',#3579,10.);
#1004=VECTOR('',#3582,10.);
#1005=VECTOR('',#3585,10.);
#1006=VECTOR('',#3588,10.);
#1007=VECTOR('',#3589,10.);
#1008=VECTOR('',#3592,10.);
#1009=VECTOR('',#3595,10.);
#1010=VECTOR('',#3598,10.);
#1011=VECTOR('',#3599,10.);
#1012=VECTOR('',#3602,10.);
#1013=VECTOR('',#3603,10.);
#1014=VECTOR('',#3608,10.);
#1015=VECTOR('',#3611,10.);
#1016=VECTOR('',#3614,10.);
#1017=VECTOR('',#3615,10.);
#1018=VECTOR('',#3616,10.);
#1019=VECTOR('',#3619,10.);
#1020=VECTOR('',#3622,10.);
#1021=VECTOR('',#3631,10.);
#1022=VECTOR('',#3636,10.);
#1023=VECTOR('',#3637,10.);
#1024=VECTOR('',#3638,10.);
#1025=VECTOR('',#3639,10.);
#1026=VECTOR('',#3642,10.);
#1027=VECTOR('',#3645,10.);
#1028=VECTOR('',#3646,10.);
#1029=VECTOR('',#3649,10.);
#1030=VECTOR('',#3650,10.);
#1031=VECTOR('',#3655,0.8);
#1032=VECTOR('',#3660,10.);
#1033=VECTOR('',#3661,10.);
#1034=VECTOR('',#3664,10.);
#1035=VECTOR('',#3667,10.);
#1036=VECTOR('',#3668,10.);
#1037=VECTOR('',#3669,10.);
#1038=VECTOR('',#3674,10.);
#1039=VECTOR('',#3677,10.);
#1040=VECTOR('',#3682,10.);
#1041=VECTOR('',#3685,10.);
#1042=VECTOR('',#3688,10.);
#1043=VECTOR('',#3693,10.);
#1044=VECTOR('',#3696,10.);
#1045=VECTOR('',#3699,10.);
#1046=VECTOR('',#3700,10.);
#1047=VECTOR('',#3703,10.);
#1048=VECTOR('',#3708,10.);
#1049=VECTOR('',#3737,10.);
#1050=VECTOR('',#3742,10.);
#1051=VECTOR('',#3749,10.);
#1052=VECTOR('',#3762,10.);
#1053=VECTOR('',#3767,10.);
#1054=VECTOR('',#3770,10.);
#1055=VECTOR('',#3771,10.);
#1056=VECTOR('',#3776,10.);
#1057=VECTOR('',#3779,10.);
#1058=VECTOR('',#3788,10.);
#1059=VECTOR('',#3799,10.);
#1060=VECTOR('',#3802,10.);
#1061=VECTOR('',#3803,10.);
#1062=VECTOR('',#3806,10.);
#1063=VECTOR('',#3807,10.);
#1064=VECTOR('',#3810,10.);
#1065=VECTOR('',#3813,10.);
#1066=VECTOR('',#3818,10.);
#1067=VECTOR('',#3819,10.);
#1068=VECTOR('',#3822,10.);
#1069=VECTOR('',#3825,10.);
#1070=VECTOR('',#3832,2.1);
#1071=VECTOR('',#3839,2.35);
#1072=VECTOR('',#3850,2.1);
#1073=VECTOR('',#3857,2.35);
#1074=VECTOR('',#3866,2.1);
#1075=VECTOR('',#3873,2.35);
#1076=VECTOR('',#3882,2.1);
#1077=VECTOR('',#3889,2.35);
#1078=VECTOR('',#3898,2.1);
#1079=VECTOR('',#3905,2.35);
#1080=VECTOR('',#3914,2.1);
#1081=VECTOR('',#3921,2.35);
#1082=VECTOR('',#3928,10.);
#1083=VECTOR('',#3931,10.);
#1084=VECTOR('',#3932,10.);
#1085=VECTOR('',#3933,3.35);
#1086=VECTOR('',#3934,10.);
#1087=VECTOR('',#3937,10.);
#1088=VECTOR('',#3940,10.);
#1089=VECTOR('',#3941,10.);
#1090=VECTOR('',#3942,10.);
#1091=VECTOR('',#3943,3.35);
#1092=VECTOR('',#3948,10.);
#1093=VECTOR('',#3951,10.);
#1094=VECTOR('',#3954,3.35);
#1095=VECTOR('',#3955,10.);
#1096=VECTOR('',#3958,10.);
#1097=VECTOR('',#3961,10.);
#1098=VECTOR('',#3968,10.);
#1099=VECTOR('',#3971,10.);
#1100=VECTOR('',#3974,10.);
#1101=VECTOR('',#3977,3.35);
#1102=VERTEX_POINT('',#3982);
#1103=VERTEX_POINT('',#3983);
#1104=VERTEX_POINT('',#3985);
#1105=VERTEX_POINT('',#3987);
#1106=VERTEX_POINT('',#3989);
#1107=VERTEX_POINT('',#3996);
#1108=VERTEX_POINT('',#3998);
#1109=VERTEX_POINT('',#4005);
#1110=VERTEX_POINT('',#4007);
#1111=VERTEX_POINT('',#4016);
#1112=VERTEX_POINT('',#4020);
#1113=VERTEX_POINT('',#4021);
#1114=VERTEX_POINT('',#4023);
#1115=VERTEX_POINT('',#4027);
#1116=VERTEX_POINT('',#4028);
#1117=VERTEX_POINT('',#4030);
#1118=VERTEX_POINT('',#4032);
#1119=VERTEX_POINT('',#4036);
#1120=VERTEX_POINT('',#4038);
#1121=VERTEX_POINT('',#4055);
#1122=VERTEX_POINT('',#4057);
#1123=VERTEX_POINT('',#4059);
#1124=VERTEX_POINT('',#4067);
#1125=VERTEX_POINT('',#4070);
#1126=VERTEX_POINT('',#4074);
#1127=VERTEX_POINT('',#4076);
#1128=VERTEX_POINT('',#4078);
#1129=VERTEX_POINT('',#4083);
#1130=VERTEX_POINT('',#4087);
#1131=VERTEX_POINT('',#4090);
#1132=VERTEX_POINT('',#4091);
#1133=VERTEX_POINT('',#4093);
#1134=VERTEX_POINT('',#4097);
#1135=VERTEX_POINT('',#4098);
#1136=VERTEX_POINT('',#4100);
#1137=VERTEX_POINT('',#4102);
#1138=VERTEX_POINT('',#4106);
#1139=VERTEX_POINT('',#4108);
#1140=VERTEX_POINT('',#4115);
#1141=VERTEX_POINT('',#4128);
#1142=VERTEX_POINT('',#4131);
#1143=VERTEX_POINT('',#4138);
#1144=VERTEX_POINT('',#4141);
#1145=VERTEX_POINT('',#4145);
#1146=VERTEX_POINT('',#4147);
#1147=VERTEX_POINT('',#4149);
#1148=VERTEX_POINT('',#4153);
#1149=VERTEX_POINT('',#4154);
#1150=VERTEX_POINT('',#4156);
#1151=VERTEX_POINT('',#4158);
#1152=VERTEX_POINT('',#4160);
#1153=VERTEX_POINT('',#4162);
#1154=VERTEX_POINT('',#4164);
#1155=VERTEX_POINT('',#4166);
#1156=VERTEX_POINT('',#4168);
#1157=VERTEX_POINT('',#4170);
#1158=VERTEX_POINT('',#4173);
#1159=VERTEX_POINT('',#4174);
#1160=VERTEX_POINT('',#4176);
#1161=VERTEX_POINT('',#4178);
#1162=VERTEX_POINT('',#4181);
#1163=VERTEX_POINT('',#4182);
#1164=VERTEX_POINT('',#4184);
#1165=VERTEX_POINT('',#4186);
#1166=VERTEX_POINT('',#4191);
#1167=VERTEX_POINT('',#4195);
#1168=VERTEX_POINT('',#4197);
#1169=VERTEX_POINT('',#4199);
#1170=VERTEX_POINT('',#4203);
#1171=VERTEX_POINT('',#4206);
#1172=VERTEX_POINT('',#4210);
#1173=VERTEX_POINT('',#4211);
#1174=VERTEX_POINT('',#4213);
#1175=VERTEX_POINT('',#4215);
#1176=VERTEX_POINT('',#4217);
#1177=VERTEX_POINT('',#4221);
#1178=VERTEX_POINT('',#4224);
#1179=VERTEX_POINT('',#4226);
#1180=VERTEX_POINT('',#4228);
#1181=VERTEX_POINT('',#4232);
#1182=VERTEX_POINT('',#4235);
#1183=VERTEX_POINT('',#4239);
#1184=VERTEX_POINT('',#4242);
#1185=VERTEX_POINT('',#4244);
#1186=VERTEX_POINT('',#4246);
#1187=VERTEX_POINT('',#4250);
#1188=VERTEX_POINT('',#4253);
#1189=VERTEX_POINT('',#4257);
#1190=VERTEX_POINT('',#4260);
#1191=VERTEX_POINT('',#4262);
#1192=VERTEX_POINT('',#4264);
#1193=VERTEX_POINT('',#4268);
#1194=VERTEX_POINT('',#4271);
#1195=VERTEX_POINT('',#4275);
#1196=VERTEX_POINT('',#4278);
#1197=VERTEX_POINT('',#4279);
#1198=VERTEX_POINT('',#4281);
#1199=VERTEX_POINT('',#4283);
#1200=VERTEX_POINT('',#4287);
#1201=VERTEX_POINT('',#4289);
#1202=VERTEX_POINT('',#4291);
#1203=VERTEX_POINT('',#4293);
#1204=VERTEX_POINT('',#4295);
#1205=VERTEX_POINT('',#4299);
#1206=VERTEX_POINT('',#4300);
#1207=VERTEX_POINT('',#4302);
#1208=VERTEX_POINT('',#4304);
#1209=VERTEX_POINT('',#4306);
#1210=VERTEX_POINT('',#4308);
#1211=VERTEX_POINT('',#4310);
#1212=VERTEX_POINT('',#4314);
#1213=VERTEX_POINT('',#4315);
#1214=VERTEX_POINT('',#4317);
#1215=VERTEX_POINT('',#4321);
#1216=VERTEX_POINT('',#4322);
#1217=VERTEX_POINT('',#4324);
#1218=VERTEX_POINT('',#4326);
#1219=VERTEX_POINT('',#4331);
#1220=VERTEX_POINT('',#4335);
#1221=VERTEX_POINT('',#4336);
#1222=VERTEX_POINT('',#4338);
#1223=VERTEX_POINT('',#4340);
#1224=VERTEX_POINT('',#4345);
#1225=VERTEX_POINT('',#4346);
#1226=VERTEX_POINT('',#4351);
#1227=VERTEX_POINT('',#4352);
#1228=VERTEX_POINT('',#4359);
#1229=VERTEX_POINT('',#4361);
#1230=VERTEX_POINT('',#4370);
#1231=VERTEX_POINT('',#4372);
#1232=VERTEX_POINT('',#4377);
#1233=VERTEX_POINT('',#4379);
#1234=VERTEX_POINT('',#4383);
#1235=VERTEX_POINT('',#4384);
#1236=VERTEX_POINT('',#4394);
#1237=VERTEX_POINT('',#4395);
#1238=VERTEX_POINT('',#4397);
#1239=VERTEX_POINT('',#4399);
#1240=VERTEX_POINT('',#4401);
#1241=VERTEX_POINT('',#4403);
#1242=VERTEX_POINT('',#4405);
#1243=VERTEX_POINT('',#4407);
#1244=VERTEX_POINT('',#4410);
#1245=VERTEX_POINT('',#4415);
#1246=VERTEX_POINT('',#4419);
#1247=VERTEX_POINT('',#4421);
#1248=VERTEX_POINT('',#4423);
#1249=VERTEX_POINT('',#4434);
#1250=VERTEX_POINT('',#4444);
#1251=VERTEX_POINT('',#4445);
#1252=VERTEX_POINT('',#4447);
#1253=VERTEX_POINT('',#4449);
#1254=VERTEX_POINT('',#4453);
#1255=VERTEX_POINT('',#4455);
#1256=VERTEX_POINT('',#4459);
#1257=VERTEX_POINT('',#4461);
#1258=VERTEX_POINT('',#4467);
#1259=VERTEX_POINT('',#4469);
#1260=VERTEX_POINT('',#4471);
#1261=VERTEX_POINT('',#4473);
#1262=VERTEX_POINT('',#4478);
#1263=VERTEX_POINT('',#4479);
#1264=VERTEX_POINT('',#4481);
#1265=VERTEX_POINT('',#4485);
#1266=VERTEX_POINT('',#4486);
#1267=VERTEX_POINT('',#4491);
#1268=VERTEX_POINT('',#4492);
#1269=VERTEX_POINT('',#4497);
#1270=VERTEX_POINT('',#4499);
#1271=VERTEX_POINT('',#4501);
#1272=VERTEX_POINT('',#4503);
#1273=VERTEX_POINT('',#4518);
#1274=VERTEX_POINT('',#4519);
#1275=VERTEX_POINT('',#4524);
#1276=VERTEX_POINT('',#4525);
#1277=VERTEX_POINT('',#4535);
#1278=VERTEX_POINT('',#4537);
#1279=VERTEX_POINT('',#4543);
#1280=VERTEX_POINT('',#4545);
#1281=VERTEX_POINT('',#4549);
#1282=VERTEX_POINT('',#4551);
#1283=VERTEX_POINT('',#4558);
#1284=VERTEX_POINT('',#4560);
#1285=VERTEX_POINT('',#4570);
#1286=VERTEX_POINT('',#4571);
#1287=VERTEX_POINT('',#4573);
#1288=VERTEX_POINT('',#4575);
#1289=VERTEX_POINT('',#4579);
#1290=VERTEX_POINT('',#4581);
#1291=VERTEX_POINT('',#4585);
#1292=VERTEX_POINT('',#4586);
#1293=VERTEX_POINT('',#4588);
#1294=VERTEX_POINT('',#4601);
#1295=VERTEX_POINT('',#4603);
#1296=VERTEX_POINT('',#4608);
#1297=VERTEX_POINT('',#4610);
#1298=VERTEX_POINT('',#4615);
#1299=VERTEX_POINT('',#4617);
#1300=VERTEX_POINT('',#4626);
#1301=VERTEX_POINT('',#4630);
#1302=VERTEX_POINT('',#4632);
#1303=VERTEX_POINT('',#4636);
#1304=VERTEX_POINT('',#4638);
#1305=VERTEX_POINT('',#4640);
#1306=VERTEX_POINT('',#4642);
#1307=VERTEX_POINT('',#4644);
#1308=VERTEX_POINT('',#4646);
#1309=VERTEX_POINT('',#4649);
#1310=VERTEX_POINT('',#4651);
#1311=VERTEX_POINT('',#4653);
#1312=VERTEX_POINT('',#4655);
#1313=VERTEX_POINT('',#4657);
#1314=VERTEX_POINT('',#4659);
#1315=VERTEX_POINT('',#4661);
#1316=VERTEX_POINT('',#4663);
#1317=VERTEX_POINT('',#4665);
#1318=VERTEX_POINT('',#4667);
#1319=VERTEX_POINT('',#4669);
#1320=VERTEX_POINT('',#4671);
#1321=VERTEX_POINT('',#4673);
#1322=VERTEX_POINT('',#4675);
#1323=VERTEX_POINT('',#4677);
#1324=VERTEX_POINT('',#4680);
#1325=VERTEX_POINT('',#4681);
#1326=VERTEX_POINT('',#4683);
#1327=VERTEX_POINT('',#4685);
#1328=VERTEX_POINT('',#4688);
#1329=VERTEX_POINT('',#4689);
#1330=VERTEX_POINT('',#4691);
#1331=VERTEX_POINT('',#4693);
#1332=VERTEX_POINT('',#4709);
#1333=VERTEX_POINT('',#4715);
#1334=VERTEX_POINT('',#4723);
#1335=VERTEX_POINT('',#4724);
#1336=VERTEX_POINT('',#4729);
#1337=VERTEX_POINT('',#4733);
#1338=VERTEX_POINT('',#4738);
#1339=VERTEX_POINT('',#4776);
#1340=VERTEX_POINT('',#4778);
#1341=VERTEX_POINT('',#4782);
#1342=VERTEX_POINT('',#4784);
#1343=VERTEX_POINT('',#4790);
#1344=VERTEX_POINT('',#4792);
#1345=VERTEX_POINT('',#4796);
#1346=VERTEX_POINT('',#4802);
#1347=VERTEX_POINT('',#4804);
#1348=VERTEX_POINT('',#4808);
#1349=VERTEX_POINT('',#4814);
#1350=VERTEX_POINT('',#4816);
#1351=VERTEX_POINT('',#4820);
#1352=VERTEX_POINT('',#4826);
#1353=VERTEX_POINT('',#4828);
#1354=VERTEX_POINT('',#4832);
#1355=VERTEX_POINT('',#4838);
#1356=VERTEX_POINT('',#4840);
#1357=VERTEX_POINT('',#4844);
#1358=EDGE_CURVE('',#1102,#1103,#672,.T.);
#1359=EDGE_CURVE('',#1104,#1102,#532,.T.);
#1360=EDGE_CURVE('',#1104,#1105,#504,.T.);
#1361=EDGE_CURVE('',#1106,#1105,#489,.F.);
#1362=EDGE_CURVE('',#1106,#1107,#505,.T.);
#1363=EDGE_CURVE('',#1108,#1107,#490,.F.);
#1364=EDGE_CURVE('',#1108,#1109,#506,.T.);
#1365=EDGE_CURVE('',#1109,#1110,#491,.T.);
#1366=EDGE_CURVE('',#1110,#1111,#507,.T.);
#1367=EDGE_CURVE('',#1111,#1103,#508,.T.);
#1368=EDGE_CURVE('',#1112,#1113,#673,.T.);
#1369=EDGE_CURVE('',#1112,#1114,#533,.T.);
#1370=EDGE_CURVE('',#1113,#1114,#674,.T.);
#1371=EDGE_CURVE('',#1115,#1116,#675,.T.);
#1372=EDGE_CURVE('',#1117,#1116,#676,.T.);
#1373=EDGE_CURVE('',#1117,#1118,#534,.T.);
#1374=EDGE_CURVE('',#1118,#1115,#677,.T.);
#1375=EDGE_CURVE('',#1119,#1118,#678,.T.);
#1376=EDGE_CURVE('',#1120,#1119,#492,.T.);
#1377=EDGE_CURVE('',#1120,#1115,#679,.T.);
#1378=EDGE_CURVE('',#1121,#1121,#535,.T.);
#1379=EDGE_CURVE('',#1121,#1122,#536,.T.);
#1380=EDGE_CURVE('',#1122,#1123,#537,.T.);
#1381=EDGE_CURVE('',#1123,#1120,#493,.T.);
#1382=EDGE_CURVE('',#1119,#1122,#538,.T.);
#1383=EDGE_CURVE('',#1124,#1124,#539,.T.);
#1384=EDGE_CURVE('',#1124,#1125,#680,.T.);
#1385=EDGE_CURVE('',#1125,#1125,#540,.T.);
#1386=EDGE_CURVE('',#1126,#1112,#541,.T.);
#1387=EDGE_CURVE('',#1127,#1112,#681,.T.);
#1388=EDGE_CURVE('',#1127,#1128,#542,.T.);
#1389=EDGE_CURVE('',#1128,#1126,#682,.T.);
#1390=EDGE_CURVE('',#1114,#1117,#543,.T.);
#1391=EDGE_CURVE('',#1129,#1117,#683,.T.);
#1392=EDGE_CURVE('',#1114,#1129,#684,.T.);
#1393=EDGE_CURVE('',#1130,#1130,#544,.T.);
#1394=EDGE_CURVE('',#1131,#1132,#685,.T.);
#1395=EDGE_CURVE('',#1131,#1133,#545,.T.);
#1396=EDGE_CURVE('',#1133,#1132,#686,.T.);
#1397=EDGE_CURVE('',#1134,#1135,#687,.T.);
#1398=EDGE_CURVE('',#1134,#1136,#688,.T.);
#1399=EDGE_CURVE('',#1136,#1137,#689,.T.);
#1400=EDGE_CURVE('',#1137,#1135,#546,.T.);
#1401=EDGE_CURVE('',#1136,#1138,#690,.T.);
#1402=EDGE_CURVE('',#1139,#1138,#494,.T.);
#1403=EDGE_CURVE('',#1140,#1139,#495,.T.);
#1404=EDGE_CURVE('',#1137,#1140,#691,.T.);
#1405=EDGE_CURVE('',#1141,#1141,#547,.T.);
#1406=EDGE_CURVE('',#1141,#1139,#548,.T.);
#1407=EDGE_CURVE('',#1138,#1142,#496,.T.);
#1408=EDGE_CURVE('',#1142,#1140,#549,.T.);
#1409=EDGE_CURVE('',#1143,#1143,#550,.T.);
#1410=EDGE_CURVE('',#1143,#1144,#692,.T.);
#1411=EDGE_CURVE('',#1144,#1144,#551,.T.);
#1412=EDGE_CURVE('',#1133,#1145,#552,.T.);
#1413=EDGE_CURVE('',#1146,#1145,#693,.T.);
#1414=EDGE_CURVE('',#1146,#1147,#553,.T.);
#1415=EDGE_CURVE('',#1147,#1133,#694,.T.);
#1416=EDGE_CURVE('',#1148,#1149,#554,.T.);
#1417=EDGE_CURVE('',#1150,#1149,#695,.T.);
#1418=EDGE_CURVE('',#1150,#1151,#555,.T.);
#1419=EDGE_CURVE('',#1152,#1151,#696,.T.);
#1420=EDGE_CURVE('',#1153,#1152,#697,.T.);
#1421=EDGE_CURVE('',#1154,#1153,#698,.T.);
#1422=EDGE_CURVE('',#1154,#1155,#556,.T.);
#1423=EDGE_CURVE('',#1156,#1155,#699,.T.);
#1424=EDGE_CURVE('',#1156,#1157,#557,.T.);
#1425=EDGE_CURVE('',#1157,#1148,#700,.T.);
#1426=EDGE_CURVE('',#1158,#1159,#558,.T.);
#1427=EDGE_CURVE('',#1160,#1158,#701,.T.);
#1428=EDGE_CURVE('',#1161,#1160,#559,.T.);
#1429=EDGE_CURVE('',#1159,#1161,#702,.T.);
#1430=EDGE_CURVE('',#1162,#1163,#560,.T.);
#1431=EDGE_CURVE('',#1164,#1162,#703,.T.);
#1432=EDGE_CURVE('',#1165,#1164,#561,.T.);
#1433=EDGE_CURVE('',#1163,#1165,#704,.T.);
#1434=EDGE_CURVE('',#1135,#1131,#562,.T.);
#1435=EDGE_CURVE('',#1166,#1131,#705,.T.);
#1436=EDGE_CURVE('',#1135,#1166,#706,.T.);
#1437=EDGE_CURVE('',#1167,#1167,#563,.T.);
#1438=EDGE_CURVE('',#1167,#1168,#564,.T.);
#1439=EDGE_CURVE('',#1168,#1169,#565,.T.);
#1440=EDGE_CURVE('',#1169,#1168,#566,.T.);
#1441=EDGE_CURVE('',#1170,#1170,#567,.T.);
#1442=EDGE_CURVE('',#1170,#1171,#707,.T.);
#1443=EDGE_CURVE('',#1171,#1171,#568,.T.);
#1444=EDGE_CURVE('',#1172,#1173,#569,.T.);
#1445=EDGE_CURVE('',#1174,#1173,#708,.T.);
#1446=EDGE_CURVE('',#1174,#1175,#570,.T.);
#1447=EDGE_CURVE('',#1175,#1176,#571,.T.);
#1448=EDGE_CURVE('',#1172,#1176,#709,.T.);
#1449=EDGE_CURVE('',#1177,#1177,#572,.T.);
#1450=EDGE_CURVE('',#1178,#1178,#573,.T.);
#1451=EDGE_CURVE('',#1178,#1179,#574,.T.);
#1452=EDGE_CURVE('',#1179,#1180,#575,.T.);
#1453=EDGE_CURVE('',#1180,#1179,#576,.T.);
#1454=EDGE_CURVE('',#1181,#1181,#577,.T.);
#1455=EDGE_CURVE('',#1181,#1182,#710,.T.);
#1456=EDGE_CURVE('',#1182,#1182,#578,.T.);
#1457=EDGE_CURVE('',#1183,#1183,#579,.T.);
#1458=EDGE_CURVE('',#1184,#1184,#580,.T.);
#1459=EDGE_CURVE('',#1184,#1185,#581,.T.);
#1460=EDGE_CURVE('',#1185,#1186,#582,.T.);
#1461=EDGE_CURVE('',#1186,#1185,#583,.T.);
#1462=EDGE_CURVE('',#1187,#1187,#584,.T.);
#1463=EDGE_CURVE('',#1187,#1188,#711,.T.);
#1464=EDGE_CURVE('',#1188,#1188,#585,.T.);
#1465=EDGE_CURVE('',#1189,#1189,#586,.T.);
#1466=EDGE_CURVE('',#1190,#1190,#587,.T.);
#1467=EDGE_CURVE('',#1190,#1191,#588,.T.);
#1468=EDGE_CURVE('',#1191,#1192,#589,.T.);
#1469=EDGE_CURVE('',#1192,#1191,#590,.T.);
#1470=EDGE_CURVE('',#1193,#1193,#591,.T.);
#1471=EDGE_CURVE('',#1193,#1194,#712,.T.);
#1472=EDGE_CURVE('',#1194,#1194,#592,.T.);
#1473=EDGE_CURVE('',#1195,#1195,#593,.T.);
#1474=EDGE_CURVE('',#1196,#1197,#509,.T.);
#1475=EDGE_CURVE('',#1197,#1198,#713,.T.);
#1476=EDGE_CURVE('',#1198,#1199,#510,.T.);
#1477=EDGE_CURVE('',#1199,#1196,#714,.T.);
#1478=EDGE_CURVE('',#1197,#1200,#715,.T.);
#1479=EDGE_CURVE('',#1201,#1200,#511,.T.);
#1480=EDGE_CURVE('',#1201,#1202,#716,.T.);
#1481=EDGE_CURVE('',#1203,#1202,#717,.T.);
#1482=EDGE_CURVE('',#1204,#1203,#718,.T.);
#1483=EDGE_CURVE('',#1198,#1204,#719,.T.);
#1484=EDGE_CURVE('',#1205,#1206,#720,.T.);
#1485=EDGE_CURVE('',#1207,#1206,#512,.T.);
#1486=EDGE_CURVE('',#1207,#1208,#721,.T.);
#1487=EDGE_CURVE('',#1209,#1208,#722,.T.);
#1488=EDGE_CURVE('',#1210,#1209,#723,.T.);
#1489=EDGE_CURVE('',#1211,#1210,#724,.T.);
#1490=EDGE_CURVE('',#1205,#1211,#725,.T.);
#1491=EDGE_CURVE('',#1212,#1213,#726,.T.);
#1492=EDGE_CURVE('',#1212,#1214,#727,.T.);
#1493=EDGE_CURVE('',#1214,#1213,#728,.T.);
#1494=EDGE_CURVE('',#1215,#1216,#513,.T.);
#1495=EDGE_CURVE('',#1217,#1215,#729,.T.);
#1496=EDGE_CURVE('',#1218,#1217,#730,.T.);
#1497=EDGE_CURVE('',#1214,#1218,#731,.T.);
#1498=EDGE_CURVE('',#1216,#1212,#732,.T.);
#1499=EDGE_CURVE('',#1219,#1215,#514,.T.);
#1500=EDGE_CURVE('',#1219,#1217,#733,.T.);
#1501=EDGE_CURVE('',#1220,#1221,#734,.F.);
#1502=EDGE_CURVE('',#1221,#1222,#515,.F.);
#1503=EDGE_CURVE('',#1223,#1222,#735,.T.);
#1504=EDGE_CURVE('',#1223,#1218,#736,.T.);
#1505=EDGE_CURVE('',#1217,#1220,#737,.T.);
#1506=EDGE_CURVE('',#1224,#1225,#738,.T.);
#1507=EDGE_CURVE('',#1225,#1214,#739,.T.);
#1508=EDGE_CURVE('',#1218,#1224,#740,.T.);
#1509=EDGE_CURVE('',#1226,#1227,#19,.F.);
#1510=EDGE_CURVE('',#1227,#1225,#594,.T.);
#1511=EDGE_CURVE('',#1224,#1226,#595,.T.);
#1512=EDGE_CURVE('',#1228,#1219,#516,.T.);
#1513=EDGE_CURVE('',#1228,#1229,#741,.T.);
#1514=EDGE_CURVE('',#1229,#1220,#742,.T.);
#1515=EDGE_CURVE('',#1223,#1226,#743,.T.);
#1516=EDGE_CURVE('',#1105,#1225,#744,.T.);
#1517=EDGE_CURVE('',#1213,#1104,#745,.T.);
#1518=EDGE_CURVE('',#1227,#1230,#746,.T.);
#1519=EDGE_CURVE('',#1230,#1231,#596,.T.);
#1520=EDGE_CURVE('',#1231,#1108,#747,.T.);
#1521=EDGE_CURVE('',#1107,#1106,#597,.T.);
#1522=EDGE_CURVE('',#1208,#1232,#517,.T.);
#1523=EDGE_CURVE('',#1232,#1233,#748,.T.);
#1524=EDGE_CURVE('',#1233,#1209,#598,.T.);
#1525=EDGE_CURVE('',#1234,#1235,#497,.F.);
#1526=EDGE_CURVE('',#1235,#1209,#599,.T.);
#1527=EDGE_CURVE('',#1233,#1234,#600,.T.);
#1528=EDGE_CURVE('',#1236,#1237,#749,.T.);
#1529=EDGE_CURVE('',#1237,#1238,#750,.T.);
#1530=EDGE_CURVE('',#1238,#1239,#601,.T.);
#1531=EDGE_CURVE('',#1240,#1239,#751,.T.);
#1532=EDGE_CURVE('',#1241,#1240,#752,.T.);
#1533=EDGE_CURVE('',#1242,#1241,#753,.T.);
#1534=EDGE_CURVE('',#1242,#1243,#602,.T.);
#1535=EDGE_CURVE('',#1234,#1243,#754,.T.);
#1536=EDGE_CURVE('',#1232,#1244,#755,.T.);
#1537=EDGE_CURVE('',#1236,#1244,#518,.T.);
#1538=EDGE_CURVE('',#1211,#1203,#603,.F.);
#1539=EDGE_CURVE('',#1245,#1211,#604,.F.);
#1540=EDGE_CURVE('',#1203,#1245,#605,.F.);
#1541=EDGE_CURVE('',#1246,#1210,#606,.T.);
#1542=EDGE_CURVE('',#1210,#1247,#607,.T.);
#1543=EDGE_CURVE('',#1247,#1248,#498,.F.);
#1544=EDGE_CURVE('',#1248,#1246,#608,.T.);
#1545=EDGE_CURVE('',#1246,#1245,#756,.T.);
#1546=EDGE_CURVE('',#1249,#1204,#519,.T.);
#1547=EDGE_CURVE('',#1245,#1249,#757,.T.);
#1548=EDGE_CURVE('',#1202,#1205,#520,.T.);
#1549=EDGE_CURVE('',#1249,#1199,#758,.T.);
#1550=EDGE_CURVE('',#1235,#1247,#759,.T.);
#1551=EDGE_CURVE('',#1250,#1251,#760,.T.);
#1552=EDGE_CURVE('',#1250,#1252,#761,.T.);
#1553=EDGE_CURVE('',#1252,#1253,#762,.T.);
#1554=EDGE_CURVE('',#1251,#1253,#763,.T.);
#1555=EDGE_CURVE('',#1254,#1250,#764,.T.);
#1556=EDGE_CURVE('',#1254,#1255,#765,.T.);
#1557=EDGE_CURVE('',#1255,#1252,#766,.T.);
#1558=EDGE_CURVE('',#1256,#1254,#767,.T.);
#1559=EDGE_CURVE('',#1257,#1256,#768,.T.);
#1560=EDGE_CURVE('',#1257,#1255,#769,.T.);
#1561=EDGE_CURVE('',#1253,#1257,#770,.T.);
#1562=EDGE_CURVE('',#1251,#1258,#771,.T.);
#1563=EDGE_CURVE('',#1259,#1258,#772,.T.);
#1564=EDGE_CURVE('',#1259,#1260,#773,.T.);
#1565=EDGE_CURVE('',#1261,#1260,#774,.T.);
#1566=EDGE_CURVE('',#1231,#1261,#775,.T.);
#1567=EDGE_CURVE('',#1230,#1256,#776,.T.);
#1568=EDGE_CURVE('',#1262,#1263,#609,.F.);
#1569=EDGE_CURVE('',#1264,#1262,#610,.F.);
#1570=EDGE_CURVE('',#1263,#1264,#611,.F.);
#1571=EDGE_CURVE('',#1265,#1266,#612,.T.);
#1572=EDGE_CURVE('',#1266,#1264,#777,.T.);
#1573=EDGE_CURVE('',#1262,#1265,#778,.T.);
#1574=EDGE_CURVE('',#1267,#1268,#499,.F.);
#1575=EDGE_CURVE('',#1267,#1269,#613,.T.);
#1576=EDGE_CURVE('',#1269,#1270,#614,.T.);
#1577=EDGE_CURVE('',#1270,#1271,#615,.T.);
#1578=EDGE_CURVE('',#1271,#1272,#500,.T.);
#1579=EDGE_CURVE('',#1272,#1268,#501,.T.);
#1580=EDGE_CURVE('',#1264,#1270,#779,.T.);
#1581=EDGE_CURVE('',#1269,#1263,#780,.T.);
#1582=EDGE_CURVE('',#1273,#1274,#616,.T.);
#1583=EDGE_CURVE('',#1274,#1262,#781,.T.);
#1584=EDGE_CURVE('',#1263,#1273,#782,.T.);
#1585=EDGE_CURVE('',#1275,#1276,#502,.T.);
#1586=EDGE_CURVE('',#1276,#1274,#617,.T.);
#1587=EDGE_CURVE('',#1273,#1275,#618,.T.);
#1588=EDGE_CURVE('',#1270,#1277,#783,.T.);
#1589=EDGE_CURVE('',#1277,#1278,#619,.T.);
#1590=EDGE_CURVE('',#1278,#1271,#784,.T.);
#1591=EDGE_CURVE('',#1266,#1277,#785,.T.);
#1592=EDGE_CURVE('',#1279,#1276,#786,.T.);
#1593=EDGE_CURVE('',#1280,#1279,#787,.T.);
#1594=EDGE_CURVE('',#1265,#1280,#788,.T.);
#1595=EDGE_CURVE('',#1242,#1281,#789,.T.);
#1596=EDGE_CURVE('',#1281,#1282,#620,.T.);
#1597=EDGE_CURVE('',#1282,#1243,#790,.T.);
#1598=EDGE_CURVE('',#1272,#1241,#791,.T.);
#1599=EDGE_CURVE('',#1281,#1278,#792,.T.);
#1600=EDGE_CURVE('',#1273,#1283,#793,.T.);
#1601=EDGE_CURVE('',#1283,#1284,#521,.T.);
#1602=EDGE_CURVE('',#1284,#1275,#794,.T.);
#1603=EDGE_CURVE('',#1109,#1284,#795,.T.);
#1604=EDGE_CURVE('',#1279,#1261,#796,.T.);
#1605=EDGE_CURVE('',#1283,#1239,#797,.T.);
#1606=EDGE_CURVE('',#1238,#1110,#798,.F.);
#1607=EDGE_CURVE('',#1285,#1286,#522,.F.);
#1608=EDGE_CURVE('',#1285,#1287,#799,.T.);
#1609=EDGE_CURVE('',#1287,#1288,#621,.T.);
#1610=EDGE_CURVE('',#1288,#1286,#800,.T.);
#1611=EDGE_CURVE('',#1288,#1289,#801,.T.);
#1612=EDGE_CURVE('',#1290,#1289,#802,.T.);
#1613=EDGE_CURVE('',#1286,#1290,#803,.T.);
#1614=EDGE_CURVE('',#1291,#1292,#804,.T.);
#1615=EDGE_CURVE('',#1293,#1292,#503,.F.);
#1616=EDGE_CURVE('',#1294,#1293,#622,.F.);
#1617=EDGE_CURVE('',#1294,#1295,#805,.T.);
#1618=EDGE_CURVE('',#1295,#1259,#623,.T.);
#1619=EDGE_CURVE('',#1291,#1258,#523,.F.);
#1620=EDGE_CURVE('',#1289,#1296,#624,.T.);
#1621=EDGE_CURVE('',#1296,#1297,#806,.T.);
#1622=EDGE_CURVE('',#1297,#1290,#625,.T.);
#1623=EDGE_CURVE('',#1294,#1297,#807,.T.);
#1624=EDGE_CURVE('',#1298,#1293,#808,.T.);
#1625=EDGE_CURVE('',#1299,#1298,#809,.T.);
#1626=EDGE_CURVE('',#1299,#1286,#810,.T.);
#1627=EDGE_CURVE('',#1296,#1295,#811,.T.);
#1628=EDGE_CURVE('',#1237,#1196,#812,.T.);
#1629=EDGE_CURVE('',#1111,#1199,#813,.T.);
#1630=EDGE_CURVE('',#1300,#1248,#814,.T.);
#1631=EDGE_CURVE('',#1300,#1249,#815,.T.);
#1632=EDGE_CURVE('',#1301,#1301,#626,.T.);
#1633=EDGE_CURVE('',#1301,#1302,#816,.T.);
#1634=EDGE_CURVE('',#1302,#1302,#627,.T.);
#1635=EDGE_CURVE('',#1282,#1303,#817,.T.);
#1636=EDGE_CURVE('',#1303,#1304,#818,.T.);
#1637=EDGE_CURVE('',#1304,#1305,#628,.T.);
#1638=EDGE_CURVE('',#1305,#1306,#819,.T.);
#1639=EDGE_CURVE('',#1306,#1307,#629,.T.);
#1640=EDGE_CURVE('',#1307,#1308,#820,.T.);
#1641=EDGE_CURVE('',#1308,#1287,#821,.T.);
#1642=EDGE_CURVE('',#1285,#1309,#822,.T.);
#1643=EDGE_CURVE('',#1309,#1310,#630,.T.);
#1644=EDGE_CURVE('',#1310,#1311,#631,.T.);
#1645=EDGE_CURVE('',#1311,#1312,#823,.T.);
#1646=EDGE_CURVE('',#1312,#1313,#632,.T.);
#1647=EDGE_CURVE('',#1313,#1314,#824,.T.);
#1648=EDGE_CURVE('',#1314,#1315,#633,.T.);
#1649=EDGE_CURVE('',#1315,#1316,#634,.T.);
#1650=EDGE_CURVE('',#1316,#1317,#825,.T.);
#1651=EDGE_CURVE('',#1317,#1318,#635,.T.);
#1652=EDGE_CURVE('',#1318,#1319,#826,.T.);
#1653=EDGE_CURVE('',#1319,#1320,#636,.T.);
#1654=EDGE_CURVE('',#1320,#1321,#827,.T.);
#1655=EDGE_CURVE('',#1321,#1322,#637,.T.);
#1656=EDGE_CURVE('',#1322,#1323,#638,.T.);
#1657=EDGE_CURVE('',#1323,#1300,#828,.T.);
#1658=EDGE_CURVE('',#1324,#1325,#639,.T.);
#1659=EDGE_CURVE('',#1324,#1326,#829,.T.);
#1660=EDGE_CURVE('',#1327,#1326,#640,.T.);
#1661=EDGE_CURVE('',#1327,#1325,#830,.T.);
#1662=EDGE_CURVE('',#1328,#1329,#831,.T.);
#1663=EDGE_CURVE('',#1330,#1329,#641,.T.);
#1664=EDGE_CURVE('',#1330,#1331,#832,.T.);
#1665=EDGE_CURVE('',#1328,#1331,#642,.T.);
#1666=EDGE_CURVE('',#1268,#1240,#833,.F.);
#1667=EDGE_CURVE('',#1200,#1201,#643,.T.);
#1668=EDGE_CURVE('',#1244,#1236,#644,.T.);
#1669=EDGE_CURVE('',#1206,#1207,#645,.T.);
#1670=EDGE_CURVE('',#1103,#1228,#524,.T.);
#1671=EDGE_CURVE('',#1102,#1216,#646,.T.);
#1672=EDGE_CURVE('',#1298,#1166,#647,.F.);
#1673=EDGE_CURVE('',#1332,#1298,#648,.F.);
#1674=EDGE_CURVE('',#1166,#1332,#649,.F.);
#1675=EDGE_CURVE('',#1292,#1332,#834,.T.);
#1676=EDGE_CURVE('',#1333,#1134,#525,.F.);
#1677=EDGE_CURVE('',#1332,#1333,#835,.T.);
#1678=EDGE_CURVE('',#1132,#1299,#526,.F.);
#1679=EDGE_CURVE('',#1291,#1333,#836,.T.);
#1680=EDGE_CURVE('',#1334,#1335,#650,.F.);
#1681=EDGE_CURVE('',#1129,#1334,#651,.F.);
#1682=EDGE_CURVE('',#1335,#1129,#652,.F.);
#1683=EDGE_CURVE('',#1336,#1113,#527,.F.);
#1684=EDGE_CURVE('',#1334,#1336,#837,.T.);
#1685=EDGE_CURVE('',#1116,#1337,#528,.F.);
#1686=EDGE_CURVE('',#1337,#1335,#838,.T.);
#1687=EDGE_CURVE('',#1221,#1334,#839,.T.);
#1688=EDGE_CURVE('',#1335,#1338,#840,.T.);
#1689=EDGE_CURVE('',#1222,#1338,#529,.T.);
#1690=EDGE_CURVE('',#1336,#1229,#841,.T.);
#1691=EDGE_CURVE('',#1337,#1338,#842,.T.);
#1692=EDGE_CURVE('',#1148,#1123,#530,.T.);
#1693=EDGE_CURVE('',#1142,#1157,#531,.T.);
#1694=EDGE_CURVE('',#1283,#1267,#843,.T.);
#1695=EDGE_CURVE('',#1260,#1280,#844,.T.);
#1696=EDGE_CURVE('',#1153,#1308,#845,.T.);
#1697=EDGE_CURVE('',#1152,#1303,#846,.T.);
#1698=EDGE_CURVE('',#1160,#1327,#847,.T.);
#1699=EDGE_CURVE('',#1325,#1158,#848,.T.);
#1700=EDGE_CURVE('',#1326,#1161,#849,.T.);
#1701=EDGE_CURVE('',#1159,#1324,#850,.T.);
#1702=EDGE_CURVE('',#1163,#1328,#851,.T.);
#1703=EDGE_CURVE('',#1331,#1162,#852,.T.);
#1704=EDGE_CURVE('',#1329,#1165,#853,.T.);
#1705=EDGE_CURVE('',#1164,#1330,#854,.T.);
#1706=EDGE_CURVE('',#1339,#1339,#653,.T.);
#1707=EDGE_CURVE('',#1339,#1340,#855,.T.);
#1708=EDGE_CURVE('',#1340,#1340,#654,.T.);
#1709=EDGE_CURVE('',#1341,#1341,#655,.T.);
#1710=EDGE_CURVE('',#1341,#1342,#856,.T.);
#1711=EDGE_CURVE('',#1342,#1342,#656,.T.);
#1712=EDGE_CURVE('',#1343,#1343,#657,.T.);
#1713=EDGE_CURVE('',#1343,#1344,#857,.T.);
#1714=EDGE_CURVE('',#1344,#1344,#658,.T.);
#1715=EDGE_CURVE('',#1345,#1345,#659,.T.);
#1716=EDGE_CURVE('',#1345,#1177,#858,.T.);
#1717=EDGE_CURVE('',#1346,#1346,#660,.T.);
#1718=EDGE_CURVE('',#1346,#1347,#859,.T.);
#1719=EDGE_CURVE('',#1347,#1347,#661,.T.);
#1720=EDGE_CURVE('',#1348,#1348,#662,.T.);
#1721=EDGE_CURVE('',#1348,#1195,#860,.T.);
#1722=EDGE_CURVE('',#1349,#1349,#663,.T.);
#1723=EDGE_CURVE('',#1349,#1350,#861,.T.);
#1724=EDGE_CURVE('',#1350,#1350,#664,.T.);
#1725=EDGE_CURVE('',#1351,#1351,#665,.T.);
#1726=EDGE_CURVE('',#1351,#1189,#862,.T.);
#1727=EDGE_CURVE('',#1352,#1352,#666,.T.);
#1728=EDGE_CURVE('',#1352,#1353,#863,.T.);
#1729=EDGE_CURVE('',#1353,#1353,#667,.T.);
#1730=EDGE_CURVE('',#1354,#1354,#668,.T.);
#1731=EDGE_CURVE('',#1354,#1183,#864,.T.);
#1732=EDGE_CURVE('',#1355,#1355,#669,.T.);
#1733=EDGE_CURVE('',#1355,#1356,#865,.T.);
#1734=EDGE_CURVE('',#1356,#1356,#670,.T.);
#1735=EDGE_CURVE('',#1357,#1357,#671,.T.);
#1736=EDGE_CURVE('',#1357,#1130,#866,.T.);
#1737=EDGE_CURVE('',#1154,#1307,#867,.T.);
#1738=EDGE_CURVE('',#1173,#1306,#868,.T.);
#1739=EDGE_CURVE('',#1172,#1316,#869,.T.);
#1740=EDGE_CURVE('',#1315,#1169,#870,.T.);
#1741=EDGE_CURVE('',#1155,#1314,#871,.T.);
#1742=EDGE_CURVE('',#1174,#1305,#872,.T.);
#1743=EDGE_CURVE('',#1151,#1304,#873,.T.);
#1744=EDGE_CURVE('',#1150,#1318,#874,.T.);
#1745=EDGE_CURVE('',#1176,#1317,#875,.T.);
#1746=EDGE_CURVE('',#1175,#1186,#876,.T.);
#1747=EDGE_CURVE('',#1147,#1309,#877,.T.);
#1748=EDGE_CURVE('',#1127,#1323,#878,.T.);
#1749=EDGE_CURVE('',#1322,#1180,#879,.T.);
#1750=EDGE_CURVE('',#1128,#1321,#880,.T.);
#1751=EDGE_CURVE('',#1126,#1320,#881,.T.);
#1752=EDGE_CURVE('',#1149,#1319,#882,.T.);
#1753=EDGE_CURVE('',#1156,#1313,#883,.T.);
#1754=EDGE_CURVE('',#1145,#1312,#884,.T.);
#1755=EDGE_CURVE('',#1146,#1311,#885,.T.);
#1756=EDGE_CURVE('',#1310,#1192,#886,.T.);
#1757=ORIENTED_EDGE('',*,*,#1358,.F.);
#1758=ORIENTED_EDGE('',*,*,#1359,.F.);
#1759=ORIENTED_EDGE('',*,*,#1360,.T.);
#1760=ORIENTED_EDGE('',*,*,#1361,.F.);
#1761=ORIENTED_EDGE('',*,*,#1362,.T.);
#1762=ORIENTED_EDGE('',*,*,#1363,.F.);
#1763=ORIENTED_EDGE('',*,*,#1364,.T.);
#1764=ORIENTED_EDGE('',*,*,#1365,.T.);
#1765=ORIENTED_EDGE('',*,*,#1366,.T.);
#1766=ORIENTED_EDGE('',*,*,#1367,.T.);
#1767=ORIENTED_EDGE('',*,*,#1368,.F.);
#1768=ORIENTED_EDGE('',*,*,#1369,.T.);
#1769=ORIENTED_EDGE('',*,*,#1370,.F.);
#1770=ORIENTED_EDGE('',*,*,#1371,.T.);
#1771=ORIENTED_EDGE('',*,*,#1372,.F.);
#1772=ORIENTED_EDGE('',*,*,#1373,.T.);
#1773=ORIENTED_EDGE('',*,*,#1374,.T.);
#1774=ORIENTED_EDGE('',*,*,#1374,.F.);
#1775=ORIENTED_EDGE('',*,*,#1375,.F.);
#1776=ORIENTED_EDGE('',*,*,#1376,.F.);
#1777=ORIENTED_EDGE('',*,*,#1377,.T.);
#1778=ORIENTED_EDGE('',*,*,#1378,.T.);
#1779=ORIENTED_EDGE('',*,*,#1379,.T.);
#1780=ORIENTED_EDGE('',*,*,#1380,.T.);
#1781=ORIENTED_EDGE('',*,*,#1381,.T.);
#1782=ORIENTED_EDGE('',*,*,#1376,.T.);
#1783=ORIENTED_EDGE('',*,*,#1382,.T.);
#1784=ORIENTED_EDGE('',*,*,#1379,.F.);
#1785=ORIENTED_EDGE('',*,*,#1378,.F.);
#1786=ORIENTED_EDGE('',*,*,#1383,.T.);
#1787=ORIENTED_EDGE('',*,*,#1383,.F.);
#1788=ORIENTED_EDGE('',*,*,#1384,.T.);
#1789=ORIENTED_EDGE('',*,*,#1385,.F.);
#1790=ORIENTED_EDGE('',*,*,#1384,.F.);
#1791=ORIENTED_EDGE('',*,*,#1386,.T.);
#1792=ORIENTED_EDGE('',*,*,#1387,.F.);
#1793=ORIENTED_EDGE('',*,*,#1388,.T.);
#1794=ORIENTED_EDGE('',*,*,#1389,.T.);
#1795=ORIENTED_EDGE('',*,*,#1390,.T.);
#1796=ORIENTED_EDGE('',*,*,#1391,.F.);
#1797=ORIENTED_EDGE('',*,*,#1392,.F.);
#1798=ORIENTED_EDGE('',*,*,#1385,.T.);
#1799=ORIENTED_EDGE('',*,*,#1393,.T.);
#1800=ORIENTED_EDGE('',*,*,#1394,.F.);
#1801=ORIENTED_EDGE('',*,*,#1395,.T.);
#1802=ORIENTED_EDGE('',*,*,#1396,.T.);
#1803=ORIENTED_EDGE('',*,*,#1397,.F.);
#1804=ORIENTED_EDGE('',*,*,#1398,.T.);
#1805=ORIENTED_EDGE('',*,*,#1399,.T.);
#1806=ORIENTED_EDGE('',*,*,#1400,.T.);
#1807=ORIENTED_EDGE('',*,*,#1399,.F.);
#1808=ORIENTED_EDGE('',*,*,#1401,.T.);
#1809=ORIENTED_EDGE('',*,*,#1402,.F.);
#1810=ORIENTED_EDGE('',*,*,#1403,.F.);
#1811=ORIENTED_EDGE('',*,*,#1404,.F.);
#1812=ORIENTED_EDGE('',*,*,#1405,.T.);
#1813=ORIENTED_EDGE('',*,*,#1406,.T.);
#1814=ORIENTED_EDGE('',*,*,#1402,.T.);
#1815=ORIENTED_EDGE('',*,*,#1407,.T.);
#1816=ORIENTED_EDGE('',*,*,#1408,.T.);
#1817=ORIENTED_EDGE('',*,*,#1403,.T.);
#1818=ORIENTED_EDGE('',*,*,#1406,.F.);
#1819=ORIENTED_EDGE('',*,*,#1405,.F.);
#1820=ORIENTED_EDGE('',*,*,#1409,.T.);
#1821=ORIENTED_EDGE('',*,*,#1409,.F.);
#1822=ORIENTED_EDGE('',*,*,#1410,.T.);
#1823=ORIENTED_EDGE('',*,*,#1411,.F.);
#1824=ORIENTED_EDGE('',*,*,#1410,.F.);
#1825=ORIENTED_EDGE('',*,*,#1412,.T.);
#1826=ORIENTED_EDGE('',*,*,#1413,.F.);
#1827=ORIENTED_EDGE('',*,*,#1414,.T.);
#1828=ORIENTED_EDGE('',*,*,#1415,.T.);
#1829=ORIENTED_EDGE('',*,*,#1416,.T.);
#1830=ORIENTED_EDGE('',*,*,#1417,.F.);
#1831=ORIENTED_EDGE('',*,*,#1418,.T.);
#1832=ORIENTED_EDGE('',*,*,#1419,.F.);
#1833=ORIENTED_EDGE('',*,*,#1420,.F.);
#1834=ORIENTED_EDGE('',*,*,#1421,.F.);
#1835=ORIENTED_EDGE('',*,*,#1422,.T.);
#1836=ORIENTED_EDGE('',*,*,#1423,.F.);
#1837=ORIENTED_EDGE('',*,*,#1424,.T.);
#1838=ORIENTED_EDGE('',*,*,#1425,.T.);
#1839=ORIENTED_EDGE('',*,*,#1426,.F.);
#1840=ORIENTED_EDGE('',*,*,#1427,.F.);
#1841=ORIENTED_EDGE('',*,*,#1428,.F.);
#1842=ORIENTED_EDGE('',*,*,#1429,.F.);
#1843=ORIENTED_EDGE('',*,*,#1430,.F.);
#1844=ORIENTED_EDGE('',*,*,#1431,.F.);
#1845=ORIENTED_EDGE('',*,*,#1432,.F.);
#1846=ORIENTED_EDGE('',*,*,#1433,.F.);
#1847=ORIENTED_EDGE('',*,*,#1434,.T.);
#1848=ORIENTED_EDGE('',*,*,#1435,.F.);
#1849=ORIENTED_EDGE('',*,*,#1436,.F.);
#1850=ORIENTED_EDGE('',*,*,#1437,.T.);
#1851=ORIENTED_EDGE('',*,*,#1438,.T.);
#1852=ORIENTED_EDGE('',*,*,#1439,.T.);
#1853=ORIENTED_EDGE('',*,*,#1440,.T.);
#1854=ORIENTED_EDGE('',*,*,#1438,.F.);
#1855=ORIENTED_EDGE('',*,*,#1437,.F.);
#1856=ORIENTED_EDGE('',*,*,#1441,.T.);
#1857=ORIENTED_EDGE('',*,*,#1441,.F.);
#1858=ORIENTED_EDGE('',*,*,#1442,.T.);
#1859=ORIENTED_EDGE('',*,*,#1443,.F.);
#1860=ORIENTED_EDGE('',*,*,#1442,.F.);
#1861=ORIENTED_EDGE('',*,*,#1444,.T.);
#1862=ORIENTED_EDGE('',*,*,#1445,.F.);
#1863=ORIENTED_EDGE('',*,*,#1446,.T.);
#1864=ORIENTED_EDGE('',*,*,#1447,.T.);
#1865=ORIENTED_EDGE('',*,*,#1448,.F.);
#1866=ORIENTED_EDGE('',*,*,#1411,.T.);
#1867=ORIENTED_EDGE('',*,*,#1449,.T.);
#1868=ORIENTED_EDGE('',*,*,#1450,.T.);
#1869=ORIENTED_EDGE('',*,*,#1451,.T.);
#1870=ORIENTED_EDGE('',*,*,#1452,.T.);
#1871=ORIENTED_EDGE('',*,*,#1453,.T.);
#1872=ORIENTED_EDGE('',*,*,#1451,.F.);
#1873=ORIENTED_EDGE('',*,*,#1450,.F.);
#1874=ORIENTED_EDGE('',*,*,#1454,.T.);
#1875=ORIENTED_EDGE('',*,*,#1454,.F.);
#1876=ORIENTED_EDGE('',*,*,#1455,.T.);
#1877=ORIENTED_EDGE('',*,*,#1456,.F.);
#1878=ORIENTED_EDGE('',*,*,#1455,.F.);
#1879=ORIENTED_EDGE('',*,*,#1456,.T.);
#1880=ORIENTED_EDGE('',*,*,#1457,.T.);
#1881=ORIENTED_EDGE('',*,*,#1458,.T.);
#1882=ORIENTED_EDGE('',*,*,#1459,.T.);
#1883=ORIENTED_EDGE('',*,*,#1460,.T.);
#1884=ORIENTED_EDGE('',*,*,#1461,.T.);
#1885=ORIENTED_EDGE('',*,*,#1459,.F.);
#1886=ORIENTED_EDGE('',*,*,#1458,.F.);
#1887=ORIENTED_EDGE('',*,*,#1462,.T.);
#1888=ORIENTED_EDGE('',*,*,#1462,.F.);
#1889=ORIENTED_EDGE('',*,*,#1463,.T.);
#1890=ORIENTED_EDGE('',*,*,#1464,.F.);
#1891=ORIENTED_EDGE('',*,*,#1463,.F.);
#1892=ORIENTED_EDGE('',*,*,#1464,.T.);
#1893=ORIENTED_EDGE('',*,*,#1465,.T.);
#1894=ORIENTED_EDGE('',*,*,#1466,.T.);
#1895=ORIENTED_EDGE('',*,*,#1467,.T.);
#1896=ORIENTED_EDGE('',*,*,#1468,.T.);
#1897=ORIENTED_EDGE('',*,*,#1469,.T.);
#1898=ORIENTED_EDGE('',*,*,#1467,.F.);
#1899=ORIENTED_EDGE('',*,*,#1466,.F.);
#1900=ORIENTED_EDGE('',*,*,#1470,.T.);
#1901=ORIENTED_EDGE('',*,*,#1470,.F.);
#1902=ORIENTED_EDGE('',*,*,#1471,.T.);
#1903=ORIENTED_EDGE('',*,*,#1472,.F.);
#1904=ORIENTED_EDGE('',*,*,#1471,.F.);
#1905=ORIENTED_EDGE('',*,*,#1472,.T.);
#1906=ORIENTED_EDGE('',*,*,#1473,.T.);
#1907=ORIENTED_EDGE('',*,*,#1474,.T.);
#1908=ORIENTED_EDGE('',*,*,#1475,.T.);
#1909=ORIENTED_EDGE('',*,*,#1476,.T.);
#1910=ORIENTED_EDGE('',*,*,#1477,.T.);
#1911=ORIENTED_EDGE('',*,*,#1478,.T.);
#1912=ORIENTED_EDGE('',*,*,#1479,.F.);
#1913=ORIENTED_EDGE('',*,*,#1480,.T.);
#1914=ORIENTED_EDGE('',*,*,#1481,.F.);
#1915=ORIENTED_EDGE('',*,*,#1482,.F.);
#1916=ORIENTED_EDGE('',*,*,#1483,.F.);
#1917=ORIENTED_EDGE('',*,*,#1475,.F.);
#1918=ORIENTED_EDGE('',*,*,#1484,.T.);
#1919=ORIENTED_EDGE('',*,*,#1485,.F.);
#1920=ORIENTED_EDGE('',*,*,#1486,.T.);
#1921=ORIENTED_EDGE('',*,*,#1487,.F.);
#1922=ORIENTED_EDGE('',*,*,#1488,.F.);
#1923=ORIENTED_EDGE('',*,*,#1489,.F.);
#1924=ORIENTED_EDGE('',*,*,#1490,.F.);
#1925=ORIENTED_EDGE('',*,*,#1491,.F.);
#1926=ORIENTED_EDGE('',*,*,#1492,.T.);
#1927=ORIENTED_EDGE('',*,*,#1493,.T.);
#1928=ORIENTED_EDGE('',*,*,#1494,.F.);
#1929=ORIENTED_EDGE('',*,*,#1495,.F.);
#1930=ORIENTED_EDGE('',*,*,#1496,.F.);
#1931=ORIENTED_EDGE('',*,*,#1497,.F.);
#1932=ORIENTED_EDGE('',*,*,#1492,.F.);
#1933=ORIENTED_EDGE('',*,*,#1498,.F.);
#1934=ORIENTED_EDGE('',*,*,#1499,.F.);
#1935=ORIENTED_EDGE('',*,*,#1500,.T.);
#1936=ORIENTED_EDGE('',*,*,#1495,.T.);
#1937=ORIENTED_EDGE('',*,*,#1501,.T.);
#1938=ORIENTED_EDGE('',*,*,#1502,.T.);
#1939=ORIENTED_EDGE('',*,*,#1503,.F.);
#1940=ORIENTED_EDGE('',*,*,#1504,.T.);
#1941=ORIENTED_EDGE('',*,*,#1496,.T.);
#1942=ORIENTED_EDGE('',*,*,#1505,.T.);
#1943=ORIENTED_EDGE('',*,*,#1506,.T.);
#1944=ORIENTED_EDGE('',*,*,#1507,.T.);
#1945=ORIENTED_EDGE('',*,*,#1497,.T.);
#1946=ORIENTED_EDGE('',*,*,#1508,.T.);
#1947=ORIENTED_EDGE('',*,*,#1509,.T.);
#1948=ORIENTED_EDGE('',*,*,#1510,.T.);
#1949=ORIENTED_EDGE('',*,*,#1506,.F.);
#1950=ORIENTED_EDGE('',*,*,#1511,.T.);
#1951=ORIENTED_EDGE('',*,*,#1505,.F.);
#1952=ORIENTED_EDGE('',*,*,#1500,.F.);
#1953=ORIENTED_EDGE('',*,*,#1512,.F.);
#1954=ORIENTED_EDGE('',*,*,#1513,.T.);
#1955=ORIENTED_EDGE('',*,*,#1514,.T.);
#1956=ORIENTED_EDGE('',*,*,#1504,.F.);
#1957=ORIENTED_EDGE('',*,*,#1515,.T.);
#1958=ORIENTED_EDGE('',*,*,#1511,.F.);
#1959=ORIENTED_EDGE('',*,*,#1508,.F.);
#1960=ORIENTED_EDGE('',*,*,#1493,.F.);
#1961=ORIENTED_EDGE('',*,*,#1507,.F.);
#1962=ORIENTED_EDGE('',*,*,#1516,.F.);
#1963=ORIENTED_EDGE('',*,*,#1360,.F.);
#1964=ORIENTED_EDGE('',*,*,#1517,.F.);
#1965=ORIENTED_EDGE('',*,*,#1510,.F.);
#1966=ORIENTED_EDGE('',*,*,#1518,.T.);
#1967=ORIENTED_EDGE('',*,*,#1519,.T.);
#1968=ORIENTED_EDGE('',*,*,#1520,.T.);
#1969=ORIENTED_EDGE('',*,*,#1363,.T.);
#1970=ORIENTED_EDGE('',*,*,#1521,.T.);
#1971=ORIENTED_EDGE('',*,*,#1361,.T.);
#1972=ORIENTED_EDGE('',*,*,#1516,.T.);
#1973=ORIENTED_EDGE('',*,*,#1522,.T.);
#1974=ORIENTED_EDGE('',*,*,#1523,.T.);
#1975=ORIENTED_EDGE('',*,*,#1524,.T.);
#1976=ORIENTED_EDGE('',*,*,#1487,.T.);
#1977=ORIENTED_EDGE('',*,*,#1525,.T.);
#1978=ORIENTED_EDGE('',*,*,#1526,.T.);
#1979=ORIENTED_EDGE('',*,*,#1524,.F.);
#1980=ORIENTED_EDGE('',*,*,#1527,.T.);
#1981=ORIENTED_EDGE('',*,*,#1528,.T.);
#1982=ORIENTED_EDGE('',*,*,#1529,.T.);
#1983=ORIENTED_EDGE('',*,*,#1530,.T.);
#1984=ORIENTED_EDGE('',*,*,#1531,.F.);
#1985=ORIENTED_EDGE('',*,*,#1532,.F.);
#1986=ORIENTED_EDGE('',*,*,#1533,.F.);
#1987=ORIENTED_EDGE('',*,*,#1534,.T.);
#1988=ORIENTED_EDGE('',*,*,#1535,.F.);
#1989=ORIENTED_EDGE('',*,*,#1527,.F.);
#1990=ORIENTED_EDGE('',*,*,#1523,.F.);
#1991=ORIENTED_EDGE('',*,*,#1536,.T.);
#1992=ORIENTED_EDGE('',*,*,#1537,.F.);
#1993=ORIENTED_EDGE('',*,*,#1538,.F.);
#1994=ORIENTED_EDGE('',*,*,#1539,.F.);
#1995=ORIENTED_EDGE('',*,*,#1540,.F.);
#1996=ORIENTED_EDGE('',*,*,#1541,.T.);
#1997=ORIENTED_EDGE('',*,*,#1542,.T.);
#1998=ORIENTED_EDGE('',*,*,#1543,.T.);
#1999=ORIENTED_EDGE('',*,*,#1544,.T.);
#2000=ORIENTED_EDGE('',*,*,#1539,.T.);
#2001=ORIENTED_EDGE('',*,*,#1489,.T.);
#2002=ORIENTED_EDGE('',*,*,#1541,.F.);
#2003=ORIENTED_EDGE('',*,*,#1545,.T.);
#2004=ORIENTED_EDGE('',*,*,#1546,.T.);
#2005=ORIENTED_EDGE('',*,*,#1482,.T.);
#2006=ORIENTED_EDGE('',*,*,#1540,.T.);
#2007=ORIENTED_EDGE('',*,*,#1547,.T.);
#2008=ORIENTED_EDGE('',*,*,#1548,.T.);
#2009=ORIENTED_EDGE('',*,*,#1490,.T.);
#2010=ORIENTED_EDGE('',*,*,#1538,.T.);
#2011=ORIENTED_EDGE('',*,*,#1481,.T.);
#2012=ORIENTED_EDGE('',*,*,#1546,.F.);
#2013=ORIENTED_EDGE('',*,*,#1549,.T.);
#2014=ORIENTED_EDGE('',*,*,#1476,.F.);
#2015=ORIENTED_EDGE('',*,*,#1483,.T.);
#2016=ORIENTED_EDGE('',*,*,#1526,.F.);
#2017=ORIENTED_EDGE('',*,*,#1550,.T.);
#2018=ORIENTED_EDGE('',*,*,#1542,.F.);
#2019=ORIENTED_EDGE('',*,*,#1488,.T.);
#2020=ORIENTED_EDGE('',*,*,#1551,.F.);
#2021=ORIENTED_EDGE('',*,*,#1552,.T.);
#2022=ORIENTED_EDGE('',*,*,#1553,.T.);
#2023=ORIENTED_EDGE('',*,*,#1554,.F.);
#2024=ORIENTED_EDGE('',*,*,#1555,.F.);
#2025=ORIENTED_EDGE('',*,*,#1556,.T.);
#2026=ORIENTED_EDGE('',*,*,#1557,.T.);
#2027=ORIENTED_EDGE('',*,*,#1552,.F.);
#2028=ORIENTED_EDGE('',*,*,#1558,.F.);
#2029=ORIENTED_EDGE('',*,*,#1559,.F.);
#2030=ORIENTED_EDGE('',*,*,#1560,.T.);
#2031=ORIENTED_EDGE('',*,*,#1556,.F.);
#2032=ORIENTED_EDGE('',*,*,#1561,.F.);
#2033=ORIENTED_EDGE('',*,*,#1553,.F.);
#2034=ORIENTED_EDGE('',*,*,#1557,.F.);
#2035=ORIENTED_EDGE('',*,*,#1560,.F.);
#2036=ORIENTED_EDGE('',*,*,#1558,.T.);
#2037=ORIENTED_EDGE('',*,*,#1555,.T.);
#2038=ORIENTED_EDGE('',*,*,#1551,.T.);
#2039=ORIENTED_EDGE('',*,*,#1562,.T.);
#2040=ORIENTED_EDGE('',*,*,#1563,.F.);
#2041=ORIENTED_EDGE('',*,*,#1564,.T.);
#2042=ORIENTED_EDGE('',*,*,#1565,.F.);
#2043=ORIENTED_EDGE('',*,*,#1566,.F.);
#2044=ORIENTED_EDGE('',*,*,#1519,.F.);
#2045=ORIENTED_EDGE('',*,*,#1567,.T.);
#2046=ORIENTED_EDGE('',*,*,#1568,.F.);
#2047=ORIENTED_EDGE('',*,*,#1569,.F.);
#2048=ORIENTED_EDGE('',*,*,#1570,.F.);
#2049=ORIENTED_EDGE('',*,*,#1571,.T.);
#2050=ORIENTED_EDGE('',*,*,#1572,.T.);
#2051=ORIENTED_EDGE('',*,*,#1569,.T.);
#2052=ORIENTED_EDGE('',*,*,#1573,.T.);
#2053=ORIENTED_EDGE('',*,*,#1574,.F.);
#2054=ORIENTED_EDGE('',*,*,#1575,.T.);
#2055=ORIENTED_EDGE('',*,*,#1576,.T.);
#2056=ORIENTED_EDGE('',*,*,#1577,.T.);
#2057=ORIENTED_EDGE('',*,*,#1578,.T.);
#2058=ORIENTED_EDGE('',*,*,#1579,.T.);
#2059=ORIENTED_EDGE('',*,*,#1570,.T.);
#2060=ORIENTED_EDGE('',*,*,#1580,.T.);
#2061=ORIENTED_EDGE('',*,*,#1576,.F.);
#2062=ORIENTED_EDGE('',*,*,#1581,.T.);
#2063=ORIENTED_EDGE('',*,*,#1582,.T.);
#2064=ORIENTED_EDGE('',*,*,#1583,.T.);
#2065=ORIENTED_EDGE('',*,*,#1568,.T.);
#2066=ORIENTED_EDGE('',*,*,#1584,.T.);
#2067=ORIENTED_EDGE('',*,*,#1585,.T.);
#2068=ORIENTED_EDGE('',*,*,#1586,.T.);
#2069=ORIENTED_EDGE('',*,*,#1582,.F.);
#2070=ORIENTED_EDGE('',*,*,#1587,.T.);
#2071=ORIENTED_EDGE('',*,*,#1577,.F.);
#2072=ORIENTED_EDGE('',*,*,#1588,.T.);
#2073=ORIENTED_EDGE('',*,*,#1589,.T.);
#2074=ORIENTED_EDGE('',*,*,#1590,.T.);
#2075=ORIENTED_EDGE('',*,*,#1580,.F.);
#2076=ORIENTED_EDGE('',*,*,#1572,.F.);
#2077=ORIENTED_EDGE('',*,*,#1591,.T.);
#2078=ORIENTED_EDGE('',*,*,#1588,.F.);
#2079=ORIENTED_EDGE('',*,*,#1573,.F.);
#2080=ORIENTED_EDGE('',*,*,#1583,.F.);
#2081=ORIENTED_EDGE('',*,*,#1586,.F.);
#2082=ORIENTED_EDGE('',*,*,#1592,.F.);
#2083=ORIENTED_EDGE('',*,*,#1593,.F.);
#2084=ORIENTED_EDGE('',*,*,#1594,.F.);
#2085=ORIENTED_EDGE('',*,*,#1534,.F.);
#2086=ORIENTED_EDGE('',*,*,#1595,.T.);
#2087=ORIENTED_EDGE('',*,*,#1596,.T.);
#2088=ORIENTED_EDGE('',*,*,#1597,.T.);
#2089=ORIENTED_EDGE('',*,*,#1595,.F.);
#2090=ORIENTED_EDGE('',*,*,#1533,.T.);
#2091=ORIENTED_EDGE('',*,*,#1598,.F.);
#2092=ORIENTED_EDGE('',*,*,#1578,.F.);
#2093=ORIENTED_EDGE('',*,*,#1590,.F.);
#2094=ORIENTED_EDGE('',*,*,#1599,.F.);
#2095=ORIENTED_EDGE('',*,*,#1587,.F.);
#2096=ORIENTED_EDGE('',*,*,#1600,.T.);
#2097=ORIENTED_EDGE('',*,*,#1601,.T.);
#2098=ORIENTED_EDGE('',*,*,#1602,.T.);
#2099=ORIENTED_EDGE('',*,*,#1592,.T.);
#2100=ORIENTED_EDGE('',*,*,#1585,.F.);
#2101=ORIENTED_EDGE('',*,*,#1602,.F.);
#2102=ORIENTED_EDGE('',*,*,#1603,.F.);
#2103=ORIENTED_EDGE('',*,*,#1364,.F.);
#2104=ORIENTED_EDGE('',*,*,#1520,.F.);
#2105=ORIENTED_EDGE('',*,*,#1566,.T.);
#2106=ORIENTED_EDGE('',*,*,#1604,.F.);
#2107=ORIENTED_EDGE('',*,*,#1601,.F.);
#2108=ORIENTED_EDGE('',*,*,#1605,.T.);
#2109=ORIENTED_EDGE('',*,*,#1530,.F.);
#2110=ORIENTED_EDGE('',*,*,#1606,.T.);
#2111=ORIENTED_EDGE('',*,*,#1365,.F.);
#2112=ORIENTED_EDGE('',*,*,#1603,.T.);
#2113=ORIENTED_EDGE('',*,*,#1607,.F.);
#2114=ORIENTED_EDGE('',*,*,#1608,.T.);
#2115=ORIENTED_EDGE('',*,*,#1609,.T.);
#2116=ORIENTED_EDGE('',*,*,#1610,.T.);
#2117=ORIENTED_EDGE('',*,*,#1610,.F.);
#2118=ORIENTED_EDGE('',*,*,#1611,.T.);
#2119=ORIENTED_EDGE('',*,*,#1612,.F.);
#2120=ORIENTED_EDGE('',*,*,#1613,.F.);
#2121=ORIENTED_EDGE('',*,*,#1614,.T.);
#2122=ORIENTED_EDGE('',*,*,#1615,.F.);
#2123=ORIENTED_EDGE('',*,*,#1616,.F.);
#2124=ORIENTED_EDGE('',*,*,#1617,.T.);
#2125=ORIENTED_EDGE('',*,*,#1618,.T.);
#2126=ORIENTED_EDGE('',*,*,#1563,.T.);
#2127=ORIENTED_EDGE('',*,*,#1619,.F.);
#2128=ORIENTED_EDGE('',*,*,#1620,.T.);
#2129=ORIENTED_EDGE('',*,*,#1621,.T.);
#2130=ORIENTED_EDGE('',*,*,#1622,.T.);
#2131=ORIENTED_EDGE('',*,*,#1612,.T.);
#2132=ORIENTED_EDGE('',*,*,#1622,.F.);
#2133=ORIENTED_EDGE('',*,*,#1623,.F.);
#2134=ORIENTED_EDGE('',*,*,#1616,.T.);
#2135=ORIENTED_EDGE('',*,*,#1624,.F.);
#2136=ORIENTED_EDGE('',*,*,#1625,.F.);
#2137=ORIENTED_EDGE('',*,*,#1626,.T.);
#2138=ORIENTED_EDGE('',*,*,#1613,.T.);
#2139=ORIENTED_EDGE('',*,*,#1617,.F.);
#2140=ORIENTED_EDGE('',*,*,#1623,.T.);
#2141=ORIENTED_EDGE('',*,*,#1621,.F.);
#2142=ORIENTED_EDGE('',*,*,#1627,.T.);
#2143=ORIENTED_EDGE('',*,*,#1628,.T.);
#2144=ORIENTED_EDGE('',*,*,#1477,.F.);
#2145=ORIENTED_EDGE('',*,*,#1629,.F.);
#2146=ORIENTED_EDGE('',*,*,#1366,.F.);
#2147=ORIENTED_EDGE('',*,*,#1606,.F.);
#2148=ORIENTED_EDGE('',*,*,#1529,.F.);
#2149=ORIENTED_EDGE('',*,*,#1544,.F.);
#2150=ORIENTED_EDGE('',*,*,#1630,.F.);
#2151=ORIENTED_EDGE('',*,*,#1631,.T.);
#2152=ORIENTED_EDGE('',*,*,#1547,.F.);
#2153=ORIENTED_EDGE('',*,*,#1545,.F.);
#2154=ORIENTED_EDGE('',*,*,#1632,.F.);
#2155=ORIENTED_EDGE('',*,*,#1633,.T.);
#2156=ORIENTED_EDGE('',*,*,#1634,.T.);
#2157=ORIENTED_EDGE('',*,*,#1633,.F.);
#2158=ORIENTED_EDGE('',*,*,#1535,.T.);
#2159=ORIENTED_EDGE('',*,*,#1597,.F.);
#2160=ORIENTED_EDGE('',*,*,#1635,.T.);
#2161=ORIENTED_EDGE('',*,*,#1636,.T.);
#2162=ORIENTED_EDGE('',*,*,#1637,.T.);
#2163=ORIENTED_EDGE('',*,*,#1638,.T.);
#2164=ORIENTED_EDGE('',*,*,#1639,.T.);
#2165=ORIENTED_EDGE('',*,*,#1640,.T.);
#2166=ORIENTED_EDGE('',*,*,#1641,.T.);
#2167=ORIENTED_EDGE('',*,*,#1608,.F.);
#2168=ORIENTED_EDGE('',*,*,#1642,.T.);
#2169=ORIENTED_EDGE('',*,*,#1643,.T.);
#2170=ORIENTED_EDGE('',*,*,#1644,.T.);
#2171=ORIENTED_EDGE('',*,*,#1645,.T.);
#2172=ORIENTED_EDGE('',*,*,#1646,.T.);
#2173=ORIENTED_EDGE('',*,*,#1647,.T.);
#2174=ORIENTED_EDGE('',*,*,#1648,.T.);
#2175=ORIENTED_EDGE('',*,*,#1649,.T.);
#2176=ORIENTED_EDGE('',*,*,#1650,.T.);
#2177=ORIENTED_EDGE('',*,*,#1651,.T.);
#2178=ORIENTED_EDGE('',*,*,#1652,.T.);
#2179=ORIENTED_EDGE('',*,*,#1653,.T.);
#2180=ORIENTED_EDGE('',*,*,#1654,.T.);
#2181=ORIENTED_EDGE('',*,*,#1655,.T.);
#2182=ORIENTED_EDGE('',*,*,#1656,.T.);
#2183=ORIENTED_EDGE('',*,*,#1657,.T.);
#2184=ORIENTED_EDGE('',*,*,#1630,.T.);
#2185=ORIENTED_EDGE('',*,*,#1543,.F.);
#2186=ORIENTED_EDGE('',*,*,#1550,.F.);
#2187=ORIENTED_EDGE('',*,*,#1525,.F.);
#2188=ORIENTED_EDGE('',*,*,#1658,.F.);
#2189=ORIENTED_EDGE('',*,*,#1659,.T.);
#2190=ORIENTED_EDGE('',*,*,#1660,.F.);
#2191=ORIENTED_EDGE('',*,*,#1661,.T.);
#2192=ORIENTED_EDGE('',*,*,#1662,.T.);
#2193=ORIENTED_EDGE('',*,*,#1663,.F.);
#2194=ORIENTED_EDGE('',*,*,#1664,.T.);
#2195=ORIENTED_EDGE('',*,*,#1665,.F.);
#2196=ORIENTED_EDGE('',*,*,#1532,.T.);
#2197=ORIENTED_EDGE('',*,*,#1666,.F.);
#2198=ORIENTED_EDGE('',*,*,#1579,.F.);
#2199=ORIENTED_EDGE('',*,*,#1598,.T.);
#2200=ORIENTED_EDGE('',*,*,#1667,.F.);
#2201=ORIENTED_EDGE('',*,*,#1478,.F.);
#2202=ORIENTED_EDGE('',*,*,#1474,.F.);
#2203=ORIENTED_EDGE('',*,*,#1628,.F.);
#2204=ORIENTED_EDGE('',*,*,#1528,.F.);
#2205=ORIENTED_EDGE('',*,*,#1668,.F.);
#2206=ORIENTED_EDGE('',*,*,#1536,.F.);
#2207=ORIENTED_EDGE('',*,*,#1522,.F.);
#2208=ORIENTED_EDGE('',*,*,#1486,.F.);
#2209=ORIENTED_EDGE('',*,*,#1669,.F.);
#2210=ORIENTED_EDGE('',*,*,#1484,.F.);
#2211=ORIENTED_EDGE('',*,*,#1548,.F.);
#2212=ORIENTED_EDGE('',*,*,#1480,.F.);
#2213=ORIENTED_EDGE('',*,*,#1634,.F.);
#2214=ORIENTED_EDGE('',*,*,#1479,.T.);
#2215=ORIENTED_EDGE('',*,*,#1667,.T.);
#2216=ORIENTED_EDGE('',*,*,#1358,.T.);
#2217=ORIENTED_EDGE('',*,*,#1670,.T.);
#2218=ORIENTED_EDGE('',*,*,#1512,.T.);
#2219=ORIENTED_EDGE('',*,*,#1499,.T.);
#2220=ORIENTED_EDGE('',*,*,#1494,.T.);
#2221=ORIENTED_EDGE('',*,*,#1671,.F.);
#2222=ORIENTED_EDGE('',*,*,#1537,.T.);
#2223=ORIENTED_EDGE('',*,*,#1668,.T.);
#2224=ORIENTED_EDGE('',*,*,#1672,.F.);
#2225=ORIENTED_EDGE('',*,*,#1673,.F.);
#2226=ORIENTED_EDGE('',*,*,#1674,.F.);
#2227=ORIENTED_EDGE('',*,*,#1675,.T.);
#2228=ORIENTED_EDGE('',*,*,#1673,.T.);
#2229=ORIENTED_EDGE('',*,*,#1624,.T.);
#2230=ORIENTED_EDGE('',*,*,#1615,.T.);
#2231=ORIENTED_EDGE('',*,*,#1676,.T.);
#2232=ORIENTED_EDGE('',*,*,#1397,.T.);
#2233=ORIENTED_EDGE('',*,*,#1436,.T.);
#2234=ORIENTED_EDGE('',*,*,#1674,.T.);
#2235=ORIENTED_EDGE('',*,*,#1677,.T.);
#2236=ORIENTED_EDGE('',*,*,#1678,.T.);
#2237=ORIENTED_EDGE('',*,*,#1625,.T.);
#2238=ORIENTED_EDGE('',*,*,#1672,.T.);
#2239=ORIENTED_EDGE('',*,*,#1435,.T.);
#2240=ORIENTED_EDGE('',*,*,#1394,.T.);
#2241=ORIENTED_EDGE('',*,*,#1677,.F.);
#2242=ORIENTED_EDGE('',*,*,#1675,.F.);
#2243=ORIENTED_EDGE('',*,*,#1614,.F.);
#2244=ORIENTED_EDGE('',*,*,#1679,.T.);
#2245=ORIENTED_EDGE('',*,*,#1680,.F.);
#2246=ORIENTED_EDGE('',*,*,#1681,.F.);
#2247=ORIENTED_EDGE('',*,*,#1682,.F.);
#2248=ORIENTED_EDGE('',*,*,#1683,.T.);
#2249=ORIENTED_EDGE('',*,*,#1370,.T.);
#2250=ORIENTED_EDGE('',*,*,#1392,.T.);
#2251=ORIENTED_EDGE('',*,*,#1681,.T.);
#2252=ORIENTED_EDGE('',*,*,#1684,.T.);
#2253=ORIENTED_EDGE('',*,*,#1685,.T.);
#2254=ORIENTED_EDGE('',*,*,#1686,.T.);
#2255=ORIENTED_EDGE('',*,*,#1682,.T.);
#2256=ORIENTED_EDGE('',*,*,#1391,.T.);
#2257=ORIENTED_EDGE('',*,*,#1372,.T.);
#2258=ORIENTED_EDGE('',*,*,#1687,.T.);
#2259=ORIENTED_EDGE('',*,*,#1680,.T.);
#2260=ORIENTED_EDGE('',*,*,#1688,.T.);
#2261=ORIENTED_EDGE('',*,*,#1689,.F.);
#2262=ORIENTED_EDGE('',*,*,#1502,.F.);
#2263=ORIENTED_EDGE('',*,*,#1684,.F.);
#2264=ORIENTED_EDGE('',*,*,#1687,.F.);
#2265=ORIENTED_EDGE('',*,*,#1501,.F.);
#2266=ORIENTED_EDGE('',*,*,#1514,.F.);
#2267=ORIENTED_EDGE('',*,*,#1690,.F.);
#2268=ORIENTED_EDGE('',*,*,#1559,.T.);
#2269=ORIENTED_EDGE('',*,*,#1567,.F.);
#2270=ORIENTED_EDGE('',*,*,#1518,.F.);
#2271=ORIENTED_EDGE('',*,*,#1509,.F.);
#2272=ORIENTED_EDGE('',*,*,#1515,.F.);
#2273=ORIENTED_EDGE('',*,*,#1503,.T.);
#2274=ORIENTED_EDGE('',*,*,#1689,.T.);
#2275=ORIENTED_EDGE('',*,*,#1691,.F.);
#2276=ORIENTED_EDGE('',*,*,#1685,.F.);
#2277=ORIENTED_EDGE('',*,*,#1371,.F.);
#2278=ORIENTED_EDGE('',*,*,#1377,.F.);
#2279=ORIENTED_EDGE('',*,*,#1381,.F.);
#2280=ORIENTED_EDGE('',*,*,#1692,.F.);
#2281=ORIENTED_EDGE('',*,*,#1425,.F.);
#2282=ORIENTED_EDGE('',*,*,#1693,.F.);
#2283=ORIENTED_EDGE('',*,*,#1407,.F.);
#2284=ORIENTED_EDGE('',*,*,#1401,.F.);
#2285=ORIENTED_EDGE('',*,*,#1398,.F.);
#2286=ORIENTED_EDGE('',*,*,#1676,.F.);
#2287=ORIENTED_EDGE('',*,*,#1679,.F.);
#2288=ORIENTED_EDGE('',*,*,#1619,.T.);
#2289=ORIENTED_EDGE('',*,*,#1562,.F.);
#2290=ORIENTED_EDGE('',*,*,#1554,.T.);
#2291=ORIENTED_EDGE('',*,*,#1561,.T.);
#2292=ORIENTED_EDGE('',*,*,#1688,.F.);
#2293=ORIENTED_EDGE('',*,*,#1686,.F.);
#2294=ORIENTED_EDGE('',*,*,#1691,.T.);
#2295=ORIENTED_EDGE('',*,*,#1605,.F.);
#2296=ORIENTED_EDGE('',*,*,#1694,.T.);
#2297=ORIENTED_EDGE('',*,*,#1574,.T.);
#2298=ORIENTED_EDGE('',*,*,#1666,.T.);
#2299=ORIENTED_EDGE('',*,*,#1531,.T.);
#2300=ORIENTED_EDGE('',*,*,#1521,.F.);
#2301=ORIENTED_EDGE('',*,*,#1362,.F.);
#2302=ORIENTED_EDGE('',*,*,#1575,.F.);
#2303=ORIENTED_EDGE('',*,*,#1694,.F.);
#2304=ORIENTED_EDGE('',*,*,#1600,.F.);
#2305=ORIENTED_EDGE('',*,*,#1584,.F.);
#2306=ORIENTED_EDGE('',*,*,#1581,.F.);
#2307=ORIENTED_EDGE('',*,*,#1485,.T.);
#2308=ORIENTED_EDGE('',*,*,#1669,.T.);
#2309=ORIENTED_EDGE('',*,*,#1517,.T.);
#2310=ORIENTED_EDGE('',*,*,#1359,.T.);
#2311=ORIENTED_EDGE('',*,*,#1671,.T.);
#2312=ORIENTED_EDGE('',*,*,#1498,.T.);
#2313=ORIENTED_EDGE('',*,*,#1491,.T.);
#2314=ORIENTED_EDGE('',*,*,#1632,.T.);
#2315=ORIENTED_EDGE('',*,*,#1593,.T.);
#2316=ORIENTED_EDGE('',*,*,#1604,.T.);
#2317=ORIENTED_EDGE('',*,*,#1565,.T.);
#2318=ORIENTED_EDGE('',*,*,#1695,.T.);
#2319=ORIENTED_EDGE('',*,*,#1589,.F.);
#2320=ORIENTED_EDGE('',*,*,#1591,.F.);
#2321=ORIENTED_EDGE('',*,*,#1571,.F.);
#2322=ORIENTED_EDGE('',*,*,#1594,.T.);
#2323=ORIENTED_EDGE('',*,*,#1695,.F.);
#2324=ORIENTED_EDGE('',*,*,#1564,.F.);
#2325=ORIENTED_EDGE('',*,*,#1618,.F.);
#2326=ORIENTED_EDGE('',*,*,#1627,.F.);
#2327=ORIENTED_EDGE('',*,*,#1620,.F.);
#2328=ORIENTED_EDGE('',*,*,#1611,.F.);
#2329=ORIENTED_EDGE('',*,*,#1609,.F.);
#2330=ORIENTED_EDGE('',*,*,#1641,.F.);
#2331=ORIENTED_EDGE('',*,*,#1696,.F.);
#2332=ORIENTED_EDGE('',*,*,#1420,.T.);
#2333=ORIENTED_EDGE('',*,*,#1697,.T.);
#2334=ORIENTED_EDGE('',*,*,#1635,.F.);
#2335=ORIENTED_EDGE('',*,*,#1596,.F.);
#2336=ORIENTED_EDGE('',*,*,#1599,.T.);
#2337=ORIENTED_EDGE('',*,*,#1698,.F.);
#2338=ORIENTED_EDGE('',*,*,#1427,.T.);
#2339=ORIENTED_EDGE('',*,*,#1699,.F.);
#2340=ORIENTED_EDGE('',*,*,#1661,.F.);
#2341=ORIENTED_EDGE('',*,*,#1428,.T.);
#2342=ORIENTED_EDGE('',*,*,#1698,.T.);
#2343=ORIENTED_EDGE('',*,*,#1660,.T.);
#2344=ORIENTED_EDGE('',*,*,#1700,.T.);
#2345=ORIENTED_EDGE('',*,*,#1426,.T.);
#2346=ORIENTED_EDGE('',*,*,#1701,.T.);
#2347=ORIENTED_EDGE('',*,*,#1658,.T.);
#2348=ORIENTED_EDGE('',*,*,#1699,.T.);
#2349=ORIENTED_EDGE('',*,*,#1700,.F.);
#2350=ORIENTED_EDGE('',*,*,#1659,.F.);
#2351=ORIENTED_EDGE('',*,*,#1701,.F.);
#2352=ORIENTED_EDGE('',*,*,#1429,.T.);
#2353=ORIENTED_EDGE('',*,*,#1430,.T.);
#2354=ORIENTED_EDGE('',*,*,#1702,.T.);
#2355=ORIENTED_EDGE('',*,*,#1665,.T.);
#2356=ORIENTED_EDGE('',*,*,#1703,.T.);
#2357=ORIENTED_EDGE('',*,*,#1702,.F.);
#2358=ORIENTED_EDGE('',*,*,#1433,.T.);
#2359=ORIENTED_EDGE('',*,*,#1704,.F.);
#2360=ORIENTED_EDGE('',*,*,#1662,.F.);
#2361=ORIENTED_EDGE('',*,*,#1703,.F.);
#2362=ORIENTED_EDGE('',*,*,#1664,.F.);
#2363=ORIENTED_EDGE('',*,*,#1705,.F.);
#2364=ORIENTED_EDGE('',*,*,#1431,.T.);
#2365=ORIENTED_EDGE('',*,*,#1432,.T.);
#2366=ORIENTED_EDGE('',*,*,#1705,.T.);
#2367=ORIENTED_EDGE('',*,*,#1663,.T.);
#2368=ORIENTED_EDGE('',*,*,#1704,.T.);
#2369=ORIENTED_EDGE('',*,*,#1706,.F.);
#2370=ORIENTED_EDGE('',*,*,#1707,.T.);
#2371=ORIENTED_EDGE('',*,*,#1708,.F.);
#2372=ORIENTED_EDGE('',*,*,#1707,.F.);
#2373=ORIENTED_EDGE('',*,*,#1709,.F.);
#2374=ORIENTED_EDGE('',*,*,#1710,.T.);
#2375=ORIENTED_EDGE('',*,*,#1711,.F.);
#2376=ORIENTED_EDGE('',*,*,#1710,.F.);
#2377=ORIENTED_EDGE('',*,*,#1709,.T.);
#2378=ORIENTED_EDGE('',*,*,#1706,.T.);
#2379=ORIENTED_EDGE('',*,*,#1443,.T.);
#2380=ORIENTED_EDGE('',*,*,#1711,.T.);
#2381=ORIENTED_EDGE('',*,*,#1712,.F.);
#2382=ORIENTED_EDGE('',*,*,#1713,.T.);
#2383=ORIENTED_EDGE('',*,*,#1714,.F.);
#2384=ORIENTED_EDGE('',*,*,#1713,.F.);
#2385=ORIENTED_EDGE('',*,*,#1715,.F.);
#2386=ORIENTED_EDGE('',*,*,#1716,.T.);
#2387=ORIENTED_EDGE('',*,*,#1449,.F.);
#2388=ORIENTED_EDGE('',*,*,#1716,.F.);
#2389=ORIENTED_EDGE('',*,*,#1715,.T.);
#2390=ORIENTED_EDGE('',*,*,#1712,.T.);
#2391=ORIENTED_EDGE('',*,*,#1708,.T.);
#2392=ORIENTED_EDGE('',*,*,#1717,.F.);
#2393=ORIENTED_EDGE('',*,*,#1718,.T.);
#2394=ORIENTED_EDGE('',*,*,#1719,.F.);
#2395=ORIENTED_EDGE('',*,*,#1718,.F.);
#2396=ORIENTED_EDGE('',*,*,#1720,.F.);
#2397=ORIENTED_EDGE('',*,*,#1721,.T.);
#2398=ORIENTED_EDGE('',*,*,#1473,.F.);
#2399=ORIENTED_EDGE('',*,*,#1721,.F.);
#2400=ORIENTED_EDGE('',*,*,#1720,.T.);
#2401=ORIENTED_EDGE('',*,*,#1717,.T.);
#2402=ORIENTED_EDGE('',*,*,#1714,.T.);
#2403=ORIENTED_EDGE('',*,*,#1722,.F.);
#2404=ORIENTED_EDGE('',*,*,#1723,.T.);
#2405=ORIENTED_EDGE('',*,*,#1724,.F.);
#2406=ORIENTED_EDGE('',*,*,#1723,.F.);
#2407=ORIENTED_EDGE('',*,*,#1725,.F.);
#2408=ORIENTED_EDGE('',*,*,#1726,.T.);
#2409=ORIENTED_EDGE('',*,*,#1465,.F.);
#2410=ORIENTED_EDGE('',*,*,#1726,.F.);
#2411=ORIENTED_EDGE('',*,*,#1725,.T.);
#2412=ORIENTED_EDGE('',*,*,#1722,.T.);
#2413=ORIENTED_EDGE('',*,*,#1719,.T.);
#2414=ORIENTED_EDGE('',*,*,#1727,.F.);
#2415=ORIENTED_EDGE('',*,*,#1728,.T.);
#2416=ORIENTED_EDGE('',*,*,#1729,.F.);
#2417=ORIENTED_EDGE('',*,*,#1728,.F.);
#2418=ORIENTED_EDGE('',*,*,#1730,.F.);
#2419=ORIENTED_EDGE('',*,*,#1731,.T.);
#2420=ORIENTED_EDGE('',*,*,#1457,.F.);
#2421=ORIENTED_EDGE('',*,*,#1731,.F.);
#2422=ORIENTED_EDGE('',*,*,#1730,.T.);
#2423=ORIENTED_EDGE('',*,*,#1727,.T.);
#2424=ORIENTED_EDGE('',*,*,#1724,.T.);
#2425=ORIENTED_EDGE('',*,*,#1732,.F.);
#2426=ORIENTED_EDGE('',*,*,#1733,.T.);
#2427=ORIENTED_EDGE('',*,*,#1734,.F.);
#2428=ORIENTED_EDGE('',*,*,#1733,.F.);
#2429=ORIENTED_EDGE('',*,*,#1735,.F.);
#2430=ORIENTED_EDGE('',*,*,#1736,.T.);
#2431=ORIENTED_EDGE('',*,*,#1393,.F.);
#2432=ORIENTED_EDGE('',*,*,#1736,.F.);
#2433=ORIENTED_EDGE('',*,*,#1735,.T.);
#2434=ORIENTED_EDGE('',*,*,#1732,.T.);
#2435=ORIENTED_EDGE('',*,*,#1729,.T.);
#2436=ORIENTED_EDGE('',*,*,#1421,.T.);
#2437=ORIENTED_EDGE('',*,*,#1696,.T.);
#2438=ORIENTED_EDGE('',*,*,#1640,.F.);
#2439=ORIENTED_EDGE('',*,*,#1737,.F.);
#2440=ORIENTED_EDGE('',*,*,#1737,.T.);
#2441=ORIENTED_EDGE('',*,*,#1639,.F.);
#2442=ORIENTED_EDGE('',*,*,#1738,.F.);
#2443=ORIENTED_EDGE('',*,*,#1444,.F.);
#2444=ORIENTED_EDGE('',*,*,#1739,.T.);
#2445=ORIENTED_EDGE('',*,*,#1649,.F.);
#2446=ORIENTED_EDGE('',*,*,#1740,.T.);
#2447=ORIENTED_EDGE('',*,*,#1439,.F.);
#2448=ORIENTED_EDGE('',*,*,#1440,.F.);
#2449=ORIENTED_EDGE('',*,*,#1740,.F.);
#2450=ORIENTED_EDGE('',*,*,#1648,.F.);
#2451=ORIENTED_EDGE('',*,*,#1741,.F.);
#2452=ORIENTED_EDGE('',*,*,#1422,.F.);
#2453=ORIENTED_EDGE('',*,*,#1445,.T.);
#2454=ORIENTED_EDGE('',*,*,#1738,.T.);
#2455=ORIENTED_EDGE('',*,*,#1638,.F.);
#2456=ORIENTED_EDGE('',*,*,#1742,.F.);
#2457=ORIENTED_EDGE('',*,*,#1742,.T.);
#2458=ORIENTED_EDGE('',*,*,#1637,.F.);
#2459=ORIENTED_EDGE('',*,*,#1743,.F.);
#2460=ORIENTED_EDGE('',*,*,#1418,.F.);
#2461=ORIENTED_EDGE('',*,*,#1744,.T.);
#2462=ORIENTED_EDGE('',*,*,#1651,.F.);
#2463=ORIENTED_EDGE('',*,*,#1745,.F.);
#2464=ORIENTED_EDGE('',*,*,#1447,.F.);
#2465=ORIENTED_EDGE('',*,*,#1746,.T.);
#2466=ORIENTED_EDGE('',*,*,#1460,.F.);
#2467=ORIENTED_EDGE('',*,*,#1461,.F.);
#2468=ORIENTED_EDGE('',*,*,#1746,.F.);
#2469=ORIENTED_EDGE('',*,*,#1446,.F.);
#2470=ORIENTED_EDGE('',*,*,#1419,.T.);
#2471=ORIENTED_EDGE('',*,*,#1743,.T.);
#2472=ORIENTED_EDGE('',*,*,#1636,.F.);
#2473=ORIENTED_EDGE('',*,*,#1697,.F.);
#2474=ORIENTED_EDGE('',*,*,#1415,.F.);
#2475=ORIENTED_EDGE('',*,*,#1747,.T.);
#2476=ORIENTED_EDGE('',*,*,#1642,.F.);
#2477=ORIENTED_EDGE('',*,*,#1607,.T.);
#2478=ORIENTED_EDGE('',*,*,#1626,.F.);
#2479=ORIENTED_EDGE('',*,*,#1678,.F.);
#2480=ORIENTED_EDGE('',*,*,#1396,.F.);
#2481=ORIENTED_EDGE('',*,*,#1549,.F.);
#2482=ORIENTED_EDGE('',*,*,#1631,.F.);
#2483=ORIENTED_EDGE('',*,*,#1657,.F.);
#2484=ORIENTED_EDGE('',*,*,#1748,.F.);
#2485=ORIENTED_EDGE('',*,*,#1387,.T.);
#2486=ORIENTED_EDGE('',*,*,#1368,.T.);
#2487=ORIENTED_EDGE('',*,*,#1683,.F.);
#2488=ORIENTED_EDGE('',*,*,#1690,.T.);
#2489=ORIENTED_EDGE('',*,*,#1513,.F.);
#2490=ORIENTED_EDGE('',*,*,#1670,.F.);
#2491=ORIENTED_EDGE('',*,*,#1367,.F.);
#2492=ORIENTED_EDGE('',*,*,#1629,.T.);
#2493=ORIENTED_EDGE('',*,*,#1388,.F.);
#2494=ORIENTED_EDGE('',*,*,#1748,.T.);
#2495=ORIENTED_EDGE('',*,*,#1656,.F.);
#2496=ORIENTED_EDGE('',*,*,#1749,.T.);
#2497=ORIENTED_EDGE('',*,*,#1452,.F.);
#2498=ORIENTED_EDGE('',*,*,#1453,.F.);
#2499=ORIENTED_EDGE('',*,*,#1749,.F.);
#2500=ORIENTED_EDGE('',*,*,#1655,.F.);
#2501=ORIENTED_EDGE('',*,*,#1750,.F.);
#2502=ORIENTED_EDGE('',*,*,#1389,.F.);
#2503=ORIENTED_EDGE('',*,*,#1750,.T.);
#2504=ORIENTED_EDGE('',*,*,#1654,.F.);
#2505=ORIENTED_EDGE('',*,*,#1751,.F.);
#2506=ORIENTED_EDGE('',*,*,#1751,.T.);
#2507=ORIENTED_EDGE('',*,*,#1653,.F.);
#2508=ORIENTED_EDGE('',*,*,#1752,.F.);
#2509=ORIENTED_EDGE('',*,*,#1416,.F.);
#2510=ORIENTED_EDGE('',*,*,#1692,.T.);
#2511=ORIENTED_EDGE('',*,*,#1380,.F.);
#2512=ORIENTED_EDGE('',*,*,#1382,.F.);
#2513=ORIENTED_EDGE('',*,*,#1375,.T.);
#2514=ORIENTED_EDGE('',*,*,#1373,.F.);
#2515=ORIENTED_EDGE('',*,*,#1390,.F.);
#2516=ORIENTED_EDGE('',*,*,#1369,.F.);
#2517=ORIENTED_EDGE('',*,*,#1386,.F.);
#2518=ORIENTED_EDGE('',*,*,#1417,.T.);
#2519=ORIENTED_EDGE('',*,*,#1752,.T.);
#2520=ORIENTED_EDGE('',*,*,#1652,.F.);
#2521=ORIENTED_EDGE('',*,*,#1744,.F.);
#2522=ORIENTED_EDGE('',*,*,#1448,.T.);
#2523=ORIENTED_EDGE('',*,*,#1745,.T.);
#2524=ORIENTED_EDGE('',*,*,#1650,.F.);
#2525=ORIENTED_EDGE('',*,*,#1739,.F.);
#2526=ORIENTED_EDGE('',*,*,#1423,.T.);
#2527=ORIENTED_EDGE('',*,*,#1741,.T.);
#2528=ORIENTED_EDGE('',*,*,#1647,.F.);
#2529=ORIENTED_EDGE('',*,*,#1753,.F.);
#2530=ORIENTED_EDGE('',*,*,#1753,.T.);
#2531=ORIENTED_EDGE('',*,*,#1646,.F.);
#2532=ORIENTED_EDGE('',*,*,#1754,.F.);
#2533=ORIENTED_EDGE('',*,*,#1412,.F.);
#2534=ORIENTED_EDGE('',*,*,#1395,.F.);
#2535=ORIENTED_EDGE('',*,*,#1434,.F.);
#2536=ORIENTED_EDGE('',*,*,#1400,.F.);
#2537=ORIENTED_EDGE('',*,*,#1404,.T.);
#2538=ORIENTED_EDGE('',*,*,#1408,.F.);
#2539=ORIENTED_EDGE('',*,*,#1693,.T.);
#2540=ORIENTED_EDGE('',*,*,#1424,.F.);
#2541=ORIENTED_EDGE('',*,*,#1413,.T.);
#2542=ORIENTED_EDGE('',*,*,#1754,.T.);
#2543=ORIENTED_EDGE('',*,*,#1645,.F.);
#2544=ORIENTED_EDGE('',*,*,#1755,.F.);
#2545=ORIENTED_EDGE('',*,*,#1414,.F.);
#2546=ORIENTED_EDGE('',*,*,#1755,.T.);
#2547=ORIENTED_EDGE('',*,*,#1644,.F.);
#2548=ORIENTED_EDGE('',*,*,#1756,.T.);
#2549=ORIENTED_EDGE('',*,*,#1468,.F.);
#2550=ORIENTED_EDGE('',*,*,#1469,.F.);
#2551=ORIENTED_EDGE('',*,*,#1756,.F.);
#2552=ORIENTED_EDGE('',*,*,#1643,.F.);
#2553=ORIENTED_EDGE('',*,*,#1747,.F.);
#2554=ORIENTED_EDGE('',*,*,#1734,.T.);
#2555=CYLINDRICAL_SURFACE('',#2776,1.55);
#2556=CYLINDRICAL_SURFACE('',#2795,2.6);
#2557=CYLINDRICAL_SURFACE('',#2815,2.6);
#2558=CYLINDRICAL_SURFACE('',#2838,2.6);
#2559=CYLINDRICAL_SURFACE('',#2853,2.6);
#2560=CYLINDRICAL_SURFACE('',#2864,2.6);
#2561=CYLINDRICAL_SURFACE('',#2875,2.6);
#2562=CYLINDRICAL_SURFACE('',#2879,0.5);
#2563=CYLINDRICAL_SURFACE('',#2901,0.8);
#2564=CYLINDRICAL_SURFACE('',#2904,0.5);
#2565=CYLINDRICAL_SURFACE('',#2922,0.5);
#2566=CYLINDRICAL_SURFACE('',#2923,0.5);
#2567=CYLINDRICAL_SURFACE('',#2925,0.5);
#2568=CYLINDRICAL_SURFACE('',#2927,0.5);
#2569=CYLINDRICAL_SURFACE('',#2928,0.5);
#2570=CYLINDRICAL_SURFACE('',#2938,0.5);
#2571=CYLINDRICAL_SURFACE('',#2944,0.5);
#2572=CYLINDRICAL_SURFACE('',#2945,0.5);
#2573=CYLINDRICAL_SURFACE('',#2950,0.5);
#2574=CYLINDRICAL_SURFACE('',#2954,0.5);
#2575=CYLINDRICAL_SURFACE('',#2957,0.5);
#2576=CYLINDRICAL_SURFACE('',#2960,0.5);
#2577=CYLINDRICAL_SURFACE('',#2961,0.5);
#2578=CYLINDRICAL_SURFACE('',#2965,0.5);
#2579=CYLINDRICAL_SURFACE('',#2969,0.5);
#2580=CYLINDRICAL_SURFACE('',#2976,0.8);
#2581=CYLINDRICAL_SURFACE('',#3000,1.55);
#2582=CYLINDRICAL_SURFACE('',#3001,1.55);
#2583=CYLINDRICAL_SURFACE('',#3004,1.55);
#2584=CYLINDRICAL_SURFACE('',#3009,0.3);
#2585=CYLINDRICAL_SURFACE('',#3010,0.3);
#2586=CYLINDRICAL_SURFACE('',#3012,0.3);
#2587=CYLINDRICAL_SURFACE('',#3019,0.3);
#2588=CYLINDRICAL_SURFACE('',#3021,0.3);
#2589=CYLINDRICAL_SURFACE('',#3023,0.3);
#2590=CYLINDRICAL_SURFACE('',#3033,1.55);
#2591=CYLINDRICAL_SURFACE('',#3038,1.);
#2592=CYLINDRICAL_SURFACE('',#3039,1.);
#2593=CYLINDRICAL_SURFACE('',#3041,1.);
#2594=CYLINDRICAL_SURFACE('',#3044,1.);
#2595=CYLINDRICAL_SURFACE('',#3045,2.1);
#2596=CYLINDRICAL_SURFACE('',#3048,2.35);
#2597=CYLINDRICAL_SURFACE('',#3053,2.1);
#2598=CYLINDRICAL_SURFACE('',#3056,2.35);
#2599=CYLINDRICAL_SURFACE('',#3060,2.1);
#2600=CYLINDRICAL_SURFACE('',#3063,2.35);
#2601=CYLINDRICAL_SURFACE('',#3067,2.1);
#2602=CYLINDRICAL_SURFACE('',#3070,2.35);
#2603=CYLINDRICAL_SURFACE('',#3074,2.1);
#2604=CYLINDRICAL_SURFACE('',#3077,2.35);
#2605=CYLINDRICAL_SURFACE('',#3081,2.1);
#2606=CYLINDRICAL_SURFACE('',#3084,2.35);
#2607=CYLINDRICAL_SURFACE('',#3089,3.35);
#2608=CYLINDRICAL_SURFACE('',#3091,3.35);
#2609=CYLINDRICAL_SURFACE('',#3095,3.35);
#2610=CYLINDRICAL_SURFACE('',#3097,3.35);
#2611=CYLINDRICAL_SURFACE('',#3101,3.35);
#2612=CYLINDRICAL_SURFACE('',#3103,3.35);
#2613=ADVANCED_FACE('',(#143),#2555,.T.);
#2614=ADVANCED_FACE('',(#144),#55,.T.);
#2615=ADVANCED_FACE('',(#145),#56,.T.);
#2616=ADVANCED_FACE('',(#146),#57,.F.);
#2617=ADVANCED_FACE('',(#147),#45,.T.);
#2618=ADVANCED_FACE('',(#148,#21),#58,.F.);
#2619=ADVANCED_FACE('',(#149),#2556,.F.);
#2620=ADVANCED_FACE('',(#150),#59,.F.);
#2621=ADVANCED_FACE('',(#151),#60,.F.);
#2622=ADVANCED_FACE('',(#152,#22),#61,.F.);
#2623=ADVANCED_FACE('',(#153),#62,.T.);
#2624=ADVANCED_FACE('',(#154),#63,.T.);
#2625=ADVANCED_FACE('',(#155),#64,.F.);
#2626=ADVANCED_FACE('',(#156),#46,.T.);
#2627=ADVANCED_FACE('',(#157,#23),#65,.F.);
#2628=ADVANCED_FACE('',(#158),#2557,.F.);
#2629=ADVANCED_FACE('',(#159),#66,.F.);
#2630=ADVANCED_FACE('',(#160,#24,#25),#67,.F.);
#2631=ADVANCED_FACE('',(#161),#68,.F.);
#2632=ADVANCED_FACE('',(#162),#47,.T.);
#2633=ADVANCED_FACE('',(#163,#26),#69,.F.);
#2634=ADVANCED_FACE('',(#164),#2558,.F.);
#2635=ADVANCED_FACE('',(#165),#70,.F.);
#2636=ADVANCED_FACE('',(#166,#27),#71,.F.);
#2637=ADVANCED_FACE('',(#167),#48,.T.);
#2638=ADVANCED_FACE('',(#168,#28),#72,.F.);
#2639=ADVANCED_FACE('',(#169),#2559,.F.);
#2640=ADVANCED_FACE('',(#170,#29),#73,.F.);
#2641=ADVANCED_FACE('',(#171),#49,.T.);
#2642=ADVANCED_FACE('',(#172,#30),#74,.F.);
#2643=ADVANCED_FACE('',(#173),#2560,.F.);
#2644=ADVANCED_FACE('',(#174,#31),#75,.F.);
#2645=ADVANCED_FACE('',(#175),#50,.T.);
#2646=ADVANCED_FACE('',(#176,#32),#76,.F.);
#2647=ADVANCED_FACE('',(#177),#2561,.F.);
#2648=ADVANCED_FACE('',(#178,#33),#77,.F.);
#2649=ADVANCED_FACE('',(#179),#2562,.T.);
#2650=ADVANCED_FACE('',(#180),#78,.T.);
#2651=ADVANCED_FACE('',(#181),#79,.T.);
#2652=ADVANCED_FACE('',(#182),#80,.T.);
#2653=ADVANCED_FACE('',(#183),#81,.T.);
#2654=ADVANCED_FACE('',(#184),#82,.T.);
#2655=ADVANCED_FACE('',(#185),#83,.T.);
#2656=ADVANCED_FACE('',(#186),#84,.T.);
#2657=ADVANCED_FACE('',(#187),#20,.T.);
#2658=ADVANCED_FACE('',(#188),#85,.F.);
#2659=ADVANCED_FACE('',(#189),#86,.F.);
#2660=ADVANCED_FACE('',(#190),#87,.T.);
#2661=ADVANCED_FACE('',(#191),#2563,.T.);
#2662=ADVANCED_FACE('',(#192),#2564,.T.);
#2663=ADVANCED_FACE('',(#193),#51,.T.);
#2664=ADVANCED_FACE('',(#194),#88,.T.);
#2665=ADVANCED_FACE('',(#195),#15,.T.);
#2666=ADVANCED_FACE('',(#196),#52,.T.);
#2667=ADVANCED_FACE('',(#197),#2565,.T.);
#2668=ADVANCED_FACE('',(#198),#2566,.T.);
#2669=ADVANCED_FACE('',(#199),#2567,.T.);
#2670=ADVANCED_FACE('',(#200),#2568,.T.);
#2671=ADVANCED_FACE('',(#201),#2569,.F.);
#2672=ADVANCED_FACE('',(#202),#89,.F.);
#2673=ADVANCED_FACE('',(#203),#90,.F.);
#2674=ADVANCED_FACE('',(#204),#91,.F.);
#2675=ADVANCED_FACE('',(#205),#92,.F.);
#2676=ADVANCED_FACE('',(#206),#93,.T.);
#2677=ADVANCED_FACE('',(#207),#16,.F.);
#2678=ADVANCED_FACE('',(#208),#2570,.F.);
#2679=ADVANCED_FACE('',(#209),#53,.F.);
#2680=ADVANCED_FACE('',(#210),#2571,.F.);
#2681=ADVANCED_FACE('',(#211),#2572,.F.);
#2682=ADVANCED_FACE('',(#212),#54,.F.);
#2683=ADVANCED_FACE('',(#213),#2573,.T.);
#2684=ADVANCED_FACE('',(#214),#94,.T.);
#2685=ADVANCED_FACE('',(#215),#95,.T.);
#2686=ADVANCED_FACE('',(#216),#2574,.F.);
#2687=ADVANCED_FACE('',(#217),#96,.T.);
#2688=ADVANCED_FACE('',(#218),#2575,.T.);
#2689=ADVANCED_FACE('',(#219),#97,.T.);
#2690=ADVANCED_FACE('',(#220),#2576,.T.);
#2691=ADVANCED_FACE('',(#221),#2577,.F.);
#2692=ADVANCED_FACE('',(#222),#98,.T.);
#2693=ADVANCED_FACE('',(#223),#2578,.F.);
#2694=ADVANCED_FACE('',(#224),#2579,.T.);
#2695=ADVANCED_FACE('',(#225),#99,.T.);
#2696=ADVANCED_FACE('',(#226),#100,.T.);
#2697=ADVANCED_FACE('',(#227),#101,.T.);
#2698=ADVANCED_FACE('',(#228),#102,.T.);
#2699=ADVANCED_FACE('',(#229),#2580,.F.);
#2700=ADVANCED_FACE('',(#230,#34,#35),#103,.T.);
#2701=ADVANCED_FACE('',(#231),#104,.F.);
#2702=ADVANCED_FACE('',(#232,#36),#105,.F.);
#2703=ADVANCED_FACE('',(#233),#2581,.T.);
#2704=ADVANCED_FACE('',(#234),#2582,.T.);
#2705=ADVANCED_FACE('',(#235),#2583,.T.);
#2706=ADVANCED_FACE('',(#236),#17,.T.);
#2707=ADVANCED_FACE('',(#237),#2584,.T.);
#2708=ADVANCED_FACE('',(#238),#2585,.T.);
#2709=ADVANCED_FACE('',(#239),#2586,.T.);
#2710=ADVANCED_FACE('',(#240),#106,.F.);
#2711=ADVANCED_FACE('',(#241),#18,.T.);
#2712=ADVANCED_FACE('',(#242),#2587,.T.);
#2713=ADVANCED_FACE('',(#243),#2588,.T.);
#2714=ADVANCED_FACE('',(#244),#2589,.T.);
#2715=ADVANCED_FACE('',(#245),#107,.T.);
#2716=ADVANCED_FACE('',(#246),#108,.F.);
#2717=ADVANCED_FACE('',(#247),#109,.F.);
#2718=ADVANCED_FACE('',(#248),#110,.T.);
#2719=ADVANCED_FACE('',(#249),#111,.T.);
#2720=ADVANCED_FACE('',(#250),#112,.T.);
#2721=ADVANCED_FACE('',(#251),#2590,.T.);
#2722=ADVANCED_FACE('',(#252,#37),#113,.T.);
#2723=ADVANCED_FACE('',(#253),#114,.T.);
#2724=ADVANCED_FACE('',(#254),#115,.T.);
#2725=ADVANCED_FACE('',(#255),#116,.T.);
#2726=ADVANCED_FACE('',(#256),#2591,.F.);
#2727=ADVANCED_FACE('',(#257),#2592,.F.);
#2728=ADVANCED_FACE('',(#258),#117,.T.);
#2729=ADVANCED_FACE('',(#259),#2593,.F.);
#2730=ADVANCED_FACE('',(#260),#118,.T.);
#2731=ADVANCED_FACE('',(#261),#119,.T.);
#2732=ADVANCED_FACE('',(#262),#2594,.F.);
#2733=ADVANCED_FACE('',(#263),#2595,.F.);
#2734=ADVANCED_FACE('',(#264),#2596,.T.);
#2735=ADVANCED_FACE('',(#265,#38),#120,.F.);
#2736=ADVANCED_FACE('',(#266,#39),#121,.F.);
#2737=ADVANCED_FACE('',(#267),#2597,.F.);
#2738=ADVANCED_FACE('',(#268),#2598,.T.);
#2739=ADVANCED_FACE('',(#269,#40),#122,.F.);
#2740=ADVANCED_FACE('',(#270),#123,.F.);
#2741=ADVANCED_FACE('',(#271),#2599,.F.);
#2742=ADVANCED_FACE('',(#272),#2600,.T.);
#2743=ADVANCED_FACE('',(#273,#41),#124,.F.);
#2744=ADVANCED_FACE('',(#274),#125,.F.);
#2745=ADVANCED_FACE('',(#275),#2601,.F.);
#2746=ADVANCED_FACE('',(#276),#2602,.T.);
#2747=ADVANCED_FACE('',(#277,#42),#126,.F.);
#2748=ADVANCED_FACE('',(#278),#127,.F.);
#2749=ADVANCED_FACE('',(#279),#2603,.F.);
#2750=ADVANCED_FACE('',(#280),#2604,.T.);
#2751=ADVANCED_FACE('',(#281,#43),#128,.F.);
#2752=ADVANCED_FACE('',(#282),#129,.F.);
#2753=ADVANCED_FACE('',(#283),#2605,.F.);
#2754=ADVANCED_FACE('',(#284),#2606,.T.);
#2755=ADVANCED_FACE('',(#285,#44),#130,.F.);
#2756=ADVANCED_FACE('',(#286),#131,.F.);
#2757=ADVANCED_FACE('',(#287),#132,.T.);
#2758=ADVANCED_FACE('',(#288),#2607,.T.);
#2759=ADVANCED_FACE('',(#289),#133,.T.);
#2760=ADVANCED_FACE('',(#290),#2608,.T.);
#2761=ADVANCED_FACE('',(#291),#134,.T.);
#2762=ADVANCED_FACE('',(#292),#135,.T.);
#2763=ADVANCED_FACE('',(#293),#136,.T.);
#2764=ADVANCED_FACE('',(#294),#2609,.T.);
#2765=ADVANCED_FACE('',(#295),#137,.T.);
#2766=ADVANCED_FACE('',(#296),#2610,.T.);
#2767=ADVANCED_FACE('',(#297),#138,.T.);
#2768=ADVANCED_FACE('',(#298),#139,.T.);
#2769=ADVANCED_FACE('',(#299),#140,.T.);
#2770=ADVANCED_FACE('',(#300),#2611,.T.);
#2771=ADVANCED_FACE('',(#301),#141,.T.);
#2772=ADVANCED_FACE('',(#302),#2612,.T.);
#2773=ADVANCED_FACE('',(#303),#142,.F.);
#2774=CLOSED_SHELL('',(#2613,#2614,#2615,#2616,#2617,#2618,#2619,#2620,
#2621,#2622,#2623,#2624,#2625,#2626,#2627,#2628,#2629,#2630,#2631,#2632,
#2633,#2634,#2635,#2636,#2637,#2638,#2639,#2640,#2641,#2642,#2643,#2644,
#2645,#2646,#2647,#2648,#2649,#2650,#2651,#2652,#2653,#2654,#2655,#2656,
#2657,#2658,#2659,#2660,#2661,#2662,#2663,#2664,#2665,#2666,#2667,#2668,
#2669,#2670,#2671,#2672,#2673,#2674,#2675,#2676,#2677,#2678,#2679,#2680,
#2681,#2682,#2683,#2684,#2685,#2686,#2687,#2688,#2689,#2690,#2691,#2692,
#2693,#2694,#2695,#2696,#2697,#2698,#2699,#2700,#2701,#2702,#2703,#2704,
#2705,#2706,#2707,#2708,#2709,#2710,#2711,#2712,#2713,#2714,#2715,#2716,
#2717,#2718,#2719,#2720,#2721,#2722,#2723,#2724,#2725,#2726,#2727,#2728,
#2729,#2730,#2731,#2732,#2733,#2734,#2735,#2736,#2737,#2738,#2739,#2740,
#2741,#2742,#2743,#2744,#2745,#2746,#2747,#2748,#2749,#2750,#2751,#2752,
#2753,#2754,#2755,#2756,#2757,#2758,#2759,#2760,#2761,#2762,#2763,#2764,
#2765,#2766,#2767,#2768,#2769,#2770,#2771,#2772,#2773));
#2775=AXIS2_PLACEMENT_3D('',#3980,#3105,#3106);
#2776=AXIS2_PLACEMENT_3D('',#3981,#3107,#3108);
#2777=AXIS2_PLACEMENT_3D('',#3986,#3110,#3111);
#2778=AXIS2_PLACEMENT_3D('',#3988,#3112,#3113);
#2779=AXIS2_PLACEMENT_3D('',#3997,#3114,#3115);
#2780=AXIS2_PLACEMENT_3D('',#4006,#3116,#3117);
#2781=AXIS2_PLACEMENT_3D('',#4017,#3118,#3119);
#2782=AXIS2_PLACEMENT_3D('',#4018,#3120,#3121);
#2783=AXIS2_PLACEMENT_3D('',#4019,#3122,#3123);
#2784=AXIS2_PLACEMENT_3D('',#4024,#3125,#3126);
#2785=AXIS2_PLACEMENT_3D('',#4026,#3128,#3129);
#2786=AXIS2_PLACEMENT_3D('',#4033,#3132,#3133);
#2787=AXIS2_PLACEMENT_3D('',#4035,#3135,#3136);
#2788=AXIS2_PLACEMENT_3D('',#4054,#3139,#3140);
#2789=AXIS2_PLACEMENT_3D('',#4056,#3141,#3142);
#2790=AXIS2_PLACEMENT_3D('',#4058,#3143,#3144);
#2791=AXIS2_PLACEMENT_3D('',#4060,#3145,#3146);
#2792=AXIS2_PLACEMENT_3D('',#4065,#3147,#3148);
#2793=AXIS2_PLACEMENT_3D('',#4066,#3149,#3150);
#2794=AXIS2_PLACEMENT_3D('',#4068,#3151,#3152);
#2795=AXIS2_PLACEMENT_3D('',#4069,#3153,#3154);
#2796=AXIS2_PLACEMENT_3D('',#4072,#3156,#3157);
#2797=AXIS2_PLACEMENT_3D('',#4073,#3158,#3159);
#2798=AXIS2_PLACEMENT_3D('',#4075,#3160,#3161);
#2799=AXIS2_PLACEMENT_3D('',#4079,#3163,#3164);
#2800=AXIS2_PLACEMENT_3D('',#4081,#3166,#3167);
#2801=AXIS2_PLACEMENT_3D('',#4082,#3168,#3169);
#2802=AXIS2_PLACEMENT_3D('',#4086,#3172,#3173);
#2803=AXIS2_PLACEMENT_3D('',#4088,#3174,#3175);
#2804=AXIS2_PLACEMENT_3D('',#4089,#3176,#3177);
#2805=AXIS2_PLACEMENT_3D('',#4094,#3179,#3180);
#2806=AXIS2_PLACEMENT_3D('',#4096,#3182,#3183);
#2807=AXIS2_PLACEMENT_3D('',#4104,#3187,#3188);
#2808=AXIS2_PLACEMENT_3D('',#4105,#3189,#3190);
#2809=AXIS2_PLACEMENT_3D('',#4127,#3193,#3194);
#2810=AXIS2_PLACEMENT_3D('',#4129,#3195,#3196);
#2811=AXIS2_PLACEMENT_3D('',#4130,#3197,#3198);
#2812=AXIS2_PLACEMENT_3D('',#4136,#3199,#3200);
#2813=AXIS2_PLACEMENT_3D('',#4137,#3201,#3202);
#2814=AXIS2_PLACEMENT_3D('',#4139,#3203,#3204);
#2815=AXIS2_PLACEMENT_3D('',#4140,#3205,#3206);
#2816=AXIS2_PLACEMENT_3D('',#4143,#3208,#3209);
#2817=AXIS2_PLACEMENT_3D('',#4144,#3210,#3211);
#2818=AXIS2_PLACEMENT_3D('',#4146,#3212,#3213);
#2819=AXIS2_PLACEMENT_3D('',#4150,#3215,#3216);
#2820=AXIS2_PLACEMENT_3D('',#4152,#3218,#3219);
#2821=AXIS2_PLACEMENT_3D('',#4155,#3220,#3221);
#2822=AXIS2_PLACEMENT_3D('',#4159,#3223,#3224);
#2823=AXIS2_PLACEMENT_3D('',#4167,#3228,#3229);
#2824=AXIS2_PLACEMENT_3D('',#4171,#3231,#3232);
#2825=AXIS2_PLACEMENT_3D('',#4175,#3234,#3235);
#2826=AXIS2_PLACEMENT_3D('',#4179,#3237,#3238);
#2827=AXIS2_PLACEMENT_3D('',#4183,#3240,#3241);
#2828=AXIS2_PLACEMENT_3D('',#4187,#3243,#3244);
#2829=AXIS2_PLACEMENT_3D('',#4189,#3246,#3247);
#2830=AXIS2_PLACEMENT_3D('',#4190,#3248,#3249);
#2831=AXIS2_PLACEMENT_3D('',#4194,#3252,#3253);
#2832=AXIS2_PLACEMENT_3D('',#4196,#3254,#3255);
#2833=AXIS2_PLACEMENT_3D('',#4198,#3256,#3257);
#2834=AXIS2_PLACEMENT_3D('',#4200,#3258,#3259);
#2835=AXIS2_PLACEMENT_3D('',#4201,#3260,#3261);
#2836=AXIS2_PLACEMENT_3D('',#4202,#3262,#3263);
#2837=AXIS2_PLACEMENT_3D('',#4204,#3264,#3265);
#2838=AXIS2_PLACEMENT_3D('',#4205,#3266,#3267);
#2839=AXIS2_PLACEMENT_3D('',#4208,#3269,#3270);
#2840=AXIS2_PLACEMENT_3D('',#4209,#3271,#3272);
#2841=AXIS2_PLACEMENT_3D('',#4212,#3273,#3274);
#2842=AXIS2_PLACEMENT_3D('',#4216,#3276,#3277);
#2843=AXIS2_PLACEMENT_3D('',#4218,#3278,#3279);
#2844=AXIS2_PLACEMENT_3D('',#4220,#3281,#3282);
#2845=AXIS2_PLACEMENT_3D('',#4222,#3283,#3284);
#2846=AXIS2_PLACEMENT_3D('',#4223,#3285,#3286);
#2847=AXIS2_PLACEMENT_3D('',#4225,#3287,#3288);
#2848=AXIS2_PLACEMENT_3D('',#4227,#3289,#3290);
#2849=AXIS2_PLACEMENT_3D('',#4229,#3291,#3292);
#2850=AXIS2_PLACEMENT_3D('',#4230,#3293,#3294);
#2851=AXIS2_PLACEMENT_3D('',#4231,#3295,#3296);
#2852=AXIS2_PLACEMENT_3D('',#4233,#3297,#3298);
#2853=AXIS2_PLACEMENT_3D('',#4234,#3299,#3300);
#2854=AXIS2_PLACEMENT_3D('',#4237,#3302,#3303);
#2855=AXIS2_PLACEMENT_3D('',#4238,#3304,#3305);
#2856=AXIS2_PLACEMENT_3D('',#4240,#3306,#3307);
#2857=AXIS2_PLACEMENT_3D('',#4241,#3308,#3309);
#2858=AXIS2_PLACEMENT_3D('',#4243,#3310,#3311);
#2859=AXIS2_PLACEMENT_3D('',#4245,#3312,#3313);
#2860=AXIS2_PLACEMENT_3D('',#4247,#3314,#3315);
#2861=AXIS2_PLACEMENT_3D('',#4248,#3316,#3317);
#2862=AXIS2_PLACEMENT_3D('',#4249,#3318,#3319);
#2863=AXIS2_PLACEMENT_3D('',#4251,#3320,#3321);
#2864=AXIS2_PLACEMENT_3D('',#4252,#3322,#3323);
#2865=AXIS2_PLACEMENT_3D('',#4255,#3325,#3326);
#2866=AXIS2_PLACEMENT_3D('',#4256,#3327,#3328);
#2867=AXIS2_PLACEMENT_3D('',#4258,#3329,#3330);
#2868=AXIS2_PLACEMENT_3D('',#4259,#3331,#3332);
#2869=AXIS2_PLACEMENT_3D('',#4261,#3333,#3334);
#2870=AXIS2_PLACEMENT_3D('',#4263,#3335,#3336);
#2871=AXIS2_PLACEMENT_3D('',#4265,#3337,#3338);
#2872=AXIS2_PLACEMENT_3D('',#4266,#3339,#3340);
#2873=AXIS2_PLACEMENT_3D('',#4267,#3341,#3342);
#2874=AXIS2_PLACEMENT_3D('',#4269,#3343,#3344);
#2875=AXIS2_PLACEMENT_3D('',#4270,#3345,#3346);
#2876=AXIS2_PLACEMENT_3D('',#4273,#3348,#3349);
#2877=AXIS2_PLACEMENT_3D('',#4274,#3350,#3351);
#2878=AXIS2_PLACEMENT_3D('',#4276,#3352,#3353);
#2879=AXIS2_PLACEMENT_3D('',#4277,#3354,#3355);
#2880=AXIS2_PLACEMENT_3D('',#4280,#3356,#3357);
#2881=AXIS2_PLACEMENT_3D('',#4284,#3359,#3360);
#2882=AXIS2_PLACEMENT_3D('',#4286,#3362,#3363);
#2883=AXIS2_PLACEMENT_3D('',#4290,#3365,#3366);
#2884=AXIS2_PLACEMENT_3D('',#4298,#3371,#3372);
#2885=AXIS2_PLACEMENT_3D('',#4303,#3374,#3375);
#2886=AXIS2_PLACEMENT_3D('',#4313,#3381,#3382);
#2887=AXIS2_PLACEMENT_3D('',#4320,#3386,#3387);
#2888=AXIS2_PLACEMENT_3D('',#4323,#3388,#3389);
#2889=AXIS2_PLACEMENT_3D('',#4330,#3394,#3395);
#2890=AXIS2_PLACEMENT_3D('',#4332,#3396,#3397);
#2891=AXIS2_PLACEMENT_3D('',#4334,#3399,#3400);
#2892=AXIS2_PLACEMENT_3D('',#4339,#3402,#3403);
#2893=AXIS2_PLACEMENT_3D('',#4344,#3407,#3408);
#2894=AXIS2_PLACEMENT_3D('',#4350,#3412,#3413);
#2895=AXIS2_PLACEMENT_3D('',#4356,#3414,#3415);
#2896=AXIS2_PLACEMENT_3D('',#4357,#3416,#3417);
#2897=AXIS2_PLACEMENT_3D('',#4358,#3418,#3419);
#2898=AXIS2_PLACEMENT_3D('',#4360,#3420,#3421);
#2899=AXIS2_PLACEMENT_3D('',#4364,#3424,#3425);
#2900=AXIS2_PLACEMENT_3D('',#4366,#3427,#3428);
#2901=AXIS2_PLACEMENT_3D('',#4369,#3431,#3432);
#2902=AXIS2_PLACEMENT_3D('',#4373,#3434,#3435);
#2903=AXIS2_PLACEMENT_3D('',#4375,#3437,#3438);
#2904=AXIS2_PLACEMENT_3D('',#4376,#3439,#3440);
#2905=AXIS2_PLACEMENT_3D('',#4378,#3441,#3442);
#2906=AXIS2_PLACEMENT_3D('',#4381,#3444,#3445);
#2907=AXIS2_PLACEMENT_3D('',#4382,#3446,#3447);
#2908=AXIS2_PLACEMENT_3D('',#4391,#3448,#3449);
#2909=AXIS2_PLACEMENT_3D('',#4392,#3450,#3451);
#2910=AXIS2_PLACEMENT_3D('',#4393,#3452,#3453);
#2911=AXIS2_PLACEMENT_3D('',#4400,#3456,#3457);
#2912=AXIS2_PLACEMENT_3D('',#4408,#3461,#3462);
#2913=AXIS2_PLACEMENT_3D('',#4412,#3465,#3466);
#2914=AXIS2_PLACEMENT_3D('',#4413,#3467,#3468);
#2915=AXIS2_PLACEMENT_3D('',#4414,#3469,#3470);
#2916=AXIS2_PLACEMENT_3D('',#4416,#3471,#3472);
#2917=AXIS2_PLACEMENT_3D('',#4417,#3473,#3474);
#2918=AXIS2_PLACEMENT_3D('',#4418,#3475,#3476);
#2919=AXIS2_PLACEMENT_3D('',#4420,#3477,#3478);
#2920=AXIS2_PLACEMENT_3D('',#4422,#3479,#3480);
#2921=AXIS2_PLACEMENT_3D('',#4430,#3481,#3482);
#2922=AXIS2_PLACEMENT_3D('',#4431,#3483,#3484);
#2923=AXIS2_PLACEMENT_3D('',#4433,#3486,#3487);
#2924=AXIS2_PLACEMENT_3D('',#4435,#3488,#3489);
#2925=AXIS2_PLACEMENT_3D('',#4437,#3491,#3492);
#2926=AXIS2_PLACEMENT_3D('',#4438,#3493,#3494);
#2927=AXIS2_PLACEMENT_3D('',#4439,#3495,#3496);
#2928=AXIS2_PLACEMENT_3D('',#4441,#3498,#3499);
#2929=AXIS2_PLACEMENT_3D('',#4443,#3501,#3502);
#2930=AXIS2_PLACEMENT_3D('',#4452,#3507,#3508);
#2931=AXIS2_PLACEMENT_3D('',#4458,#3512,#3513);
#2932=AXIS2_PLACEMENT_3D('',#4464,#3517,#3518);
#2933=AXIS2_PLACEMENT_3D('',#4466,#3520,#3521);
#2934=AXIS2_PLACEMENT_3D('',#4477,#3528,#3529);
#2935=AXIS2_PLACEMENT_3D('',#4480,#3530,#3531);
#2936=AXIS2_PLACEMENT_3D('',#4482,#3532,#3533);
#2937=AXIS2_PLACEMENT_3D('',#4483,#3534,#3535);
#2938=AXIS2_PLACEMENT_3D('',#4484,#3536,#3537);
#2939=AXIS2_PLACEMENT_3D('',#4487,#3538,#3539);
#2940=AXIS2_PLACEMENT_3D('',#4490,#3542,#3543);
#2941=AXIS2_PLACEMENT_3D('',#4498,#3544,#3545);
#2942=AXIS2_PLACEMENT_3D('',#4500,#3546,#3547);
#2943=AXIS2_PLACEMENT_3D('',#4502,#3548,#3549);
#2944=AXIS2_PLACEMENT_3D('',#4514,#3550,#3551);
#2945=AXIS2_PLACEMENT_3D('',#4517,#3554,#3555);
#2946=AXIS2_PLACEMENT_3D('',#4520,#3556,#3557);
#2947=AXIS2_PLACEMENT_3D('',#4523,#3560,#3561);
#2948=AXIS2_PLACEMENT_3D('',#4532,#3562,#3563);
#2949=AXIS2_PLACEMENT_3D('',#4533,#3564,#3565);
#2950=AXIS2_PLACEMENT_3D('',#4534,#3566,#3567);
#2951=AXIS2_PLACEMENT_3D('',#4538,#3569,#3570);
#2952=AXIS2_PLACEMENT_3D('',#4540,#3572,#3573);
#2953=AXIS2_PLACEMENT_3D('',#4542,#3575,#3576);
#2954=AXIS2_PLACEMENT_3D('',#4548,#3580,#3581);
#2955=AXIS2_PLACEMENT_3D('',#4552,#3583,#3584);
#2956=AXIS2_PLACEMENT_3D('',#4554,#3586,#3587);
#2957=AXIS2_PLACEMENT_3D('',#4557,#3590,#3591);
#2958=AXIS2_PLACEMENT_3D('',#4561,#3593,#3594);
#2959=AXIS2_PLACEMENT_3D('',#4563,#3596,#3597);
#2960=AXIS2_PLACEMENT_3D('',#4566,#3600,#3601);
#2961=AXIS2_PLACEMENT_3D('',#4569,#3604,#3605);
#2962=AXIS2_PLACEMENT_3D('',#4572,#3606,#3607);
#2963=AXIS2_PLACEMENT_3D('',#4576,#3609,#3610);
#2964=AXIS2_PLACEMENT_3D('',#4578,#3612,#3613);
#2965=AXIS2_PLACEMENT_3D('',#4584,#3617,#3618);
#2966=AXIS2_PLACEMENT_3D('',#4602,#3620,#3621);
#2967=AXIS2_PLACEMENT_3D('',#4605,#3623,#3624);
#2968=AXIS2_PLACEMENT_3D('',#4606,#3625,#3626);
#2969=AXIS2_PLACEMENT_3D('',#4607,#3627,#3628);
#2970=AXIS2_PLACEMENT_3D('',#4609,#3629,#3630);
#2971=AXIS2_PLACEMENT_3D('',#4612,#3632,#3633);
#2972=AXIS2_PLACEMENT_3D('',#4613,#3634,#3635);
#2973=AXIS2_PLACEMENT_3D('',#4620,#3640,#3641);
#2974=AXIS2_PLACEMENT_3D('',#4622,#3643,#3644);
#2975=AXIS2_PLACEMENT_3D('',#4625,#3647,#3648);
#2976=AXIS2_PLACEMENT_3D('',#4629,#3651,#3652);
#2977=AXIS2_PLACEMENT_3D('',#4631,#3653,#3654);
#2978=AXIS2_PLACEMENT_3D('',#4634,#3656,#3657);
#2979=AXIS2_PLACEMENT_3D('',#4635,#3658,#3659);
#2980=AXIS2_PLACEMENT_3D('',#4641,#3662,#3663);
#2981=AXIS2_PLACEMENT_3D('',#4645,#3665,#3666);
#2982=AXIS2_PLACEMENT_3D('',#4652,#3670,#3671);
#2983=AXIS2_PLACEMENT_3D('',#4654,#3672,#3673);
#2984=AXIS2_PLACEMENT_3D('',#4658,#3675,#3676);
#2985=AXIS2_PLACEMENT_3D('',#4662,#3678,#3679);
#2986=AXIS2_PLACEMENT_3D('',#4664,#3680,#3681);
#2987=AXIS2_PLACEMENT_3D('',#4668,#3683,#3684);
#2988=AXIS2_PLACEMENT_3D('',#4672,#3686,#3687);
#2989=AXIS2_PLACEMENT_3D('',#4676,#3689,#3690);
#2990=AXIS2_PLACEMENT_3D('',#4678,#3691,#3692);
#2991=AXIS2_PLACEMENT_3D('',#4682,#3694,#3695);
#2992=AXIS2_PLACEMENT_3D('',#4686,#3697,#3698);
#2993=AXIS2_PLACEMENT_3D('',#4692,#3701,#3702);
#2994=AXIS2_PLACEMENT_3D('',#4695,#3704,#3705);
#2995=AXIS2_PLACEMENT_3D('',#4696,#3706,#3707);
#2996=AXIS2_PLACEMENT_3D('',#4698,#3709,#3710);
#2997=AXIS2_PLACEMENT_3D('',#4699,#3711,#3712);
#2998=AXIS2_PLACEMENT_3D('',#4700,#3713,#3714);
#2999=AXIS2_PLACEMENT_3D('',#4701,#3715,#3716);
#3000=AXIS2_PLACEMENT_3D('',#4702,#3717,#3718);
#3001=AXIS2_PLACEMENT_3D('',#4703,#3719,#3720);
#3002=AXIS2_PLACEMENT_3D('',#4704,#3721,#3722);
#3003=AXIS2_PLACEMENT_3D('',#4705,#3723,#3724);
#3004=AXIS2_PLACEMENT_3D('',#4706,#3725,#3726);
#3005=AXIS2_PLACEMENT_3D('',#4707,#3727,#3728);
#3006=AXIS2_PLACEMENT_3D('',#4708,#3729,#3730);
#3007=AXIS2_PLACEMENT_3D('',#4710,#3731,#3732);
#3008=AXIS2_PLACEMENT_3D('',#4711,#3733,#3734);
#3009=AXIS2_PLACEMENT_3D('',#4712,#3735,#3736);
#3010=AXIS2_PLACEMENT_3D('',#4714,#3738,#3739);
#3011=AXIS2_PLACEMENT_3D('',#4716,#3740,#3741);
#3012=AXIS2_PLACEMENT_3D('',#4718,#3743,#3744);
#3013=AXIS2_PLACEMENT_3D('',#4719,#3745,#3746);
#3014=AXIS2_PLACEMENT_3D('',#4720,#3747,#3748);
#3015=AXIS2_PLACEMENT_3D('',#4722,#3750,#3751);
#3016=AXIS2_PLACEMENT_3D('',#4725,#3752,#3753);
#3017=AXIS2_PLACEMENT_3D('',#4726,#3754,#3755);
#3018=AXIS2_PLACEMENT_3D('',#4727,#3756,#3757);
#3019=AXIS2_PLACEMENT_3D('',#4728,#3758,#3759);
#3020=AXIS2_PLACEMENT_3D('',#4730,#3760,#3761);
#3021=AXIS2_PLACEMENT_3D('',#4732,#3763,#3764);
#3022=AXIS2_PLACEMENT_3D('',#4734,#3765,#3766);
#3023=AXIS2_PLACEMENT_3D('',#4736,#3768,#3769);
#3024=AXIS2_PLACEMENT_3D('',#4740,#3772,#3773);
#3025=AXIS2_PLACEMENT_3D('',#4741,#3774,#3775);
#3026=AXIS2_PLACEMENT_3D('',#4743,#3777,#3778);
#3027=AXIS2_PLACEMENT_3D('',#4745,#3780,#3781);
#3028=AXIS2_PLACEMENT_3D('',#4746,#3782,#3783);
#3029=AXIS2_PLACEMENT_3D('',#4747,#3784,#3785);
#3030=AXIS2_PLACEMENT_3D('',#4748,#3786,#3787);
#3031=AXIS2_PLACEMENT_3D('',#4750,#3789,#3790);
#3032=AXIS2_PLACEMENT_3D('',#4751,#3791,#3792);
#3033=AXIS2_PLACEMENT_3D('',#4752,#3793,#3794);
#3034=AXIS2_PLACEMENT_3D('',#4753,#3795,#3796);
#3035=AXIS2_PLACEMENT_3D('',#4754,#3797,#3798);
#3036=AXIS2_PLACEMENT_3D('',#4756,#3800,#3801);
#3037=AXIS2_PLACEMENT_3D('',#4759,#3804,#3805);
#3038=AXIS2_PLACEMENT_3D('',#4762,#3808,#3809);
#3039=AXIS2_PLACEMENT_3D('',#4764,#3811,#3812);
#3040=AXIS2_PLACEMENT_3D('',#4766,#3814,#3815);
#3041=AXIS2_PLACEMENT_3D('',#4767,#3816,#3817);
#3042=AXIS2_PLACEMENT_3D('',#4770,#3820,#3821);
#3043=AXIS2_PLACEMENT_3D('',#4772,#3823,#3824);
#3044=AXIS2_PLACEMENT_3D('',#4774,#3826,#3827);
#3045=AXIS2_PLACEMENT_3D('',#4775,#3828,#3829);
#3046=AXIS2_PLACEMENT_3D('',#4777,#3830,#3831);
#3047=AXIS2_PLACEMENT_3D('',#4780,#3833,#3834);
#3048=AXIS2_PLACEMENT_3D('',#4781,#3835,#3836);
#3049=AXIS2_PLACEMENT_3D('',#4783,#3837,#3838);
#3050=AXIS2_PLACEMENT_3D('',#4786,#3840,#3841);
#3051=AXIS2_PLACEMENT_3D('',#4787,#3842,#3843);
#3052=AXIS2_PLACEMENT_3D('',#4788,#3844,#3845);
#3053=AXIS2_PLACEMENT_3D('',#4789,#3846,#3847);
#3054=AXIS2_PLACEMENT_3D('',#4791,#3848,#3849);
#3055=AXIS2_PLACEMENT_3D('',#4794,#3851,#3852);
#3056=AXIS2_PLACEMENT_3D('',#4795,#3853,#3854);
#3057=AXIS2_PLACEMENT_3D('',#4797,#3855,#3856);
#3058=AXIS2_PLACEMENT_3D('',#4799,#3858,#3859);
#3059=AXIS2_PLACEMENT_3D('',#4800,#3860,#3861);
#3060=AXIS2_PLACEMENT_3D('',#4801,#3862,#3863);
#3061=AXIS2_PLACEMENT_3D('',#4803,#3864,#3865);
#3062=AXIS2_PLACEMENT_3D('',#4806,#3867,#3868);
#3063=AXIS2_PLACEMENT_3D('',#4807,#3869,#3870);
#3064=AXIS2_PLACEMENT_3D('',#4809,#3871,#3872);
#3065=AXIS2_PLACEMENT_3D('',#4811,#3874,#3875);
#3066=AXIS2_PLACEMENT_3D('',#4812,#3876,#3877);
#3067=AXIS2_PLACEMENT_3D('',#4813,#3878,#3879);
#3068=AXIS2_PLACEMENT_3D('',#4815,#3880,#3881);
#3069=AXIS2_PLACEMENT_3D('',#4818,#3883,#3884);
#3070=AXIS2_PLACEMENT_3D('',#4819,#3885,#3886);
#3071=AXIS2_PLACEMENT_3D('',#4821,#3887,#3888);
#3072=AXIS2_PLACEMENT_3D('',#4823,#3890,#3891);
#3073=AXIS2_PLACEMENT_3D('',#4824,#3892,#3893);
#3074=AXIS2_PLACEMENT_3D('',#4825,#3894,#3895);
#3075=AXIS2_PLACEMENT_3D('',#4827,#3896,#3897);
#3076=AXIS2_PLACEMENT_3D('',#4830,#3899,#3900);
#3077=AXIS2_PLACEMENT_3D('',#4831,#3901,#3902);
#3078=AXIS2_PLACEMENT_3D('',#4833,#3903,#3904);
#3079=AXIS2_PLACEMENT_3D('',#4835,#3906,#3907);
#3080=AXIS2_PLACEMENT_3D('',#4836,#3908,#3909);
#3081=AXIS2_PLACEMENT_3D('',#4837,#3910,#3911);
#3082=AXIS2_PLACEMENT_3D('',#4839,#3912,#3913);
#3083=AXIS2_PLACEMENT_3D('',#4842,#3915,#3916);
#3084=AXIS2_PLACEMENT_3D('',#4843,#3917,#3918);
#3085=AXIS2_PLACEMENT_3D('',#4845,#3919,#3920);
#3086=AXIS2_PLACEMENT_3D('',#4847,#3922,#3923);
#3087=AXIS2_PLACEMENT_3D('',#4848,#3924,#3925);
#3088=AXIS2_PLACEMENT_3D('',#4849,#3926,#3927);
#3089=AXIS2_PLACEMENT_3D('',#4851,#3929,#3930);
#3090=AXIS2_PLACEMENT_3D('',#4856,#3935,#3936);
#3091=AXIS2_PLACEMENT_3D('',#4858,#3938,#3939);
#3092=AXIS2_PLACEMENT_3D('',#4863,#3944,#3945);
#3093=AXIS2_PLACEMENT_3D('',#4864,#3946,#3947);
#3094=AXIS2_PLACEMENT_3D('',#4866,#3949,#3950);
#3095=AXIS2_PLACEMENT_3D('',#4868,#3952,#3953);
#3096=AXIS2_PLACEMENT_3D('',#4871,#3956,#3957);
#3097=AXIS2_PLACEMENT_3D('',#4873,#3959,#3960);
#3098=AXIS2_PLACEMENT_3D('',#4875,#3962,#3963);
#3099=AXIS2_PLACEMENT_3D('',#4876,#3964,#3965);
#3100=AXIS2_PLACEMENT_3D('',#4877,#3966,#3967);
#3101=AXIS2_PLACEMENT_3D('',#4879,#3969,#3970);
#3102=AXIS2_PLACEMENT_3D('',#4881,#3972,#3973);
#3103=AXIS2_PLACEMENT_3D('',#4883,#3975,#3976);
#3104=AXIS2_PLACEMENT_3D('',#4885,#3978,#3979);
#3105=DIRECTION('axis',(0.,0.,1.));
#3106=DIRECTION('refdir',(1.,0.,0.));
#3107=DIRECTION('center_axis',(-0.563760405083526,0.534372406749475,-0.629778005780476));
#3108=DIRECTION('ref_axis',(-0.687937035013872,-0.725770374055268,8.45799244862902E-17));
#3109=DIRECTION('',(0.563760405083526,-0.534372406749475,0.629778005780476));
#3110=DIRECTION('center_axis',(-0.563760405083526,0.534372406749475,-0.629778005780476));
#3111=DIRECTION('ref_axis',(-0.687937035013872,-0.725770374055267,0.));
#3112=DIRECTION('center_axis',(0.,0.95447997803503,-0.298274993135947));
#3113=DIRECTION('ref_axis',(-0.787154671521637,-0.183962785165291,-0.588680912528929));
#3114=DIRECTION('center_axis',(1.,0.,0.));
#3115=DIRECTION('ref_axis',(-4.20420765402267E-17,-0.646988226279612,0.762499990200368));
#3116=DIRECTION('center_axis',(0.,0.,1.));
#3117=DIRECTION('ref_axis',(-0.725770374055268,0.687937035013872,0.));
#3118=DIRECTION('center_axis',(-1.,0.,0.));
#3119=DIRECTION('ref_axis',(-4.20420765402267E-17,-0.646988226279612,0.762499990200368));
#3120=DIRECTION('center_axis',(-0.866025403784438,0.5,0.));
#3121=DIRECTION('ref_axis',(-0.138040021732993,-0.239092331119456,0.961134646966708));
#3122=DIRECTION('center_axis',(0.,0.,1.));
#3123=DIRECTION('ref_axis',(1.,0.,0.));
#3124=DIRECTION('',(-0.500000000000001,-0.866025403784438,0.));
#3125=DIRECTION('center_axis',(0.,0.,1.));
#3126=DIRECTION('ref_axis',(1.,0.,0.));
#3127=DIRECTION('',(-1.,1.33226762955018E-15,0.));
#3128=DIRECTION('center_axis',(0.,0.,1.));
#3129=DIRECTION('ref_axis',(1.,0.,0.));
#3130=DIRECTION('',(1.,0.,0.));
#3131=DIRECTION('',(-1.11022302462515E-16,-1.,0.));
#3132=DIRECTION('center_axis',(0.,0.,1.));
#3133=DIRECTION('ref_axis',(1.,0.,0.));
#3134=DIRECTION('',(-1.11022302462515E-16,-1.,0.));
#3135=DIRECTION('center_axis',(1.,-1.11022302462515E-16,-1.11022302462515E-16));
#3136=DIRECTION('ref_axis',(1.57009245868377E-16,0.707106781186548,0.707106781186548));
#3137=DIRECTION('',(0.,0.,1.));
#3138=DIRECTION('',(1.57009245868377E-16,0.707106781186547,0.707106781186547));
#3139=DIRECTION('center_axis',(0.,0.,-1.));
#3140=DIRECTION('ref_axis',(-1.,0.,0.));
#3141=DIRECTION('center_axis',(0.,0.,1.));
#3142=DIRECTION('ref_axis',(1.,0.,0.));
#3143=DIRECTION('center_axis',(0.,-1.,0.));
#3144=DIRECTION('ref_axis',(1.,0.,0.));
#3145=DIRECTION('center_axis',(0.,0.,-1.));
#3146=DIRECTION('ref_axis',(1.,0.,0.));
#3147=DIRECTION('center_axis',(0.,0.,-1.));
#3148=DIRECTION('ref_axis',(1.,0.,0.));
#3149=DIRECTION('center_axis',(0.,0.,1.));
#3150=DIRECTION('ref_axis',(1.,0.,0.));
#3151=DIRECTION('center_axis',(0.,0.,1.));
#3152=DIRECTION('ref_axis',(1.,0.,0.));
#3153=DIRECTION('center_axis',(0.,0.,-1.));
#3154=DIRECTION('ref_axis',(1.,0.,0.));
#3155=DIRECTION('',(0.,0.,1.));
#3156=DIRECTION('center_axis',(0.,0.,-1.));
#3157=DIRECTION('ref_axis',(1.,0.,0.));
#3158=DIRECTION('center_axis',(0.,0.,1.));
#3159=DIRECTION('ref_axis',(1.,0.,0.));
#3160=DIRECTION('center_axis',(0.,0.,1.));
#3161=DIRECTION('ref_axis',(1.,0.,0.));
#3162=DIRECTION('',(-0.500000000000001,-0.866025403784438,0.));
#3163=DIRECTION('center_axis',(0.,0.,1.));
#3164=DIRECTION('ref_axis',(1.,0.,0.));
#3165=DIRECTION('',(-0.500000000000001,-0.866025403784438,0.));
#3166=DIRECTION('center_axis',(0.,0.,1.));
#3167=DIRECTION('ref_axis',(1.,0.,0.));
#3168=DIRECTION('center_axis',(0.,0.,1.));
#3169=DIRECTION('ref_axis',(1.,0.,0.));
#3170=DIRECTION('',(-1.11022302462515E-16,-1.,0.));
#3171=DIRECTION('',(-1.,1.33226762955018E-15,0.));
#3172=DIRECTION('center_axis',(0.,0.,1.));
#3173=DIRECTION('ref_axis',(1.,0.,0.));
#3174=DIRECTION('center_axis',(0.,0.,1.));
#3175=DIRECTION('ref_axis',(1.,0.,0.));
#3176=DIRECTION('center_axis',(0.,0.,1.));
#3177=DIRECTION('ref_axis',(1.,0.,0.));
#3178=DIRECTION('',(-1.,1.33226762955018E-15,0.));
#3179=DIRECTION('center_axis',(0.,0.,1.));
#3180=DIRECTION('ref_axis',(1.,0.,0.));
#3181=DIRECTION('',(0.499999999999999,-0.866025403784439,0.));
#3182=DIRECTION('center_axis',(0.,0.,1.));
#3183=DIRECTION('ref_axis',(1.,0.,0.));
#3184=DIRECTION('',(1.11022302462515E-16,1.,0.));
#3185=DIRECTION('',(1.,0.,0.));
#3186=DIRECTION('',(1.11022302462515E-16,1.,0.));
#3187=DIRECTION('center_axis',(0.,0.,1.));
#3188=DIRECTION('ref_axis',(1.,0.,0.));
#3189=DIRECTION('center_axis',(-1.,1.11022302462515E-16,1.11022302462515E-16));
#3190=DIRECTION('ref_axis',(-1.57009245868377E-16,-0.707106781186548,-0.707106781186548));
#3191=DIRECTION('',(-1.57009245868377E-16,-0.707106781186548,-0.707106781186548));
#3192=DIRECTION('',(0.,0.,-1.));
#3193=DIRECTION('center_axis',(0.,0.,-1.));
#3194=DIRECTION('ref_axis',(-1.,0.,0.));
#3195=DIRECTION('center_axis',(0.,0.,1.));
#3196=DIRECTION('ref_axis',(1.,0.,0.));
#3197=DIRECTION('center_axis',(0.,-1.,0.));
#3198=DIRECTION('ref_axis',(1.,0.,0.));
#3199=DIRECTION('center_axis',(0.,0.,-1.));
#3200=DIRECTION('ref_axis',(1.,0.,0.));
#3201=DIRECTION('center_axis',(0.,0.,1.));
#3202=DIRECTION('ref_axis',(1.,0.,0.));
#3203=DIRECTION('center_axis',(0.,0.,1.));
#3204=DIRECTION('ref_axis',(1.,0.,0.));
#3205=DIRECTION('center_axis',(0.,0.,-1.));
#3206=DIRECTION('ref_axis',(1.,0.,0.));
#3207=DIRECTION('',(0.,0.,1.));
#3208=DIRECTION('center_axis',(0.,0.,-1.));
#3209=DIRECTION('ref_axis',(1.,0.,0.));
#3210=DIRECTION('center_axis',(0.,0.,1.));
#3211=DIRECTION('ref_axis',(1.,0.,0.));
#3212=DIRECTION('center_axis',(0.,0.,1.));
#3213=DIRECTION('ref_axis',(1.,0.,0.));
#3214=DIRECTION('',(0.499999999999999,-0.866025403784439,0.));
#3215=DIRECTION('center_axis',(0.,0.,1.));
#3216=DIRECTION('ref_axis',(1.,0.,0.));
#3217=DIRECTION('',(0.499999999999999,-0.866025403784439,0.));
#3218=DIRECTION('center_axis',(0.,0.,1.));
#3219=DIRECTION('ref_axis',(1.,0.,0.));
#3220=DIRECTION('center_axis',(0.,0.,1.));
#3221=DIRECTION('ref_axis',(1.,0.,0.));
#3222=DIRECTION('',(2.03197672021816E-8,1.,0.));
#3223=DIRECTION('center_axis',(0.,0.,1.));
#3224=DIRECTION('ref_axis',(1.,0.,0.));
#3225=DIRECTION('',(-2.03197672021816E-8,-1.,0.));
#3226=DIRECTION('',(1.,-8.88178419700125E-16,0.));
#3227=DIRECTION('',(4.44089209850063E-16,1.,0.));
#3228=DIRECTION('center_axis',(0.,0.,1.));
#3229=DIRECTION('ref_axis',(1.,0.,0.));
#3230=DIRECTION('',(-4.44089209850063E-16,-1.,0.));
#3231=DIRECTION('center_axis',(0.,0.,1.));
#3232=DIRECTION('ref_axis',(1.,0.,0.));
#3233=DIRECTION('',(1.,0.,0.));
#3234=DIRECTION('center_axis',(0.,0.,-1.));
#3235=DIRECTION('ref_axis',(-0.707106781186546,0.707106781186549,0.));
#3236=DIRECTION('',(0.,1.,0.));
#3237=DIRECTION('center_axis',(0.,0.,-1.));
#3238=DIRECTION('ref_axis',(0.707106781186547,-0.707106781186548,0.));
#3239=DIRECTION('',(0.,-1.,0.));
#3240=DIRECTION('center_axis',(0.,0.,-1.));
#3241=DIRECTION('ref_axis',(-0.707106781186546,0.707106781186549,0.));
#3242=DIRECTION('',(0.,1.,0.));
#3243=DIRECTION('center_axis',(0.,0.,-1.));
#3244=DIRECTION('ref_axis',(0.707106781186546,-0.707106781186549,0.));
#3245=DIRECTION('',(-1.33226762955019E-15,-1.,0.));
#3246=DIRECTION('center_axis',(0.,0.,1.));
#3247=DIRECTION('ref_axis',(1.,0.,0.));
#3248=DIRECTION('center_axis',(0.,0.,1.));
#3249=DIRECTION('ref_axis',(1.,0.,0.));
#3250=DIRECTION('',(-1.,1.33226762955018E-15,0.));
#3251=DIRECTION('',(1.11022302462515E-16,1.,0.));
#3252=DIRECTION('center_axis',(0.,0.,-1.));
#3253=DIRECTION('ref_axis',(-1.,0.,0.));
#3254=DIRECTION('center_axis',(0.,0.,1.));
#3255=DIRECTION('ref_axis',(1.,0.,0.));
#3256=DIRECTION('center_axis',(-8.28524645242654E-17,-1.,0.));
#3257=DIRECTION('ref_axis',(1.,-8.28524645242654E-17,0.));
#3258=DIRECTION('center_axis',(0.,0.,-1.));
#3259=DIRECTION('ref_axis',(1.,0.,0.));
#3260=DIRECTION('center_axis',(0.,0.,-1.));
#3261=DIRECTION('ref_axis',(1.,0.,0.));
#3262=DIRECTION('center_axis',(0.,0.,1.));
#3263=DIRECTION('ref_axis',(1.,0.,0.));
#3264=DIRECTION('center_axis',(0.,0.,1.));
#3265=DIRECTION('ref_axis',(1.,0.,0.));
#3266=DIRECTION('center_axis',(0.,0.,-1.));
#3267=DIRECTION('ref_axis',(1.,0.,0.));
#3268=DIRECTION('',(0.,0.,1.));
#3269=DIRECTION('center_axis',(0.,0.,-1.));
#3270=DIRECTION('ref_axis',(1.,0.,0.));
#3271=DIRECTION('center_axis',(0.,0.,1.));
#3272=DIRECTION('ref_axis',(1.,0.,0.));
#3273=DIRECTION('center_axis',(0.,0.,1.));
#3274=DIRECTION('ref_axis',(1.,0.,0.));
#3275=DIRECTION('',(-1.,-1.1102230697441E-16,0.));
#3276=DIRECTION('center_axis',(0.,0.,1.));
#3277=DIRECTION('ref_axis',(1.,0.,0.));
#3278=DIRECTION('center_axis',(0.,0.,1.));
#3279=DIRECTION('ref_axis',(1.,0.,0.));
#3280=DIRECTION('',(1.,1.94289037205218E-16,0.));
#3281=DIRECTION('center_axis',(0.,0.,1.));
#3282=DIRECTION('ref_axis',(1.,0.,0.));
#3283=DIRECTION('center_axis',(0.,0.,1.));
#3284=DIRECTION('ref_axis',(1.,0.,0.));
#3285=DIRECTION('center_axis',(0.,0.,-1.));
#3286=DIRECTION('ref_axis',(-1.,0.,0.));
#3287=DIRECTION('center_axis',(0.,0.,1.));
#3288=DIRECTION('ref_axis',(1.,0.,0.));
#3289=DIRECTION('center_axis',(0.,-1.,0.));
#3290=DIRECTION('ref_axis',(1.,0.,0.));
#3291=DIRECTION('center_axis',(0.,0.,-1.));
#3292=DIRECTION('ref_axis',(1.,0.,0.));
#3293=DIRECTION('center_axis',(0.,0.,-1.));
#3294=DIRECTION('ref_axis',(1.,0.,0.));
#3295=DIRECTION('center_axis',(0.,0.,1.));
#3296=DIRECTION('ref_axis',(1.,0.,0.));
#3297=DIRECTION('center_axis',(0.,0.,1.));
#3298=DIRECTION('ref_axis',(1.,0.,0.));
#3299=DIRECTION('center_axis',(0.,0.,-1.));
#3300=DIRECTION('ref_axis',(1.,0.,0.));
#3301=DIRECTION('',(0.,0.,1.));
#3302=DIRECTION('center_axis',(0.,0.,-1.));
#3303=DIRECTION('ref_axis',(1.,0.,0.));
#3304=DIRECTION('center_axis',(0.,0.,1.));
#3305=DIRECTION('ref_axis',(1.,0.,0.));
#3306=DIRECTION('center_axis',(0.,0.,1.));
#3307=DIRECTION('ref_axis',(1.,0.,0.));
#3308=DIRECTION('center_axis',(0.,0.,-1.));
#3309=DIRECTION('ref_axis',(-1.,0.,0.));
#3310=DIRECTION('center_axis',(0.,0.,1.));
#3311=DIRECTION('ref_axis',(1.,0.,0.));
#3312=DIRECTION('center_axis',(-8.28524645242654E-17,-1.,0.));
#3313=DIRECTION('ref_axis',(1.,-8.28524645242654E-17,0.));
#3314=DIRECTION('center_axis',(0.,0.,-1.));
#3315=DIRECTION('ref_axis',(1.,0.,0.));
#3316=DIRECTION('center_axis',(0.,0.,-1.));
#3317=DIRECTION('ref_axis',(1.,0.,0.));
#3318=DIRECTION('center_axis',(0.,0.,1.));
#3319=DIRECTION('ref_axis',(1.,0.,0.));
#3320=DIRECTION('center_axis',(0.,0.,1.));
#3321=DIRECTION('ref_axis',(1.,0.,0.));
#3322=DIRECTION('center_axis',(0.,0.,-1.));
#3323=DIRECTION('ref_axis',(1.,0.,0.));
#3324=DIRECTION('',(0.,0.,1.));
#3325=DIRECTION('center_axis',(0.,0.,-1.));
#3326=DIRECTION('ref_axis',(1.,0.,0.));
#3327=DIRECTION('center_axis',(0.,0.,1.));
#3328=DIRECTION('ref_axis',(1.,0.,0.));
#3329=DIRECTION('center_axis',(0.,0.,1.));
#3330=DIRECTION('ref_axis',(1.,0.,0.));
#3331=DIRECTION('center_axis',(0.,0.,-1.));
#3332=DIRECTION('ref_axis',(-1.,0.,0.));
#3333=DIRECTION('center_axis',(0.,0.,1.));
#3334=DIRECTION('ref_axis',(1.,0.,0.));
#3335=DIRECTION('center_axis',(0.,-1.,0.));
#3336=DIRECTION('ref_axis',(1.,0.,0.));
#3337=DIRECTION('center_axis',(0.,0.,-1.));
#3338=DIRECTION('ref_axis',(1.,0.,0.));
#3339=DIRECTION('center_axis',(0.,0.,-1.));
#3340=DIRECTION('ref_axis',(1.,0.,0.));
#3341=DIRECTION('center_axis',(0.,0.,1.));
#3342=DIRECTION('ref_axis',(1.,0.,0.));
#3343=DIRECTION('center_axis',(0.,0.,1.));
#3344=DIRECTION('ref_axis',(1.,0.,0.));
#3345=DIRECTION('center_axis',(0.,0.,-1.));
#3346=DIRECTION('ref_axis',(1.,0.,0.));
#3347=DIRECTION('',(0.,0.,1.));
#3348=DIRECTION('center_axis',(0.,0.,-1.));
#3349=DIRECTION('ref_axis',(1.,0.,0.));
#3350=DIRECTION('center_axis',(0.,0.,1.));
#3351=DIRECTION('ref_axis',(1.,0.,0.));
#3352=DIRECTION('center_axis',(0.,0.,1.));
#3353=DIRECTION('ref_axis',(1.,0.,0.));
#3354=DIRECTION('center_axis',(0.,-1.,0.));
#3355=DIRECTION('ref_axis',(-0.707106781186546,0.,0.707106781186549));
#3356=DIRECTION('center_axis',(-0.563760405083526,0.534372406749475,-0.629778005780476));
#3357=DIRECTION('ref_axis',(0.356413257997362,0.845249153152355,0.398150045358445));
#3358=DIRECTION('',(0.,1.,0.));
#3359=DIRECTION('center_axis',(-0.258819045102508,-0.965925826289072,0.));
#3360=DIRECTION('ref_axis',(-0.965925826289072,0.258819045102508,0.));
#3361=DIRECTION('',(0.,-1.,0.));
#3362=DIRECTION('center_axis',(0.,0.,1.));
#3363=DIRECTION('ref_axis',(1.,0.,0.));
#3364=DIRECTION('',(0.687937035013872,0.725770374055267,0.));
#3365=DIRECTION('center_axis',(0.,0.,1.));
#3366=DIRECTION('ref_axis',(-0.725770374055268,0.687937035013872,0.));
#3367=DIRECTION('',(0.687937035013872,0.725770374055267,0.));
#3368=DIRECTION('',(0.,-1.,0.));
#3369=DIRECTION('',(1.,-2.74727442905157E-15,0.));
#3370=DIRECTION('',(0.500000000000001,0.866025403784438,0.));
#3371=DIRECTION('center_axis',(1.,0.,0.));
#3372=DIRECTION('ref_axis',(0.,1.,0.));
#3373=DIRECTION('',(0.,-0.762499990200368,-0.646988226279612));
#3374=DIRECTION('center_axis',(1.,0.,0.));
#3375=DIRECTION('ref_axis',(-4.20420765402267E-17,-0.646988226279612,0.762499990200368));
#3376=DIRECTION('',(0.,-0.762499990200368,-0.646988226279612));
#3377=DIRECTION('',(0.,0.,1.));
#3378=DIRECTION('',(0.,-1.,0.));
#3379=DIRECTION('',(0.,0.,-1.));
#3380=DIRECTION('',(0.,1.,0.));
#3381=DIRECTION('center_axis',(0.,0.592336478221646,-0.805690695346531));
#3382=DIRECTION('ref_axis',(-1.,0.,0.));
#3383=DIRECTION('',(0.101464469064039,0.801532657513348,0.589279526589158));
#3384=DIRECTION('',(-0.361617704785872,0.751166757117945,0.552250974273752));
#3385=DIRECTION('',(1.,0.,0.));
#3386=DIRECTION('center_axis',(-0.467571255522842,0.36634490381604,-0.804467856695847));
#3387=DIRECTION('ref_axis',(-0.864573777874564,0.,0.50250590306155));
#3388=DIRECTION('center_axis',(-0.467571255522842,0.36634490381604,-0.804467856695847));
#3389=DIRECTION('ref_axis',(0.433528446732442,-0.698071441446822,-0.569867834247655));
#3390=DIRECTION('',(-0.361617704785872,0.751166757117945,0.552250974273752));
#3391=DIRECTION('',(0.592796929365785,-0.545145486149335,-0.592796929365784));
#3392=DIRECTION('',(-0.701112466749052,-0.707953614938834,0.085105746363551));
#3393=DIRECTION('',(0.770344213246617,0.615213519100786,-0.167577203202217));
#3394=DIRECTION('center_axis',(0.,0.592336478221646,-0.805690695346531));
#3395=DIRECTION('ref_axis',(-1.,0.,0.));
#3396=DIRECTION('center_axis',(0.,0.592336478221646,-0.805690695346531));
#3397=DIRECTION('ref_axis',(-0.994839163642824,0.0817489786331718,0.0601011062700219));
#3398=DIRECTION('',(-1.,0.,0.));
#3399=DIRECTION('center_axis',(-0.707106781186547,7.85046229341885E-17,
-0.707106781186548));
#3400=DIRECTION('ref_axis',(-0.707106781186548,0.,0.707106781186547));
#3401=DIRECTION('',(0.707106781186548,-9.42055475210264E-16,-0.707106781186547));
#3402=DIRECTION('center_axis',(-0.707106781186547,7.85046229341885E-17,
-0.707106781186548));
#3403=DIRECTION('ref_axis',(-0.707106781186548,8.177564888978E-17,0.707106781186547));
#3404=DIRECTION('',(0.577350269189626,-0.577350269189626,-0.577350269189626));
#3405=DIRECTION('',(1.11022302462515E-16,1.,0.));
#3406=DIRECTION('',(-1.11022302462515E-16,-1.,0.));
#3407=DIRECTION('center_axis',(-0.707106781186547,0.674919264975356,-0.210912270304799));
#3408=DIRECTION('ref_axis',(-0.285830975237515,0.,0.9582800496696));
#3409=DIRECTION('',(0.707106781186553,0.674919264975352,-0.210912270304796));
#3410=DIRECTION('',(-1.39083741320764E-16,-0.298274993135947,-0.95447997803503));
#3411=DIRECTION('',(1.39083741320764E-16,0.298274993135947,0.95447997803503));
#3412=DIRECTION('center_axis',(1.,0.,0.));
#3413=DIRECTION('ref_axis',(5.96969983518085E-17,0.805690695346528,0.592336478221651));
#3414=DIRECTION('center_axis',(-1.,1.11022302462515E-16,1.11022302462515E-16));
#3415=DIRECTION('ref_axis',(0.,0.805690695346528,0.592336478221651));
#3416=DIRECTION('center_axis',(1.,-1.11022302462515E-16,-1.11022302462515E-16));
#3417=DIRECTION('ref_axis',(1.55212195714702E-16,0.805690695346528,0.592336478221651));
#3418=DIRECTION('center_axis',(0.,0.,1.));
#3419=DIRECTION('ref_axis',(-1.,0.,0.));
#3420=DIRECTION('center_axis',(0.,0.,-1.));
#3421=DIRECTION('ref_axis',(-0.725770374055268,0.687937035013872,0.));
#3422=DIRECTION('',(-0.5,-0.866025403784438,0.));
#3423=DIRECTION('',(-1.,1.47726003051826E-15,0.));
#3424=DIRECTION('center_axis',(1.,-1.11022302462515E-16,-1.11022302462515E-16));
#3425=DIRECTION('ref_axis',(1.57009245868377E-16,0.707106781186548,0.707106781186548));
#3426=DIRECTION('',(1.57009245868377E-16,0.707106781186547,0.707106781186547));
#3427=DIRECTION('center_axis',(0.,0.95447997803503,-0.298274993135947));
#3428=DIRECTION('ref_axis',(0.,0.298274993135947,0.95447997803503));
#3429=DIRECTION('',(-1.,0.,0.));
#3430=DIRECTION('',(-0.6167556429427,0.234788554245045,0.751323373584143));
#3431=DIRECTION('center_axis',(1.,0.,0.));
#3432=DIRECTION('ref_axis',(0.,0.805690695346528,0.592336478221651));
#3433=DIRECTION('',(-1.,0.,0.));
#3434=DIRECTION('center_axis',(1.,0.,0.));
#3435=DIRECTION('ref_axis',(0.,0.805690695346528,0.592336478221651));
#3436=DIRECTION('',(1.,0.,0.));
#3437=DIRECTION('center_axis',(-1.,0.,0.));
#3438=DIRECTION('ref_axis',(0.,0.805690695346528,0.592336478221651));
#3439=DIRECTION('center_axis',(0.,0.,1.));
#3440=DIRECTION('ref_axis',(0.707106781186548,-0.707106781186548,0.));
#3441=DIRECTION('center_axis',(-0.563760405083526,0.534372406749475,-0.629778005780476));
#3442=DIRECTION('ref_axis',(0.457074218827076,-0.43324761401357,-0.77677516916748));
#3443=DIRECTION('',(0.,0.,-1.));
#3444=DIRECTION('center_axis',(0.,0.,1.));
#3445=DIRECTION('ref_axis',(0.,-1.,0.));
#3446=DIRECTION('center_axis',(-3.17206578464331E-15,-1.,0.));
#3447=DIRECTION('ref_axis',(0.,0.,-1.));
#3448=DIRECTION('center_axis',(3.17206578464331E-15,1.,0.));
#3449=DIRECTION('ref_axis',(-0.707106781186545,2.22044604925032E-15,-0.70710678118655));
#3450=DIRECTION('center_axis',(-3.17206578464331E-15,-1.,0.));
#3451=DIRECTION('ref_axis',(-0.707106781186545,2.2429892266911E-15,-0.70710678118655));
#3452=DIRECTION('center_axis',(-3.17206578464331E-15,-1.,0.));
#3453=DIRECTION('ref_axis',(1.,-3.17206578464331E-15,0.));
#3454=DIRECTION('',(-0.74507972404553,2.3634418994763E-15,0.666975415451152));
#3455=DIRECTION('',(0.,0.,-1.));
#3456=DIRECTION('center_axis',(3.17206578464331E-15,1.,0.));
#3457=DIRECTION('ref_axis',(0.707106781186546,0.,0.707106781186549));
#3458=DIRECTION('',(0.,0.,1.));
#3459=DIRECTION('',(1.,-3.17206578464331E-15,0.));
#3460=DIRECTION('',(0.,0.,1.));
#3461=DIRECTION('center_axis',(-3.17206578464331E-15,-1.,0.));
#3462=DIRECTION('ref_axis',(-0.707106781186546,0.,-0.707106781186549));
#3463=DIRECTION('',(-1.,3.17206578464331E-15,0.));
#3464=DIRECTION('',(-0.74507972404553,2.3634418994763E-15,0.666975415451152));
#3465=DIRECTION('center_axis',(-3.17206578464331E-15,-1.,0.));
#3466=DIRECTION('ref_axis',(-0.666975415451152,2.09516020808308E-15,-0.74507972404553));
#3467=DIRECTION('center_axis',(0.40824829046386,-0.816496580927728,0.408248290463862));
#3468=DIRECTION('ref_axis',(0.577350269189625,0.577350269189625,0.577350269189628));
#3469=DIRECTION('center_axis',(0.,1.,0.));
#3470=DIRECTION('ref_axis',(1.,0.,0.));
#3471=DIRECTION('center_axis',(0.,0.,1.));
#3472=DIRECTION('ref_axis',(0.,1.,0.));
#3473=DIRECTION('center_axis',(1.,0.,0.));
#3474=DIRECTION('ref_axis',(0.,0.,1.));
#3475=DIRECTION('center_axis',(2.74727442905157E-15,1.,0.));
#3476=DIRECTION('ref_axis',(0.,0.,1.));
#3477=DIRECTION('center_axis',(0.,0.,-1.));
#3478=DIRECTION('ref_axis',(0.,1.,0.));
#3479=DIRECTION('center_axis',(-2.74727442905157E-15,-1.,0.));
#3480=DIRECTION('ref_axis',(-0.707106781186548,1.94289029309402E-15,-0.707106781186547));
#3481=DIRECTION('center_axis',(2.74727442905157E-15,1.,0.));
#3482=DIRECTION('ref_axis',(-0.707106781186548,1.94261637856277E-15,-0.707106781186547));
#3483=DIRECTION('center_axis',(0.,0.,1.));
#3484=DIRECTION('ref_axis',(0.707106781186548,0.707106781186548,0.));
#3485=DIRECTION('',(0.,0.,1.));
#3486=DIRECTION('center_axis',(-1.,2.74727442905157E-15,0.));
#3487=DIRECTION('ref_axis',(0.,0.707106781186546,0.707106781186549));
#3488=DIRECTION('center_axis',(0.866025403784439,0.499999999999999,0.));
#3489=DIRECTION('ref_axis',(-0.499999999999999,0.866025403784439,1.20185167898973E-16));
#3490=DIRECTION('',(-1.,2.74727442905157E-15,0.));
#3491=DIRECTION('center_axis',(0.,1.,0.));
#3492=DIRECTION('ref_axis',(0.707106781186546,0.,0.707106781186549));
#3493=DIRECTION('center_axis',(-0.563760405083526,0.534372406749475,-0.629778005780476));
#3494=DIRECTION('ref_axis',(0.356413257997362,0.845249153152355,0.398150045358445));
#3495=DIRECTION('center_axis',(-0.500000000000001,-0.866025403784438,0.));
#3496=DIRECTION('ref_axis',(-0.612372435695791,0.353553390593279,0.707106781186548));
#3497=DIRECTION('',(-0.500000000000001,-0.866025403784438,0.));
#3498=DIRECTION('center_axis',(0.,-1.,0.));
#3499=DIRECTION('ref_axis',(-0.707106781186546,0.,-0.707106781186549));
#3500=DIRECTION('',(0.,1.,0.));
#3501=DIRECTION('center_axis',(0.,-0.707106781186547,-0.707106781186548));
#3502=DIRECTION('ref_axis',(0.,0.707106781186548,-0.707106781186547));
#3503=DIRECTION('',(0.,0.707106781186548,-0.707106781186547));
#3504=DIRECTION('',(1.,0.,0.));
#3505=DIRECTION('',(0.,0.707106781186548,-0.707106781186547));
#3506=DIRECTION('',(1.,0.,0.));
#3507=DIRECTION('center_axis',(0.,-0.707106781186535,0.70710678118656));
#3508=DIRECTION('ref_axis',(0.,-0.70710678118656,-0.707106781186535));
#3509=DIRECTION('',(0.,-0.70710678118656,-0.707106781186535));
#3510=DIRECTION('',(1.,0.,0.));
#3511=DIRECTION('',(0.,-0.70710678118656,-0.707106781186535));
#3512=DIRECTION('center_axis',(0.,0.707106781186549,0.707106781186546));
#3513=DIRECTION('ref_axis',(0.,-0.707106781186546,0.707106781186549));
#3514=DIRECTION('',(0.,-0.707106781186546,0.707106781186549));
#3515=DIRECTION('',(-1.,0.,0.));
#3516=DIRECTION('',(0.,-0.707106781186546,0.707106781186549));
#3517=DIRECTION('center_axis',(1.,0.,0.));
#3518=DIRECTION('ref_axis',(0.,0.,-1.));
#3519=DIRECTION('',(0.,0.707106781186548,0.707106781186547));
#3520=DIRECTION('center_axis',(-1.,0.,0.));
#3521=DIRECTION('ref_axis',(0.,-1.,0.));
#3522=DIRECTION('',(0.,-0.707106781186548,-0.707106781186547));
#3523=DIRECTION('',(0.,1.,0.));
#3524=DIRECTION('',(0.,0.,1.));
#3525=DIRECTION('',(0.,-0.707106781186547,-0.707106781186548));
#3526=DIRECTION('',(0.,-1.,0.));
#3527=DIRECTION('',(0.,-0.707106781186548,-0.707106781186547));
#3528=DIRECTION('center_axis',(-0.40824829046386,-0.816496580927727,-0.408248290463864));
#3529=DIRECTION('ref_axis',(-0.577350269189624,0.577350269189624,-0.577350269189629));
#3530=DIRECTION('center_axis',(0.,0.,1.));
#3531=DIRECTION('ref_axis',(-1.,0.,0.));
#3532=DIRECTION('center_axis',(0.,-1.,0.));
#3533=DIRECTION('ref_axis',(0.,0.,-1.));
#3534=DIRECTION('center_axis',(1.,0.,0.));
#3535=DIRECTION('ref_axis',(0.,1.,0.));
#3536=DIRECTION('center_axis',(0.,-1.,0.));
#3537=DIRECTION('ref_axis',(-0.707106781186546,0.,-0.707106781186549));
#3538=DIRECTION('center_axis',(-8.88178419700125E-16,-1.,0.));
#3539=DIRECTION('ref_axis',(-0.707106781186546,0.,-0.707106781186549));
#3540=DIRECTION('',(0.,1.,0.));
#3541=DIRECTION('',(0.,-1.,0.));
#3542=DIRECTION('center_axis',(0.,-1.,0.));
#3543=DIRECTION('ref_axis',(0.,0.,-1.));
#3544=DIRECTION('center_axis',(0.,-1.,0.));
#3545=DIRECTION('ref_axis',(0.707106781186547,0.,0.707106781186548));
#3546=DIRECTION('center_axis',(-1.,0.,0.));
#3547=DIRECTION('ref_axis',(0.,1.,0.));
#3548=DIRECTION('center_axis',(0.,1.,0.));
#3549=DIRECTION('ref_axis',(0.707106781186547,0.,0.707106781186548));
#3550=DIRECTION('center_axis',(-1.,0.,0.));
#3551=DIRECTION('ref_axis',(0.,0.707106781186546,-0.707106781186549));
#3552=DIRECTION('',(1.,0.,0.));
#3553=DIRECTION('',(-1.,0.,0.));
#3554=DIRECTION('center_axis',(0.,0.,1.));
#3555=DIRECTION('ref_axis',(-0.707106781186548,0.707106781186548,0.));
#3556=DIRECTION('center_axis',(0.,0.,1.));
#3557=DIRECTION('ref_axis',(0.,1.,0.));
#3558=DIRECTION('',(0.,0.,-1.));
#3559=DIRECTION('',(0.,0.,1.));
#3560=DIRECTION('center_axis',(1.,0.,0.));
#3561=DIRECTION('ref_axis',(0.,0.,-1.));
#3562=DIRECTION('center_axis',(1.,0.,0.));
#3563=DIRECTION('ref_axis',(0.,-0.707106781186548,0.707106781186548));
#3564=DIRECTION('center_axis',(-1.,0.,0.));
#3565=DIRECTION('ref_axis',(0.,-0.707106781186548,0.707106781186548));
#3566=DIRECTION('center_axis',(0.,1.,0.));
#3567=DIRECTION('ref_axis',(0.707106781186546,0.,0.707106781186549));
#3568=DIRECTION('',(0.,-1.,0.));
#3569=DIRECTION('center_axis',(8.88178419700125E-16,1.,0.));
#3570=DIRECTION('ref_axis',(0.707106781186546,0.,0.707106781186549));
#3571=DIRECTION('',(0.,1.,0.));
#3572=DIRECTION('center_axis',(0.,0.,1.));
#3573=DIRECTION('ref_axis',(1.,0.,0.));
#3574=DIRECTION('',(1.,5.99371161455675E-16,0.));
#3575=DIRECTION('center_axis',(1.,0.,0.));
#3576=DIRECTION('ref_axis',(0.,1.,0.));
#3577=DIRECTION('',(0.,1.,0.));
#3578=DIRECTION('',(0.,0.707106781186547,0.707106781186548));
#3579=DIRECTION('',(0.,0.,1.));
#3580=DIRECTION('center_axis',(0.,-1.,0.));
#3581=DIRECTION('ref_axis',(-0.707106781186546,0.,-0.707106781186549));
#3582=DIRECTION('',(0.,-1.,0.));
#3583=DIRECTION('center_axis',(-8.88178419700125E-16,-1.,0.));
#3584=DIRECTION('ref_axis',(-0.707106781186546,0.,-0.707106781186549));
#3585=DIRECTION('',(0.,1.,0.));
#3586=DIRECTION('center_axis',(1.,0.,0.));
#3587=DIRECTION('ref_axis',(0.,1.,0.));
#3588=DIRECTION('',(0.,1.,0.));
#3589=DIRECTION('',(0.,0.,1.));
#3590=DIRECTION('center_axis',(1.,0.,0.));
#3591=DIRECTION('ref_axis',(0.,-0.707106781186546,0.707106781186549));
#3592=DIRECTION('',(1.,0.,0.));
#3593=DIRECTION('center_axis',(-0.707106781186548,-0.707106781186548,0.));
#3594=DIRECTION('ref_axis',(0.707106781186547,-0.707106781186547,0.));
#3595=DIRECTION('',(-1.,0.,0.));
#3596=DIRECTION('center_axis',(0.,0.,1.));
#3597=DIRECTION('ref_axis',(1.,0.,0.));
#3598=DIRECTION('',(0.,-1.,0.));
#3599=DIRECTION('',(-1.,8.88178419700125E-16,0.));
#3600=DIRECTION('center_axis',(0.,-1.,0.));
#3601=DIRECTION('ref_axis',(0.707106781186546,0.,0.707106781186549));
#3602=DIRECTION('',(0.,1.,0.));
#3603=DIRECTION('',(0.,-1.,0.));
#3604=DIRECTION('center_axis',(6.62819716194122E-16,1.,0.));
#3605=DIRECTION('ref_axis',(0.707106781186546,0.,-0.707106781186549));
#3606=DIRECTION('center_axis',(0.866025403784439,0.499999999999999,0.));
#3607=DIRECTION('ref_axis',(0.499999999999999,-0.866025403784439,-3.46944695195361E-17));
#3608=DIRECTION('',(-6.62819716194122E-16,-1.,0.));
#3609=DIRECTION('center_axis',(-8.88178419700125E-16,-1.,0.));
#3610=DIRECTION('ref_axis',(0.707106781186546,0.,-0.707106781186549));
#3611=DIRECTION('',(6.62819716194122E-16,1.,0.));
#3612=DIRECTION('center_axis',(-1.,6.62819716194122E-16,0.));
#3613=DIRECTION('ref_axis',(-6.62819716194122E-16,-1.,0.));
#3614=DIRECTION('',(0.,0.,1.));
#3615=DIRECTION('',(-6.62819716194122E-16,-1.,0.));
#3616=DIRECTION('',(0.,0.,1.));
#3617=DIRECTION('center_axis',(0.,1.,0.));
#3618=DIRECTION('ref_axis',(0.707106781186546,0.,-0.707106781186549));
#3619=DIRECTION('',(0.,1.,0.));
#3620=DIRECTION('center_axis',(1.33226762955018E-15,1.,0.));
#3621=DIRECTION('ref_axis',(0.707106781186546,0.,-0.707106781186549));
#3622=DIRECTION('',(0.,-1.,0.));
#3623=DIRECTION('center_axis',(-8.88178419700125E-16,-1.,0.));
#3624=DIRECTION('ref_axis',(0.707106781186546,0.,-0.707106781186549));
#3625=DIRECTION('center_axis',(0.,0.707106781186547,-0.707106781186548));
#3626=DIRECTION('ref_axis',(4.9065389333868E-17,-0.707106781186548,-0.707106781186547));
#3627=DIRECTION('center_axis',(-6.62819716194122E-16,-1.,0.));
#3628=DIRECTION('ref_axis',(-0.707106781186546,0.,0.707106781186549));
#3629=DIRECTION('center_axis',(8.88178419700125E-16,1.,0.));
#3630=DIRECTION('ref_axis',(-0.707106781186546,0.,0.707106781186549));
#3631=DIRECTION('',(6.62819716194122E-16,1.,0.));
#3632=DIRECTION('center_axis',(-1.33226762955018E-15,-1.,0.));
#3633=DIRECTION('ref_axis',(-0.707106781186546,0.,0.707106781186549));
#3634=DIRECTION('center_axis',(1.33226762955018E-15,1.,0.));
#3635=DIRECTION('ref_axis',(-1.,1.33226762955018E-15,0.));
#3636=DIRECTION('',(-1.,1.47726003051826E-15,0.));
#3637=DIRECTION('',(1.11022302462515E-16,-1.47911419728939E-31,1.));
#3638=DIRECTION('',(1.,-1.33226762955018E-15,0.));
#3639=DIRECTION('',(0.,0.,1.));
#3640=DIRECTION('center_axis',(0.,0.,1.));
#3641=DIRECTION('ref_axis',(1.,0.,0.));
#3642=DIRECTION('',(1.,5.99371161455675E-16,0.));
#3643=DIRECTION('center_axis',(-1.,0.,0.));
#3644=DIRECTION('ref_axis',(0.,-1.,0.));
#3645=DIRECTION('',(0.,0.762499990200368,0.646988226279612));
#3646=DIRECTION('',(0.,0.,1.));
#3647=DIRECTION('center_axis',(2.74727442905157E-15,1.,0.));
#3648=DIRECTION('ref_axis',(-1.,2.74727442905157E-15,0.));
#3649=DIRECTION('',(1.,-2.74727442905157E-15,0.));
#3650=DIRECTION('',(0.,0.,1.));
#3651=DIRECTION('center_axis',(-0.563760405083526,0.534372406749475,-0.629778005780476));
#3652=DIRECTION('ref_axis',(-0.687937035013872,-0.725770374055268,8.19368018460936E-17));
#3653=DIRECTION('center_axis',(0.563760405083526,-0.534372406749475,0.629778005780476));
#3654=DIRECTION('ref_axis',(-0.687937035013872,-0.725770374055268,0.));
#3655=DIRECTION('',(0.563760405083526,-0.534372406749475,0.629778005780476));
#3656=DIRECTION('center_axis',(0.563760405083526,-0.534372406749475,0.629778005780476));
#3657=DIRECTION('ref_axis',(-0.687937035013872,-0.725770374055268,8.19368018460936E-17));
#3658=DIRECTION('center_axis',(0.,0.,1.));
#3659=DIRECTION('ref_axis',(1.,0.,0.));
#3660=DIRECTION('',(-1.,-5.99371161455675E-16,0.));
#3661=DIRECTION('',(-2.03197672021816E-8,-1.,0.));
#3662=DIRECTION('center_axis',(0.,0.,1.));
#3663=DIRECTION('ref_axis',(1.,0.,0.));
#3664=DIRECTION('',(-1.,-1.1102230697441E-16,0.));
#3665=DIRECTION('center_axis',(0.,0.,1.));
#3666=DIRECTION('ref_axis',(1.,0.,0.));
#3667=DIRECTION('',(4.44089209850063E-16,1.,0.));
#3668=DIRECTION('',(-1.,-5.99371161455675E-16,0.));
#3669=DIRECTION('',(-0.499999999999999,0.866025403784439,0.));
#3670=DIRECTION('center_axis',(0.,0.,1.));
#3671=DIRECTION('ref_axis',(1.,0.,0.));
#3672=DIRECTION('center_axis',(0.,0.,1.));
#3673=DIRECTION('ref_axis',(1.,0.,0.));
#3674=DIRECTION('',(0.499999999999999,-0.866025403784439,0.));
#3675=DIRECTION('center_axis',(0.,0.,1.));
#3676=DIRECTION('ref_axis',(1.,0.,0.));
#3677=DIRECTION('',(-4.44089209850063E-16,-1.,0.));
#3678=DIRECTION('center_axis',(0.,0.,1.));
#3679=DIRECTION('ref_axis',(1.,0.,0.));
#3680=DIRECTION('center_axis',(0.,0.,1.));
#3681=DIRECTION('ref_axis',(1.,0.,0.));
#3682=DIRECTION('',(1.,1.94289037205218E-16,0.));
#3683=DIRECTION('center_axis',(0.,0.,1.));
#3684=DIRECTION('ref_axis',(1.,0.,0.));
#3685=DIRECTION('',(2.03197672021816E-8,1.,0.));
#3686=DIRECTION('center_axis',(0.,0.,1.));
#3687=DIRECTION('ref_axis',(1.,0.,0.));
#3688=DIRECTION('',(0.500000000000001,0.866025403784438,0.));
#3689=DIRECTION('center_axis',(0.,0.,1.));
#3690=DIRECTION('ref_axis',(1.,0.,0.));
#3691=DIRECTION('center_axis',(0.,0.,1.));
#3692=DIRECTION('ref_axis',(1.,0.,0.));
#3693=DIRECTION('',(-0.500000000000001,-0.866025403784438,0.));
#3694=DIRECTION('center_axis',(0.,0.,1.));
#3695=DIRECTION('ref_axis',(0.707106781186549,0.707106781186546,0.));
#3696=DIRECTION('',(0.,-1.,0.));
#3697=DIRECTION('center_axis',(0.,0.,1.));
#3698=DIRECTION('ref_axis',(-0.707106781186549,-0.707106781186546,0.));
#3699=DIRECTION('',(0.,1.,0.));
#3700=DIRECTION('',(-1.33226762955019E-15,-1.,0.));
#3701=DIRECTION('center_axis',(0.,0.,1.));
#3702=DIRECTION('ref_axis',(-0.707106781186546,-0.707106781186549,0.));
#3703=DIRECTION('',(0.,1.,0.));
#3704=DIRECTION('center_axis',(0.,0.,1.));
#3705=DIRECTION('ref_axis',(0.707106781186551,0.707106781186544,0.));
#3706=DIRECTION('center_axis',(0.,0.,1.));
#3707=DIRECTION('ref_axis',(-1.,0.,0.));
#3708=DIRECTION('',(0.,-1.,0.));
#3709=DIRECTION('center_axis',(-0.563760405083526,0.534372406749475,-0.629778005780476));
#3710=DIRECTION('ref_axis',(-0.687937035013872,-0.725770374055268,4.02883489933485E-17));
#3711=DIRECTION('center_axis',(-0.563760405083526,0.534372406749475,-0.629778005780476));
#3712=DIRECTION('ref_axis',(-0.687937035013872,-0.725770374055268,8.45799244862902E-17));
#3713=DIRECTION('center_axis',(-0.563760405083526,0.534372406749475,-0.629778005780476));
#3714=DIRECTION('ref_axis',(-0.687937035013872,-0.725770374055268,8.45799244862902E-17));
#3715=DIRECTION('center_axis',(-0.563760405083526,0.534372406749475,-0.629778005780476));
#3716=DIRECTION('ref_axis',(-0.687937035013872,-0.725770374055268,8.45799244862902E-17));
#3717=DIRECTION('center_axis',(-0.563760405083526,0.534372406749475,-0.629778005780476));
#3718=DIRECTION('ref_axis',(-0.687937035013872,-0.725770374055268,8.45799244862902E-17));
#3719=DIRECTION('center_axis',(-0.563760405083526,0.534372406749475,-0.629778005780476));
#3720=DIRECTION('ref_axis',(-0.687937035013872,-0.725770374055268,8.45799244862902E-17));
#3721=DIRECTION('center_axis',(-0.866025403784438,0.5,0.));
#3722=DIRECTION('ref_axis',(-0.138040021732993,-0.239092331119456,0.961134646966708));
#3723=DIRECTION('center_axis',(-0.563760405083526,0.534372406749475,-0.629778005780476));
#3724=DIRECTION('ref_axis',(-0.687937035013872,-0.725770374055267,0.));
#3725=DIRECTION('center_axis',(-0.563760405083526,0.534372406749475,-0.629778005780476));
#3726=DIRECTION('ref_axis',(-0.687937035013872,-0.725770374055268,8.45799244862902E-17));
#3727=DIRECTION('center_axis',(0.408248290463863,-0.816496580927726,-0.408248290463864));
#3728=DIRECTION('ref_axis',(0.577350269189625,0.577350269189625,-0.577350269189628));
#3729=DIRECTION('center_axis',(1.,0.,0.));
#3730=DIRECTION('ref_axis',(0.,1.,0.));
#3731=DIRECTION('center_axis',(0.,-9.25185853854303E-16,-1.));
#3732=DIRECTION('ref_axis',(1.,0.,0.));
#3733=DIRECTION('center_axis',(0.,1.,0.));
#3734=DIRECTION('ref_axis',(0.,0.,-1.));
#3735=DIRECTION('center_axis',(-1.11022302462515E-16,1.47911419728939E-31,
-1.));
#3736=DIRECTION('ref_axis',(0.707106781186547,0.707106781186547,0.));
#3737=DIRECTION('',(-1.11022302462515E-16,1.47911419728939E-31,-1.));
#3738=DIRECTION('center_axis',(-1.11022302462515E-16,-1.,0.));
#3739=DIRECTION('ref_axis',(0.70710678118655,0.,-0.707106781186545));
#3740=DIRECTION('center_axis',(0.,-0.707106781186547,0.707106781186548));
#3741=DIRECTION('ref_axis',(-2.4532694666934E-16,-0.707106781186548,-0.707106781186547));
#3742=DIRECTION('',(-1.11022302462515E-16,-1.,0.));
#3743=DIRECTION('center_axis',(1.,-1.33226762955018E-15,0.));
#3744=DIRECTION('ref_axis',(0.,0.70710678118654,-0.707106781186555));
#3745=DIRECTION('center_axis',(-0.866025403784439,-0.499999999999999,0.));
#3746=DIRECTION('ref_axis',(-0.499999999999999,0.866025403784439,-1.00154306582477E-16));
#3747=DIRECTION('center_axis',(-1.,1.11022302462515E-16,1.11022302462515E-16));
#3748=DIRECTION('ref_axis',(-1.57009245868377E-16,-0.707106781186548,-0.707106781186548));
#3749=DIRECTION('',(-1.57009245868377E-16,-0.707106781186548,-0.707106781186548));
#3750=DIRECTION('center_axis',(-0.408248290463859,-0.81649658092773,-0.408248290463859));
#3751=DIRECTION('ref_axis',(-0.577350269189623,0.577350269189623,-0.577350269189631));
#3752=DIRECTION('center_axis',(-1.85037170770861E-15,0.,-1.));
#3753=DIRECTION('ref_axis',(0.,1.,0.));
#3754=DIRECTION('center_axis',(-1.,0.,0.));
#3755=DIRECTION('ref_axis',(0.,0.,-1.));
#3756=DIRECTION('center_axis',(1.71193772834422E-30,1.,1.48029736616687E-14));
#3757=DIRECTION('ref_axis',(-1.,0.,1.15648231731788E-16));
#3758=DIRECTION('center_axis',(1.,-1.33226762955018E-15,0.));
#3759=DIRECTION('ref_axis',(0.,0.70710678118654,-0.707106781186555));
#3760=DIRECTION('center_axis',(0.866025403784438,-0.500000000000001,0.));
#3761=DIRECTION('ref_axis',(0.500000000000002,0.866025403784438,-1.00154306582477E-16));
#3762=DIRECTION('',(1.,-1.33226762955018E-15,0.));
#3763=DIRECTION('center_axis',(1.11022302462515E-16,1.,0.));
#3764=DIRECTION('ref_axis',(-0.70710678118654,0.,-0.707106781186555));
#3765=DIRECTION('center_axis',(0.,-0.707106781186547,0.707106781186548));
#3766=DIRECTION('ref_axis',(-1.6355129777956E-16,-0.707106781186548,-0.707106781186547));
#3767=DIRECTION('',(1.11022302462515E-16,1.,0.));
#3768=DIRECTION('center_axis',(1.11022302462515E-16,-1.47911419728939E-31,
1.));
#3769=DIRECTION('ref_axis',(-0.707106781186537,0.707106781186558,0.));
#3770=DIRECTION('',(-1.11022302462515E-16,1.47911419728939E-31,-1.));
#3771=DIRECTION('',(1.11022302462515E-16,-1.47911419728939E-31,1.));
#3772=DIRECTION('center_axis',(0.,-0.707106781186547,0.707106781186548));
#3773=DIRECTION('ref_axis',(3.2710259555912E-16,0.707106781186548,0.707106781186547));
#3774=DIRECTION('center_axis',(1.33226762955018E-15,1.,0.));
#3775=DIRECTION('ref_axis',(-1.,1.33226762955018E-15,0.));
#3776=DIRECTION('',(0.,0.,1.));
#3777=DIRECTION('center_axis',(0.,-0.707106781186547,0.707106781186548));
#3778=DIRECTION('ref_axis',(1.,0.,0.));
#3779=DIRECTION('',(1.57009245868377E-16,0.707106781186548,0.707106781186548));
#3780=DIRECTION('center_axis',(0.,-0.707106781186547,0.707106781186548));
#3781=DIRECTION('ref_axis',(0.,-0.707106781186548,-0.707106781186547));
#3782=DIRECTION('center_axis',(0.,-0.707106781186547,0.707106781186548));
#3783=DIRECTION('ref_axis',(0.,-0.707106781186548,-0.707106781186547));
#3784=DIRECTION('center_axis',(1.,-1.11022302462515E-16,-1.11022302462515E-16));
#3785=DIRECTION('ref_axis',(1.57009245868377E-16,0.707106781186548,0.707106781186548));
#3786=DIRECTION('center_axis',(1.,0.,0.));
#3787=DIRECTION('ref_axis',(0.,0.,-1.));
#3788=DIRECTION('',(0.,0.,-1.));
#3789=DIRECTION('center_axis',(1.,0.,0.));
#3790=DIRECTION('ref_axis',(0.,0.,-1.));
#3791=DIRECTION('center_axis',(0.,-1.,0.));
#3792=DIRECTION('ref_axis',(0.,0.,-1.));
#3793=DIRECTION('center_axis',(-0.563760405083526,0.534372406749475,-0.629778005780476));
#3794=DIRECTION('ref_axis',(0.82593837885163,0.364746344531666,-0.429867303351544));
#3795=DIRECTION('center_axis',(-0.563760405083526,0.534372406749475,-0.629778005780476));
#3796=DIRECTION('ref_axis',(-0.687937035013872,-0.725770374055267,0.));
#3797=DIRECTION('center_axis',(-6.2803698347351E-16,-0.707106781186548,
0.707106781186547));
#3798=DIRECTION('ref_axis',(1.,0.,8.88178419700126E-16));
#3799=DIRECTION('',(1.,-8.88178419700125E-16,0.));
#3800=DIRECTION('center_axis',(-8.88178419700125E-16,-1.,0.));
#3801=DIRECTION('ref_axis',(1.,-8.88178419700125E-16,0.));
#3802=DIRECTION('',(0.,0.,1.));
#3803=DIRECTION('',(0.,0.,1.));
#3804=DIRECTION('center_axis',(1.,0.,0.));
#3805=DIRECTION('ref_axis',(0.,1.,0.));
#3806=DIRECTION('',(0.,0.,1.));
#3807=DIRECTION('',(0.,0.,-1.));
#3808=DIRECTION('center_axis',(0.,0.,1.));
#3809=DIRECTION('ref_axis',(0.707106781186547,-0.707106781186548,0.));
#3810=DIRECTION('',(0.,0.,-1.));
#3811=DIRECTION('center_axis',(0.,0.,1.));
#3812=DIRECTION('ref_axis',(0.707106781186549,0.707106781186546,0.));
#3813=DIRECTION('',(0.,0.,1.));
#3814=DIRECTION('center_axis',(-1.,0.,0.));
#3815=DIRECTION('ref_axis',(0.,-1.,0.));
#3816=DIRECTION('center_axis',(0.,0.,1.));
#3817=DIRECTION('ref_axis',(0.707106781186551,0.707106781186544,0.));
#3818=DIRECTION('',(0.,0.,1.));
#3819=DIRECTION('',(0.,0.,-1.));
#3820=DIRECTION('center_axis',(-1.,1.33226762955019E-15,0.));
#3821=DIRECTION('ref_axis',(-1.33226762955019E-15,-1.,0.));
#3822=DIRECTION('',(0.,0.,-1.));
#3823=DIRECTION('center_axis',(1.,0.,0.));
#3824=DIRECTION('ref_axis',(0.,1.,0.));
#3825=DIRECTION('',(0.,0.,1.));
#3826=DIRECTION('center_axis',(0.,0.,1.));
#3827=DIRECTION('ref_axis',(0.707106781186546,-0.707106781186549,0.));
#3828=DIRECTION('center_axis',(0.,0.,-1.));
#3829=DIRECTION('ref_axis',(1.,0.,0.));
#3830=DIRECTION('center_axis',(0.,0.,1.));
#3831=DIRECTION('ref_axis',(1.,0.,0.));
#3832=DIRECTION('',(0.,0.,1.));
#3833=DIRECTION('center_axis',(0.,0.,-1.));
#3834=DIRECTION('ref_axis',(1.,0.,0.));
#3835=DIRECTION('center_axis',(0.,0.,-1.));
#3836=DIRECTION('ref_axis',(1.,0.,0.));
#3837=DIRECTION('center_axis',(0.,0.,-1.));
#3838=DIRECTION('ref_axis',(1.,0.,0.));
#3839=DIRECTION('',(0.,0.,1.));
#3840=DIRECTION('center_axis',(0.,0.,1.));
#3841=DIRECTION('ref_axis',(1.,0.,0.));
#3842=DIRECTION('center_axis',(0.,0.,1.));
#3843=DIRECTION('ref_axis',(1.,0.,0.));
#3844=DIRECTION('center_axis',(0.,0.,1.));
#3845=DIRECTION('ref_axis',(1.,0.,0.));
#3846=DIRECTION('center_axis',(0.,0.,-1.));
#3847=DIRECTION('ref_axis',(1.,0.,0.));
#3848=DIRECTION('center_axis',(0.,0.,1.));
#3849=DIRECTION('ref_axis',(1.,0.,0.));
#3850=DIRECTION('',(0.,0.,1.));
#3851=DIRECTION('center_axis',(0.,0.,-1.));
#3852=DIRECTION('ref_axis',(1.,0.,0.));
#3853=DIRECTION('center_axis',(0.,0.,-1.));
#3854=DIRECTION('ref_axis',(1.,0.,0.));
#3855=DIRECTION('center_axis',(0.,0.,-1.));
#3856=DIRECTION('ref_axis',(1.,0.,0.));
#3857=DIRECTION('',(0.,0.,1.));
#3858=DIRECTION('center_axis',(0.,0.,1.));
#3859=DIRECTION('ref_axis',(1.,0.,0.));
#3860=DIRECTION('center_axis',(0.,0.,1.));
#3861=DIRECTION('ref_axis',(1.,0.,0.));
#3862=DIRECTION('center_axis',(0.,0.,-1.));
#3863=DIRECTION('ref_axis',(1.,0.,0.));
#3864=DIRECTION('center_axis',(0.,0.,1.));
#3865=DIRECTION('ref_axis',(1.,0.,0.));
#3866=DIRECTION('',(0.,0.,1.));
#3867=DIRECTION('center_axis',(0.,0.,-1.));
#3868=DIRECTION('ref_axis',(1.,0.,0.));
#3869=DIRECTION('center_axis',(0.,0.,-1.));
#3870=DIRECTION('ref_axis',(1.,0.,0.));
#3871=DIRECTION('center_axis',(0.,0.,-1.));
#3872=DIRECTION('ref_axis',(1.,0.,0.));
#3873=DIRECTION('',(0.,0.,1.));
#3874=DIRECTION('center_axis',(0.,0.,1.));
#3875=DIRECTION('ref_axis',(1.,0.,0.));
#3876=DIRECTION('center_axis',(0.,0.,1.));
#3877=DIRECTION('ref_axis',(1.,0.,0.));
#3878=DIRECTION('center_axis',(0.,0.,-1.));
#3879=DIRECTION('ref_axis',(1.,0.,0.));
#3880=DIRECTION('center_axis',(0.,0.,1.));
#3881=DIRECTION('ref_axis',(1.,0.,0.));
#3882=DIRECTION('',(0.,0.,1.));
#3883=DIRECTION('center_axis',(0.,0.,-1.));
#3884=DIRECTION('ref_axis',(1.,0.,0.));
#3885=DIRECTION('center_axis',(0.,0.,-1.));
#3886=DIRECTION('ref_axis',(1.,0.,0.));
#3887=DIRECTION('center_axis',(0.,0.,-1.));
#3888=DIRECTION('ref_axis',(1.,0.,0.));
#3889=DIRECTION('',(0.,0.,1.));
#3890=DIRECTION('center_axis',(0.,0.,1.));
#3891=DIRECTION('ref_axis',(1.,0.,0.));
#3892=DIRECTION('center_axis',(0.,0.,1.));
#3893=DIRECTION('ref_axis',(1.,0.,0.));
#3894=DIRECTION('center_axis',(0.,0.,-1.));
#3895=DIRECTION('ref_axis',(1.,0.,0.));
#3896=DIRECTION('center_axis',(0.,0.,1.));
#3897=DIRECTION('ref_axis',(1.,0.,0.));
#3898=DIRECTION('',(0.,0.,1.));
#3899=DIRECTION('center_axis',(0.,0.,-1.));
#3900=DIRECTION('ref_axis',(1.,0.,0.));
#3901=DIRECTION('center_axis',(0.,0.,-1.));
#3902=DIRECTION('ref_axis',(1.,0.,0.));
#3903=DIRECTION('center_axis',(0.,0.,-1.));
#3904=DIRECTION('ref_axis',(1.,0.,0.));
#3905=DIRECTION('',(0.,0.,1.));
#3906=DIRECTION('center_axis',(0.,0.,1.));
#3907=DIRECTION('ref_axis',(1.,0.,0.));
#3908=DIRECTION('center_axis',(0.,0.,1.));
#3909=DIRECTION('ref_axis',(1.,0.,0.));
#3910=DIRECTION('center_axis',(0.,0.,-1.));
#3911=DIRECTION('ref_axis',(1.,0.,0.));
#3912=DIRECTION('center_axis',(0.,0.,1.));
#3913=DIRECTION('ref_axis',(1.,0.,0.));
#3914=DIRECTION('',(0.,0.,1.));
#3915=DIRECTION('center_axis',(0.,0.,-1.));
#3916=DIRECTION('ref_axis',(1.,0.,0.));
#3917=DIRECTION('center_axis',(0.,0.,-1.));
#3918=DIRECTION('ref_axis',(1.,0.,0.));
#3919=DIRECTION('center_axis',(0.,0.,-1.));
#3920=DIRECTION('ref_axis',(1.,0.,0.));
#3921=DIRECTION('',(0.,0.,1.));
#3922=DIRECTION('center_axis',(0.,0.,1.));
#3923=DIRECTION('ref_axis',(1.,0.,0.));
#3924=DIRECTION('center_axis',(0.,0.,1.));
#3925=DIRECTION('ref_axis',(1.,0.,0.));
#3926=DIRECTION('center_axis',(1.,-4.44089209850063E-16,0.));
#3927=DIRECTION('ref_axis',(4.44089209850063E-16,1.,0.));
#3928=DIRECTION('',(0.,0.,1.));
#3929=DIRECTION('center_axis',(0.,0.,1.));
#3930=DIRECTION('ref_axis',(1.,0.,0.));
#3931=DIRECTION('',(0.,0.,1.));
#3932=DIRECTION('',(0.,0.,1.));
#3933=DIRECTION('',(0.,0.,-1.));
#3934=DIRECTION('',(0.,0.,1.));
#3935=DIRECTION('center_axis',(-1.1102230697441E-16,1.,0.));
#3936=DIRECTION('ref_axis',(-1.,-1.1102230697441E-16,0.));
#3937=DIRECTION('',(0.,0.,1.));
#3938=DIRECTION('center_axis',(0.,0.,1.));
#3939=DIRECTION('ref_axis',(1.,0.,0.));
#3940=DIRECTION('',(0.,0.,1.));
#3941=DIRECTION('',(0.,0.,1.));
#3942=DIRECTION('',(0.,0.,1.));
#3943=DIRECTION('',(0.,0.,-1.));
#3944=DIRECTION('center_axis',(-1.,2.03197672021816E-8,0.));
#3945=DIRECTION('ref_axis',(-2.03197672021816E-8,-1.,0.));
#3946=DIRECTION('center_axis',(0.866025403784439,0.499999999999999,0.));
#3947=DIRECTION('ref_axis',(-0.499999999999999,0.866025403784439,0.));
#3948=DIRECTION('',(0.,0.,1.));
#3949=DIRECTION('center_axis',(-0.866025403784438,0.500000000000001,0.));
#3950=DIRECTION('ref_axis',(-0.500000000000001,-0.866025403784438,0.));
#3951=DIRECTION('',(0.,0.,1.));
#3952=DIRECTION('center_axis',(0.,0.,1.));
#3953=DIRECTION('ref_axis',(1.,0.,0.));
#3954=DIRECTION('',(0.,0.,-1.));
#3955=DIRECTION('',(0.,0.,1.));
#3956=DIRECTION('center_axis',(0.866025403784438,-0.500000000000001,0.));
#3957=DIRECTION('ref_axis',(0.500000000000001,0.866025403784438,0.));
#3958=DIRECTION('',(0.,0.,1.));
#3959=DIRECTION('center_axis',(0.,0.,1.));
#3960=DIRECTION('ref_axis',(0.988978934444927,-0.148056297482334,0.));
#3961=DIRECTION('',(0.,0.,1.));
#3962=DIRECTION('center_axis',(1.,-2.03197672021816E-8,0.));
#3963=DIRECTION('ref_axis',(2.03197672021816E-8,1.,0.));
#3964=DIRECTION('center_axis',(1.94289037205218E-16,-1.,0.));
#3965=DIRECTION('ref_axis',(1.,1.94289037205218E-16,0.));
#3966=DIRECTION('center_axis',(-1.,4.44089209850063E-16,0.));
#3967=DIRECTION('ref_axis',(-4.44089209850063E-16,-1.,0.));
#3968=DIRECTION('',(0.,0.,1.));
#3969=DIRECTION('center_axis',(0.,0.,1.));
#3970=DIRECTION('ref_axis',(-0.988978934444932,-0.148056297482299,0.));
#3971=DIRECTION('',(0.,0.,1.));
#3972=DIRECTION('center_axis',(-0.866025403784439,-0.499999999999999,0.));
#3973=DIRECTION('ref_axis',(0.499999999999999,-0.866025403784439,0.));
#3974=DIRECTION('',(0.,0.,1.));
#3975=DIRECTION('center_axis',(0.,0.,1.));
#3976=DIRECTION('ref_axis',(1.,0.,0.));
#3977=DIRECTION('',(0.,0.,-1.));
#3978=DIRECTION('center_axis',(0.,0.,1.));
#3979=DIRECTION('ref_axis',(1.,0.,0.));
#3980=CARTESIAN_POINT('',(0.,0.,0.));
#3981=CARTESIAN_POINT('Origin',(36.8157809703156,23.5395156379505,6.51392412204948));
#3982=CARTESIAN_POINT('',(34.4995209440859,27.870694158233,2.73525608736662));
#3983=CARTESIAN_POINT('',(35.6927657518803,26.7396514421559,4.06823252325043));
#3984=CARTESIAN_POINT('',(37.8820833745871,24.6644597177362,6.51392412204948));
#3985=CARTESIAN_POINT('',(32.1558823171841,26.2607301555666,3.46714941891518));
#3986=CARTESIAN_POINT('Origin',(33.4332185398144,26.7457500784474,2.73525608736663));
#3987=CARTESIAN_POINT('',(33.41272878968,26.6651772138716,4.76138000549124));
#3988=CARTESIAN_POINT('Origin',(33.9835310629832,26.2241245353649,3.35001143426963));
#3989=CARTESIAN_POINT('',(34.65,26.6726052793065,5.21340201978936));
#3990=CARTESIAN_POINT('Ctrl Pts',(33.41272878968,26.6651772138716,4.76138000549124));
#3991=CARTESIAN_POINT('Ctrl Pts',(33.5746854630462,26.6926472600367,4.84928415321961));
#3992=CARTESIAN_POINT('Ctrl Pts',(33.7478540364047,26.7020445127229,4.93238744099365));
#3993=CARTESIAN_POINT('Ctrl Pts',(34.1640262378552,26.7009421466429,5.10383044012436));
#3994=CARTESIAN_POINT('Ctrl Pts',(34.4063108006057,26.6793265839017,5.18911824391252));
#3995=CARTESIAN_POINT('Ctrl Pts',(34.65,26.6726052793065,5.21340201978935));
#3996=CARTESIAN_POINT('',(34.65,26.0539641736055,5.78535539470018));
#3997=CARTESIAN_POINT('Origin',(34.65,25.5923976409501,4.09452537012656));
#3998=CARTESIAN_POINT('',(34.4561713086252,25.9015932314436,5.8));
#3999=CARTESIAN_POINT('Ctrl Pts',(34.6499999999993,26.0539641736051,5.78535539470027));
#4000=CARTESIAN_POINT('Ctrl Pts',(34.6473238768663,26.0521237354145,5.78571246782027));
#4001=CARTESIAN_POINT('Ctrl Pts',(34.6446521718475,26.0502744151417,5.78606455836842));
#4002=CARTESIAN_POINT('Ctrl Pts',(34.5778298897414,26.0037285640099,5.794754490631));
#4003=CARTESIAN_POINT('Ctrl Pts',(34.5159091261946,25.9538791532542,5.8));
#4004=CARTESIAN_POINT('Ctrl Pts',(34.4561713086252,25.9015932314436,5.8));
#4005=CARTESIAN_POINT('',(34.15,24.5862191448727,5.8));
#4006=CARTESIAN_POINT('Origin',(36.1766952154126,24.1452867951431,5.8));
#4007=CARTESIAN_POINT('',(34.5092522711888,23.6787178510923,5.64776113302912));
#4008=CARTESIAN_POINT('Ctrl Pts',(34.15,24.5862191448727,5.8));
#4009=CARTESIAN_POINT('Ctrl Pts',(34.1815953364823,24.4526127158992,5.8));
#4010=CARTESIAN_POINT('Ctrl Pts',(34.2233473583766,24.3215034723105,5.79693084064788));
#4011=CARTESIAN_POINT('Ctrl Pts',(34.3188792829635,24.0663116881485,5.77329107976377));
#4012=CARTESIAN_POINT('Ctrl Pts',(34.3725056679774,23.9444600234271,5.75267505551411));
#4013=CARTESIAN_POINT('Ctrl Pts',(34.4547473730469,23.7787812824124,5.69771739727146));
#4014=CARTESIAN_POINT('Ctrl Pts',(34.4819731444794,23.7272680718453,5.67594164918124));
#4015=CARTESIAN_POINT('Ctrl Pts',(34.5092522711889,23.6787178510921,5.64776113302898));
#4016=CARTESIAN_POINT('',(34.5092522711888,24.6897459621556,6.2600543931016));
#4017=CARTESIAN_POINT('Origin',(34.5092522711888,25.7258083982704,3.93729576838516));
#4018=CARTESIAN_POINT('Origin',(34.8958539434943,25.3593597008798,4.36916935869145));
#4019=CARTESIAN_POINT('Origin',(35.,21.3397459621556,0.));
#4020=CARTESIAN_POINT('',(34.4863849656665,24.6501386271587,0.));
#4021=CARTESIAN_POINT('',(34.3360471904319,24.3897459621556,0.));
#4022=CARTESIAN_POINT('',(38.1813466520527,31.05,0.));
#4023=CARTESIAN_POINT('',(33.6143593539449,24.3897459621556,0.));
#4024=CARTESIAN_POINT('Origin',(35.,21.3397459621556,0.));
#4025=CARTESIAN_POINT('',(32.2546261355944,24.3897459621556,0.));
#4026=CARTESIAN_POINT('Origin',(35.,21.3397459621556,0.));
#4027=CARTESIAN_POINT('',(31.75,21.5147186257614,0.));
#4028=CARTESIAN_POINT('',(32.05,21.5147186257614,0.));
#4029=CARTESIAN_POINT('',(30.,21.5147186257614,0.));
#4030=CARTESIAN_POINT('',(32.05,22.9271967487944,0.));
#4031=CARTESIAN_POINT('',(32.05,19.9004433486147,0.));
#4032=CARTESIAN_POINT('',(31.75,22.1521498026193,0.));
#4033=CARTESIAN_POINT('Origin',(35.,21.3397459621556,0.));
#4034=CARTESIAN_POINT('',(31.75,22.7353798391536,0.));
#4035=CARTESIAN_POINT('Origin',(31.75,24.1310137161517,-5.86898628384834));
#4036=CARTESIAN_POINT('',(31.75,22.1521498026193,-0.7));
#4037=CARTESIAN_POINT('',(31.75,22.1521498026193,0.));
#4038=CARTESIAN_POINT('',(31.75,20.6505350387047,-0.864183587056787));
#4039=CARTESIAN_POINT('Ctrl Pts',(31.75,20.6505350387047,-0.864183587056787));
#4040=CARTESIAN_POINT('Ctrl Pts',(31.75,20.6739732092729,-0.878169974772432));
#4041=CARTESIAN_POINT('Ctrl Pts',(31.75,20.6987984830214,-0.890231557220141));
#4042=CARTESIAN_POINT('Ctrl Pts',(31.75,20.9042026795798,-0.978116200300994));
#4043=CARTESIAN_POINT('Ctrl Pts',(31.75,21.1413136861744,-1.00000000000002));
#4044=CARTESIAN_POINT('Ctrl Pts',(31.75,21.5381782381368,-1.00000000000002));
#4045=CARTESIAN_POINT('Ctrl Pts',(31.75,21.7752892447314,-0.978116200300994));
#4046=CARTESIAN_POINT('Ctrl Pts',(31.75,22.0013393780943,-0.881397946137532));
#4047=CARTESIAN_POINT('Ctrl Pts',(31.75,22.0512522214869,-0.854021322599549));
#4048=CARTESIAN_POINT('Ctrl Pts',(31.75,22.1065204587145,-0.805054576856561));
#4049=CARTESIAN_POINT('Ctrl Pts',(31.75,22.1270621247195,-0.780936873432884));
#4050=CARTESIAN_POINT('Ctrl Pts',(31.75,22.1466286063002,-0.740351359154372));
#4051=CARTESIAN_POINT('Ctrl Pts',(31.75,22.1521498026193,-0.718655850636123));
#4052=CARTESIAN_POINT('Ctrl Pts',(31.75,22.1521498026193,-0.7));
#4053=CARTESIAN_POINT('',(31.75,19.8883730290324,-1.62634559672905));
#4054=CARTESIAN_POINT('Origin',(35.,21.3397459621556,-0.7));
#4055=CARTESIAN_POINT('',(37.85,21.3397459621556,-1.2));
#4056=CARTESIAN_POINT('Origin',(35.,21.3397459621556,-1.2));
#4057=CARTESIAN_POINT('',(38.35,21.3397459621556,-0.7));
#4058=CARTESIAN_POINT('Origin',(37.85,21.3397459621556,-0.7));
#4059=CARTESIAN_POINT('',(31.691398135762,20.8147186257614,-0.7));
#4060=CARTESIAN_POINT('Origin',(35.,21.3397459621556,-0.7));
#4061=CARTESIAN_POINT('Ctrl Pts',(31.691398135762,20.8147186257614,-0.699999999999999));
#4062=CARTESIAN_POINT('Ctrl Pts',(31.699743547633,20.7621277540867,-0.752590871674697));
#4063=CARTESIAN_POINT('Ctrl Pts',(31.7204468348223,20.7026166113996,-0.812102014361883));
#4064=CARTESIAN_POINT('Ctrl Pts',(31.75,20.6505350387047,-0.864183587056787));
#4065=CARTESIAN_POINT('Origin',(35.,21.3397459621556,-0.7));
#4066=CARTESIAN_POINT('Origin',(35.,21.3397459621556,-1.2));
#4067=CARTESIAN_POINT('',(32.4,21.3397459621556,-1.2));
#4068=CARTESIAN_POINT('Origin',(35.,21.3397459621556,-1.2));
#4069=CARTESIAN_POINT('Origin',(35.,21.3397459621556,0.));
#4070=CARTESIAN_POINT('',(32.4,21.3397459621556,0.));
#4071=CARTESIAN_POINT('',(32.4,21.3397459621556,0.));
#4072=CARTESIAN_POINT('Origin',(35.,21.3397459621556,0.));
#4073=CARTESIAN_POINT('Origin',(30.,15.6698729810778,0.));
#4074=CARTESIAN_POINT('',(38.1236916615611,22.5501386271588,0.));
#4075=CARTESIAN_POINT('Origin',(35.,21.3397459621556,0.));
#4076=CARTESIAN_POINT('',(36.8763083384389,28.7896073349969,0.));
#4077=CARTESIAN_POINT('',(38.1813466520527,31.05,0.));
#4078=CARTESIAN_POINT('',(40.5136150343335,26.6896073349969,0.));
#4079=CARTESIAN_POINT('Origin',(40.,30.,0.));
#4080=CARTESIAN_POINT('',(41.8186533479473,28.95,0.));
#4081=CARTESIAN_POINT('Origin',(30.,15.6698729810778,0.));
#4082=CARTESIAN_POINT('Origin',(35.,21.3397459621556,0.));
#4083=CARTESIAN_POINT('',(32.05,24.3897459621556,0.));
#4084=CARTESIAN_POINT('',(32.05,19.9004433486147,0.));
#4085=CARTESIAN_POINT('',(32.2546261355944,24.3897459621556,0.));
#4086=CARTESIAN_POINT('Origin',(30.,15.6698729810778,0.));
#4087=CARTESIAN_POINT('',(32.65,21.3397459621556,0.));
#4088=CARTESIAN_POINT('Origin',(35.,21.3397459621556,0.));
#4089=CARTESIAN_POINT('Origin',(25.,21.3397459621556,0.));
#4090=CARTESIAN_POINT('',(26.3856406460551,24.3897459621556,0.));
#4091=CARTESIAN_POINT('',(25.663952809568,24.3897459621556,0.));
#4092=CARTESIAN_POINT('',(32.2546261355944,24.3897459621556,0.));
#4093=CARTESIAN_POINT('',(25.5136150343335,24.6501386271588,0.));
#4094=CARTESIAN_POINT('Origin',(25.,21.3397459621556,0.));
#4095=CARTESIAN_POINT('',(21.8186533479473,31.05,0.));
#4096=CARTESIAN_POINT('Origin',(25.,21.3397459621556,0.));
#4097=CARTESIAN_POINT('',(27.95,21.5147186257614,0.));
#4098=CARTESIAN_POINT('',(27.95,22.9271967487943,0.));
#4099=CARTESIAN_POINT('',(27.95,25.2037442075138,0.));
#4100=CARTESIAN_POINT('',(28.25,21.5147186257614,0.));
#4101=CARTESIAN_POINT('',(30.,21.5147186257614,0.));
#4102=CARTESIAN_POINT('',(28.25,22.1521498026191,0.));
#4103=CARTESIAN_POINT('',(28.25,28.0386806980528,0.));
#4104=CARTESIAN_POINT('Origin',(25.,21.3397459621556,0.));
#4105=CARTESIAN_POINT('Origin',(28.25,34.7376154339499,4.73761543394987));
#4106=CARTESIAN_POINT('',(28.25,20.6505350387047,-0.864183587056687));
#4107=CARTESIAN_POINT('',(28.25,30.4949747468306,8.98025612106916));
#4108=CARTESIAN_POINT('',(28.25,21.3397459621556,-0.99999999999995));
#4109=CARTESIAN_POINT('Ctrl Pts',(28.25,21.3397459621556,-0.99999999999995));
#4110=CARTESIAN_POINT('Ctrl Pts',(28.25,21.1413136861744,-0.99999999999995));
#4111=CARTESIAN_POINT('Ctrl Pts',(28.25,20.9042026795799,-0.978116200300925));
#4112=CARTESIAN_POINT('Ctrl Pts',(28.25,20.6987984830216,-0.890231557220079));
#4113=CARTESIAN_POINT('Ctrl Pts',(28.25,20.673973209273,-0.878169974772354));
#4114=CARTESIAN_POINT('Ctrl Pts',(28.25,20.6505350387047,-0.864183587056687));
#4115=CARTESIAN_POINT('',(28.25,22.1521498026191,-0.7));
#4116=CARTESIAN_POINT('Ctrl Pts',(28.25,22.1521498026191,-0.7));
#4117=CARTESIAN_POINT('Ctrl Pts',(28.25,22.1521498026191,-0.718655850636119));
#4118=CARTESIAN_POINT('Ctrl Pts',(28.25,22.1466286063,-0.740351359154362));
#4119=CARTESIAN_POINT('Ctrl Pts',(28.25,22.1270621247194,-0.780936873432861));
#4120=CARTESIAN_POINT('Ctrl Pts',(28.25,22.1065204587143,-0.805054576856534));
#4121=CARTESIAN_POINT('Ctrl Pts',(28.25,22.0512522214868,-0.854021322599509));
#4122=CARTESIAN_POINT('Ctrl Pts',(28.25,22.0013393780941,-0.881397946137485));
#4123=CARTESIAN_POINT('Ctrl Pts',(28.25,21.7752892447313,-0.978116200300925));
#4124=CARTESIAN_POINT('Ctrl Pts',(28.25,21.5381782381368,-0.99999999999995));
#4125=CARTESIAN_POINT('Ctrl Pts',(28.25,21.3397459621556,-0.99999999999995));
#4126=CARTESIAN_POINT('',(28.25,22.1521498026191,0.));
#4127=CARTESIAN_POINT('Origin',(25.,21.3397459621556,-0.7));
#4128=CARTESIAN_POINT('',(27.85,21.3397459621556,-1.2));
#4129=CARTESIAN_POINT('Origin',(25.,21.3397459621556,-1.2));
#4130=CARTESIAN_POINT('Origin',(27.85,21.3397459621556,-0.7));
#4131=CARTESIAN_POINT('',(28.3086018642379,20.8147186257614,-0.7));
#4132=CARTESIAN_POINT('Ctrl Pts',(28.25,20.6505350387047,-0.864183587056687));
#4133=CARTESIAN_POINT('Ctrl Pts',(28.2795531651777,20.7026166113996,-0.812102014361806));
#4134=CARTESIAN_POINT('Ctrl Pts',(28.300256452367,20.7621277540868,-0.752590871674665));
#4135=CARTESIAN_POINT('Ctrl Pts',(28.3086018642379,20.8147186257614,-0.7));
#4136=CARTESIAN_POINT('Origin',(25.,21.3397459621556,-0.7));
#4137=CARTESIAN_POINT('Origin',(25.,21.3397459621556,-1.2));
#4138=CARTESIAN_POINT('',(22.4,21.3397459621556,-1.2));
#4139=CARTESIAN_POINT('Origin',(25.,21.3397459621556,-1.2));
#4140=CARTESIAN_POINT('Origin',(25.,21.3397459621556,0.));
#4141=CARTESIAN_POINT('',(22.4,21.3397459621556,0.));
#4142=CARTESIAN_POINT('',(22.4,21.3397459621556,0.));
#4143=CARTESIAN_POINT('Origin',(25.,21.3397459621556,0.));
#4144=CARTESIAN_POINT('Origin',(30.,15.6698729810778,0.));
#4145=CARTESIAN_POINT('',(21.8763083384388,22.5501386271588,0.));
#4146=CARTESIAN_POINT('Origin',(25.,21.3397459621556,0.));
#4147=CARTESIAN_POINT('',(19.4863849656665,26.6896073349969,0.));
#4148=CARTESIAN_POINT('',(18.1813466520526,28.95,0.));
#4149=CARTESIAN_POINT('',(23.1236916615611,28.7896073349969,0.));
#4150=CARTESIAN_POINT('Origin',(20.,30.,0.));
#4151=CARTESIAN_POINT('',(21.8186533479473,31.05,0.));
#4152=CARTESIAN_POINT('Origin',(30.,15.6698729810778,0.));
#4153=CARTESIAN_POINT('',(31.6545725882945,21.5147186257614,0.));
#4154=CARTESIAN_POINT('',(37.0999999469638,18.7296692922564,0.));
#4155=CARTESIAN_POINT('Origin',(35.,21.3397459621556,0.));
#4156=CARTESIAN_POINT('',(37.0999996466408,3.94982254671174,0.));
#4157=CARTESIAN_POINT('',(37.0999995936046,1.33974591948411,0.));
#4158=CARTESIAN_POINT('',(32.8999996466408,3.94982263205477,0.));
#4159=CARTESIAN_POINT('Origin',(34.9999995936046,1.33974596215562,0.));
#4160=CARTESIAN_POINT('',(32.8999999319288,17.9897459621556,0.));
#4161=CARTESIAN_POINT('',(32.8999995936046,1.33974600482713,0.));
#4162=CARTESIAN_POINT('',(27.1,17.9897459621556,0.));
#4163=CARTESIAN_POINT('',(25.,17.9897459621556,0.));
#4164=CARTESIAN_POINT('',(27.1,3.94982258938325,0.));
#4165=CARTESIAN_POINT('',(27.1,21.3397459621556,0.));
#4166=CARTESIAN_POINT('',(22.9,3.94982258938325,0.));
#4167=CARTESIAN_POINT('Origin',(25.,1.33974596215562,0.));
#4168=CARTESIAN_POINT('',(22.9,18.729669334928,0.));
#4169=CARTESIAN_POINT('',(22.9,21.3397459621556,0.));
#4170=CARTESIAN_POINT('',(28.3454274117055,21.5147186257614,0.));
#4171=CARTESIAN_POINT('Origin',(25.,21.3397459621556,0.));
#4172=CARTESIAN_POINT('',(30.,21.5147186257614,0.));
#4173=CARTESIAN_POINT('',(23.9999986000787,15.3397459414637,0.));
#4174=CARTESIAN_POINT('',(25.9999986000788,15.3397459414637,0.));
#4175=CARTESIAN_POINT('Origin',(24.9999986000787,15.3397459414637,0.));
#4176=CARTESIAN_POINT('',(23.9999986000787,7.3397459414637,0.));
#4177=CARTESIAN_POINT('',(23.9999986000787,6.3397459414637,0.));
#4178=CARTESIAN_POINT('',(25.9999986000788,7.33974594146369,0.));
#4179=CARTESIAN_POINT('Origin',(24.9999986000788,7.33974594146369,0.));
#4180=CARTESIAN_POINT('',(25.9999986000788,16.3397459414637,0.));
#4181=CARTESIAN_POINT('',(33.9999986485921,15.3397459621556,0.));
#4182=CARTESIAN_POINT('',(35.9999986485921,15.3397459621556,0.));
#4183=CARTESIAN_POINT('Origin',(34.9999986485921,15.3397459621556,0.));
#4184=CARTESIAN_POINT('',(33.9999986485921,7.33974596215562,0.));
#4185=CARTESIAN_POINT('',(33.9999986485921,16.3397459621556,0.));
#4186=CARTESIAN_POINT('',(35.9999986485921,7.33974596215561,0.));
#4187=CARTESIAN_POINT('Origin',(34.9999986485921,7.33974596215562,0.));
#4188=CARTESIAN_POINT('',(35.9999986485921,6.33974596215562,0.));
#4189=CARTESIAN_POINT('Origin',(30.,15.6698729810778,0.));
#4190=CARTESIAN_POINT('Origin',(25.,21.3397459621556,0.));
#4191=CARTESIAN_POINT('',(27.95,24.3897459621556,0.));
#4192=CARTESIAN_POINT('',(32.2546261355944,24.3897459621556,0.));
#4193=CARTESIAN_POINT('',(27.95,25.2037442075138,0.));
#4194=CARTESIAN_POINT('Origin',(25.,1.33974596215562,-0.7));
#4195=CARTESIAN_POINT('',(27.85,1.33974596215562,-1.2));
#4196=CARTESIAN_POINT('Origin',(25.,1.33974596215562,-1.2));
#4197=CARTESIAN_POINT('',(28.35,1.33974596215562,-0.7));
#4198=CARTESIAN_POINT('Origin',(27.85,1.33974596215562,-0.7));
#4199=CARTESIAN_POINT('',(21.65,1.33974596215562,-0.7));
#4200=CARTESIAN_POINT('Origin',(25.,1.33974596215562,-0.7));
#4201=CARTESIAN_POINT('Origin',(25.,1.33974596215562,-0.7));
#4202=CARTESIAN_POINT('Origin',(25.,1.33974596215562,-1.2));
#4203=CARTESIAN_POINT('',(22.4,1.33974596215562,-1.2));
#4204=CARTESIAN_POINT('Origin',(25.,1.33974596215562,-1.2));
#4205=CARTESIAN_POINT('Origin',(25.,1.33974596215562,0.));
#4206=CARTESIAN_POINT('',(22.4,1.33974596215562,0.));
#4207=CARTESIAN_POINT('',(22.4,1.33974596215562,0.));
#4208=CARTESIAN_POINT('Origin',(25.,1.33974596215562,0.));
#4209=CARTESIAN_POINT('Origin',(30.,15.6698729810778,0.));
#4210=CARTESIAN_POINT('',(27.6100766272276,-0.760254037844384,0.));
#4211=CARTESIAN_POINT('',(27.6100766272276,3.43974596215562,0.));
#4212=CARTESIAN_POINT('Origin',(25.,1.33974596215562,0.));
#4213=CARTESIAN_POINT('',(32.389922966377,3.43974596215562,0.));
#4214=CARTESIAN_POINT('',(25.,3.43974596215562,0.));
#4215=CARTESIAN_POINT('',(31.6499995936046,1.33974596215562,0.));
#4216=CARTESIAN_POINT('Origin',(34.9999995936046,1.33974596215562,0.));
#4217=CARTESIAN_POINT('',(32.389922966377,-0.760254037844383,0.));
#4218=CARTESIAN_POINT('Origin',(34.9999995936046,1.33974596215562,0.));
#4219=CARTESIAN_POINT('',(25.,-0.760254037844384,0.));
#4220=CARTESIAN_POINT('Origin',(30.,15.6698729810778,0.));
#4221=CARTESIAN_POINT('',(22.65,21.3397459621556,0.));
#4222=CARTESIAN_POINT('Origin',(25.,21.3397459621556,0.));
#4223=CARTESIAN_POINT('Origin',(40.,30.,-0.7));
#4224=CARTESIAN_POINT('',(42.85,30.,-1.2));
#4225=CARTESIAN_POINT('Origin',(40.,30.,-1.2));
#4226=CARTESIAN_POINT('',(43.35,30.,-0.7));
#4227=CARTESIAN_POINT('Origin',(42.85,30.,-0.7));
#4228=CARTESIAN_POINT('',(36.65,30.,-0.7));
#4229=CARTESIAN_POINT('Origin',(40.,30.,-0.7));
#4230=CARTESIAN_POINT('Origin',(40.,30.,-0.7));
#4231=CARTESIAN_POINT('Origin',(40.,30.,-1.2));
#4232=CARTESIAN_POINT('',(37.4,30.,-1.2));
#4233=CARTESIAN_POINT('Origin',(40.,30.,-1.2));
#4234=CARTESIAN_POINT('Origin',(40.,30.,0.));
#4235=CARTESIAN_POINT('',(37.4,30.,0.));
#4236=CARTESIAN_POINT('',(37.4,30.,0.));
#4237=CARTESIAN_POINT('Origin',(40.,30.,0.));
#4238=CARTESIAN_POINT('Origin',(30.,15.6698729810778,0.));
#4239=CARTESIAN_POINT('',(37.65,30.,0.));
#4240=CARTESIAN_POINT('Origin',(40.,30.,0.));
#4241=CARTESIAN_POINT('Origin',(34.9999995936046,1.33974596215562,-0.7));
#4242=CARTESIAN_POINT('',(37.8499995936046,1.33974596215562,-1.2));
#4243=CARTESIAN_POINT('Origin',(34.9999995936046,1.33974596215562,-1.2));
#4244=CARTESIAN_POINT('',(38.3499995936046,1.33974596215562,-0.7));
#4245=CARTESIAN_POINT('Origin',(37.8499995936046,1.33974596215562,-0.7));
#4246=CARTESIAN_POINT('',(31.6499995936046,1.33974596215562,-0.7));
#4247=CARTESIAN_POINT('Origin',(34.9999995936046,1.33974596215562,-0.7));
#4248=CARTESIAN_POINT('Origin',(34.9999995936046,1.33974596215562,-0.7));
#4249=CARTESIAN_POINT('Origin',(34.9999995936046,1.33974596215562,-1.2));
#4250=CARTESIAN_POINT('',(32.3999995936046,1.33974596215562,-1.2));
#4251=CARTESIAN_POINT('Origin',(34.9999995936046,1.33974596215562,-1.2));
#4252=CARTESIAN_POINT('Origin',(34.9999995936046,1.33974596215562,0.));
#4253=CARTESIAN_POINT('',(32.3999995936046,1.33974596215562,0.));
#4254=CARTESIAN_POINT('',(32.3999995936046,1.33974596215562,0.));
#4255=CARTESIAN_POINT('Origin',(34.9999995936046,1.33974596215562,0.));
#4256=CARTESIAN_POINT('Origin',(30.,15.6698729810778,0.));
#4257=CARTESIAN_POINT('',(32.6499995936046,1.33974596215562,0.));
#4258=CARTESIAN_POINT('Origin',(34.9999995936046,1.33974596215562,0.));
#4259=CARTESIAN_POINT('Origin',(20.,30.,-0.7));
#4260=CARTESIAN_POINT('',(22.85,30.,-1.2));
#4261=CARTESIAN_POINT('Origin',(20.,30.,-1.2));
#4262=CARTESIAN_POINT('',(23.35,30.,-0.7));
#4263=CARTESIAN_POINT('Origin',(22.85,30.,-0.7));
#4264=CARTESIAN_POINT('',(16.65,30.,-0.7));
#4265=CARTESIAN_POINT('Origin',(20.,30.,-0.7));
#4266=CARTESIAN_POINT('Origin',(20.,30.,-0.7));
#4267=CARTESIAN_POINT('Origin',(20.,30.,-1.2));
#4268=CARTESIAN_POINT('',(17.4,30.,-1.2));
#4269=CARTESIAN_POINT('Origin',(20.,30.,-1.2));
#4270=CARTESIAN_POINT('Origin',(20.,30.,0.));
#4271=CARTESIAN_POINT('',(17.4,30.,0.));
#4272=CARTESIAN_POINT('',(17.4,30.,0.));
#4273=CARTESIAN_POINT('Origin',(20.,30.,0.));
#4274=CARTESIAN_POINT('Origin',(30.,15.6698729810778,0.));
#4275=CARTESIAN_POINT('',(17.65,30.,0.));
#4276=CARTESIAN_POINT('Origin',(20.,30.,0.));
#4277=CARTESIAN_POINT('Origin',(35.0092522711888,24.7647113053659,6.5));
#4278=CARTESIAN_POINT('',(34.5092522711888,22.9610825907555,6.5));
#4279=CARTESIAN_POINT('',(35.0092522711888,24.0778490964628,7.));
#4280=CARTESIAN_POINT('Origin',(35.0092522711888,23.4885802664989,6.5));
#4281=CARTESIAN_POINT('',(35.0092522711888,24.55577136594,7.));
#4282=CARTESIAN_POINT('',(35.0092522711888,24.7647113053659,7.));
#4283=CARTESIAN_POINT('',(34.5092522711888,24.6897459621556,6.5));
#4284=CARTESIAN_POINT('Origin',(35.0092522711888,24.55577136594,6.5));
#4285=CARTESIAN_POINT('',(34.5092522711888,24.7647113053659,6.5));
#4286=CARTESIAN_POINT('Origin',(35.9092522711888,24.8396766485763,7.));
#4287=CARTESIAN_POINT('',(35.1949361757648,24.2737447526364,7.));
#4288=CARTESIAN_POINT('',(35.7054881384404,24.8123746999516,7.));
#4289=CARTESIAN_POINT('',(35.9959114787076,25.1187699738968,7.));
#4290=CARTESIAN_POINT('Origin',(37.2509030789626,23.1270758029941,7.));
#4291=CARTESIAN_POINT('',(36.8092522711888,25.9768407291391,7.));
#4292=CARTESIAN_POINT('',(35.7054881384404,24.8123746999516,7.));
#4293=CARTESIAN_POINT('',(36.8092522711888,26.2396766485763,7.));
#4294=CARTESIAN_POINT('',(36.8092522711888,23.8896766485763,7.));
#4295=CARTESIAN_POINT('',(35.9814554394086,26.2396766485763,7.));
#4296=CARTESIAN_POINT('',(36.6092522711888,26.2396766485763,7.));
#4297=CARTESIAN_POINT('',(36.3332539525178,26.8490095473086,7.));
#4298=CARTESIAN_POINT('Origin',(37.3092522711888,22.9396766485763,1.));
#4299=CARTESIAN_POINT('',(37.3092522711888,25.9150695749186,6.5));
#4300=CARTESIAN_POINT('',(37.3092522711888,25.2072582239628,5.89941558507412));
#4301=CARTESIAN_POINT('',(37.3092522711888,23.0063138037194,4.03189408357338));
#4302=CARTESIAN_POINT('',(37.3092522711888,23.8742955174864,4.76838451852499));
#4303=CARTESIAN_POINT('Origin',(37.3092522711888,23.0717682680898,7.06518201276246));
#4304=CARTESIAN_POINT('',(37.3092522711888,23.4396766485763,4.3996064270919));
#4305=CARTESIAN_POINT('',(37.3092522711888,23.0063138037194,4.03189408357338));
#4306=CARTESIAN_POINT('',(37.3092522711888,23.4396766485763,1.5));
#4307=CARTESIAN_POINT('',(37.3092522711888,23.4396766485763,1.));
#4308=CARTESIAN_POINT('',(37.3092522711888,26.2396766485763,1.5));
#4309=CARTESIAN_POINT('',(37.3092522711888,19.304774814827,1.5));
#4310=CARTESIAN_POINT('',(37.3092522711888,26.2396766485763,6.5));
#4311=CARTESIAN_POINT('',(37.3092522711888,26.2396766485763,1.));
#4312=CARTESIAN_POINT('',(37.3092522711888,23.8896766485763,6.5));
#4313=CARTESIAN_POINT('Origin',(30.825,25.70905595941,2.98179199121401));
#4314=CARTESIAN_POINT('',(32.2011523203269,25.9143863124486,3.13274900101113));
#4315=CARTESIAN_POINT('',(32.240898396296,26.2283659566644,3.36358398242802));
#4316=CARTESIAN_POINT('',(32.2094712041428,25.9801024898852,3.18106293752529));
#4317=CARTESIAN_POINT('',(32.05,26.2283659566644,3.36358398242802));
#4318=CARTESIAN_POINT('',(32.55,25.1897459621556,2.6));
#4319=CARTESIAN_POINT('',(30.825,26.2283659566644,3.36358398242802));
#4320=CARTESIAN_POINT('Origin',(32.55,25.1897459621556,2.6));
#4321=CARTESIAN_POINT('',(32.2889517848238,25.7320057537814,2.99866447150002));
#4322=CARTESIAN_POINT('',(32.1922711243754,25.907293597632,3.13468097629315));
#4323=CARTESIAN_POINT('Origin',(33.4613817309506,26.7190549929226,2.76671725099255));
#4324=CARTESIAN_POINT('',(32.55,25.1897459621556,2.6));
#4325=CARTESIAN_POINT('',(32.55,25.1897459621556,2.6));
#4326=CARTESIAN_POINT('',(31.75,25.9254386881386,3.4));
#4327=CARTESIAN_POINT('',(31.75,25.9254386881386,3.4));
#4328=CARTESIAN_POINT('',(32.05,26.2283659566644,3.36358398242802));
#4329=CARTESIAN_POINT('',(32.7555663160194,26.3571532982499,3.01214428273491));
#4330=CARTESIAN_POINT('Origin',(30.825,25.70905595941,2.98179199121401));
#4331=CARTESIAN_POINT('',(32.9810058650439,25.1897459621556,2.6));
#4332=CARTESIAN_POINT('Origin',(33.9892942790802,26.2186617472219,3.3564495358243));
#4333=CARTESIAN_POINT('',(30.825,25.1897459621556,2.6));
#4334=CARTESIAN_POINT('Origin',(32.15,22.7353798391536,3.));
#4335=CARTESIAN_POINT('',(32.55,24.6897459621556,2.6));
#4336=CARTESIAN_POINT('',(32.05,24.6897459621556,3.1));
#4337=CARTESIAN_POINT('',(33.4898130677972,24.6897459621556,1.66018693220281));
#4338=CARTESIAN_POINT('',(31.982634100353,24.6820845254085,3.16736589964702));
#4339=CARTESIAN_POINT('Origin',(32.05,24.3897459621556,3.1));
#4340=CARTESIAN_POINT('',(31.75,24.9147186257614,3.4));
#4341=CARTESIAN_POINT('',(31.8625713770446,24.8021472487168,3.28742862295539));
#4342=CARTESIAN_POINT('',(31.75,22.7353798391536,3.4));
#4343=CARTESIAN_POINT('',(32.55,22.7353798391536,2.6));
#4344=CARTESIAN_POINT('Origin',(31.9,24.5583404977315,-1.47760584772976));
#4345=CARTESIAN_POINT('',(31.75,26.3788332204611,4.85086250343202));
#4346=CARTESIAN_POINT('',(32.05,26.6651772138716,4.76138000549124));
#4347=CARTESIAN_POINT('',(31.75,26.3788332204611,4.85086250343202));
#4348=CARTESIAN_POINT('',(32.05,24.7015124944368,-1.52234709670016));
#4349=CARTESIAN_POINT('',(31.75,24.4151685010263,-1.43286459875937));
#4350=CARTESIAN_POINT('Origin',(31.9,25.9015932314436,5.));
#4351=CARTESIAN_POINT('',(31.75,26.3842789330927,4.86956030733125));
#4352=CARTESIAN_POINT('',(32.05,26.6835708134249,5.16885218766342));
#4353=CARTESIAN_POINT('Ctrl Pts',(32.05,26.6835708134249,5.16885218766342));
#4354=CARTESIAN_POINT('Ctrl Pts',(31.8310956695133,26.4993911947589,4.98467256899746));
#4355=CARTESIAN_POINT('Ctrl Pts',(31.75,26.3842789330927,4.86956030733124));
#4356=CARTESIAN_POINT('Origin',(32.05,25.9015932314436,5.));
#4357=CARTESIAN_POINT('Origin',(31.75,25.9015932314436,5.));
#4358=CARTESIAN_POINT('Origin',(30.,21.3397459621556,2.6));
#4359=CARTESIAN_POINT('',(34.6209788404081,24.8832620565989,2.6));
#4360=CARTESIAN_POINT('Origin',(33.3121409126125,26.8605161075405,2.6));
#4361=CARTESIAN_POINT('',(34.5092522711888,24.6897459621556,2.6));
#4362=CARTESIAN_POINT('',(33.8120634784332,23.4821795506354,2.6));
#4363=CARTESIAN_POINT('',(25.4907477288112,24.6897459621556,2.6));
#4364=CARTESIAN_POINT('Origin',(31.75,24.1310137161517,-5.86898628384834));
#4365=CARTESIAN_POINT('',(31.75,19.8883730290324,-1.62634559672905));
#4366=CARTESIAN_POINT('Origin',(31.65,25.9897459621556,2.6));
#4367=CARTESIAN_POINT('',(30.825,26.6651772138716,4.76138000549124));
#4368=CARTESIAN_POINT('',(32.657595641368,26.0697362872842,2.85596904041157));
#4369=CARTESIAN_POINT('Origin',(30.825,25.9015932314436,5.));
#4370=CARTESIAN_POINT('',(28.35,26.6835708134249,5.16885218766342));
#4371=CARTESIAN_POINT('',(30.825,26.6835708134249,5.16885218766342));
#4372=CARTESIAN_POINT('',(28.35,25.9015932314436,5.8));
#4373=CARTESIAN_POINT('Origin',(28.35,25.9015932314436,5.));
#4374=CARTESIAN_POINT('',(30.825,25.9015932314436,5.8));
#4375=CARTESIAN_POINT('Origin',(34.65,25.9015932314436,5.));
#4376=CARTESIAN_POINT('Origin',(36.8092522711888,23.4396766485763,1.));
#4377=CARTESIAN_POINT('',(36.8092522711888,22.9396766485763,4.42293845684231));
#4378=CARTESIAN_POINT('Origin',(36.8092522711888,23.4396766485763,4.8471930369044));
#4379=CARTESIAN_POINT('',(36.8092522711888,22.9396766485763,1.5));
#4380=CARTESIAN_POINT('',(36.8092522711888,22.9396766485763,1.));
#4381=CARTESIAN_POINT('Origin',(36.8092522711888,23.4396766485763,1.5));
#4382=CARTESIAN_POINT('Origin',(37.8092522711888,23.4396766485763,1.5));
#4383=CARTESIAN_POINT('',(36.9432268674043,22.9396766485763,1.));
#4384=CARTESIAN_POINT('',(37.8092522711888,23.4396766485763,1.));
#4385=CARTESIAN_POINT('Ctrl Pts',(37.8092522711888,23.4396766485763,1.));
#4386=CARTESIAN_POINT('Ctrl Pts',(37.6707031601483,23.3011275375358,1.));
#4387=CARTESIAN_POINT('Ctrl Pts',(37.5016406350868,23.1377202904819,1.));
#4388=CARTESIAN_POINT('Ctrl Pts',(37.2168870346133,22.9844626485251,1.));
#4389=CARTESIAN_POINT('Ctrl Pts',(37.0706655783421,22.9396766485763,1.));
#4390=CARTESIAN_POINT('Ctrl Pts',(36.9432268674043,22.9396766485763,1.));
#4391=CARTESIAN_POINT('Origin',(37.8092522711888,23.4396766485763,1.5));
#4392=CARTESIAN_POINT('Origin',(37.8092522711888,22.9396766485763,1.5));
#4393=CARTESIAN_POINT('Origin',(34.5092522711888,22.9396766485763,1.));
#4394=CARTESIAN_POINT('',(35.1957148040106,22.9396766485763,5.86733398632183));
#4395=CARTESIAN_POINT('',(34.5092522711888,22.9396766485763,6.48183686197983));
#4396=CARTESIAN_POINT('',(36.5036059657918,22.9396766485763,4.69654484411105));
#4397=CARTESIAN_POINT('',(34.5092522711888,22.9396766485763,5.64776113302912));
#4398=CARTESIAN_POINT('',(34.5092522711888,22.9396766485763,1.));
#4399=CARTESIAN_POINT('',(34.65,22.9396766485763,5.3));
#4400=CARTESIAN_POINT('Origin',(34.15,22.9396766485763,5.3));
#4401=CARTESIAN_POINT('',(34.65,22.9396766485763,2.6));
#4402=CARTESIAN_POINT('',(34.65,22.9396766485763,2.6));
#4403=CARTESIAN_POINT('',(34.5092522711888,22.9396766485763,2.6));
#4404=CARTESIAN_POINT('',(32.2546261355944,22.9396766485763,2.6));
#4405=CARTESIAN_POINT('',(34.5092522711888,22.9396766485763,1.5));
#4406=CARTESIAN_POINT('',(34.5092522711888,22.9396766485763,1.));
#4407=CARTESIAN_POINT('',(35.0092522711888,22.9396766485763,1.));
#4408=CARTESIAN_POINT('Origin',(35.0092522711888,22.9396766485763,1.5));
#4409=CARTESIAN_POINT('',(32.2546261355944,22.9396766485763,1.));
#4410=CARTESIAN_POINT('',(36.3518084111322,22.9396766485763,4.83242994984689));
#4411=CARTESIAN_POINT('',(36.5036059657918,22.9396766485763,4.69654484411105));
#4412=CARTESIAN_POINT('Origin',(37.448608315746,22.9396766485763,7.22085696092005));
#4413=CARTESIAN_POINT('Origin',(36.8092522711888,26.2396766485763,6.5));
#4414=CARTESIAN_POINT('Origin',(36.8092522711888,26.2396766485763,6.5));
#4415=CARTESIAN_POINT('',(36.8092522711888,26.7396766485762,6.5));
#4416=CARTESIAN_POINT('Origin',(36.8092522711888,26.2396766485763,6.5));
#4417=CARTESIAN_POINT('Origin',(36.8092522711888,26.2396766485763,6.5));
#4418=CARTESIAN_POINT('Origin',(37.8092522711888,26.2396766485763,1.5));
#4419=CARTESIAN_POINT('',(36.8092522711888,26.7396766485762,1.5));
#4420=CARTESIAN_POINT('Origin',(36.8092522711888,26.2396766485763,1.5));
#4421=CARTESIAN_POINT('',(37.8092522711888,26.2396766485763,1.));
#4422=CARTESIAN_POINT('Origin',(37.8092522711888,26.2396766485763,1.5));
#4423=CARTESIAN_POINT('',(36.9432268674043,26.7396766485762,1.));
#4424=CARTESIAN_POINT('Ctrl Pts',(36.9432268674043,26.7396766485763,1.));
#4425=CARTESIAN_POINT('Ctrl Pts',(37.0706655783421,26.7396766485763,1.));
#4426=CARTESIAN_POINT('Ctrl Pts',(37.2168870346133,26.6948906486274,1.));
#4427=CARTESIAN_POINT('Ctrl Pts',(37.5016406350868,26.5416330066706,1.));
#4428=CARTESIAN_POINT('Ctrl Pts',(37.6707031601483,26.3782257596167,1.));
#4429=CARTESIAN_POINT('Ctrl Pts',(37.8092522711888,26.2396766485763,1.));
#4430=CARTESIAN_POINT('Origin',(37.8092522711888,26.7396766485762,1.5));
#4431=CARTESIAN_POINT('Origin',(36.8092522711888,26.2396766485763,1.));
#4432=CARTESIAN_POINT('',(36.8092522711888,26.7396766485762,1.));
#4433=CARTESIAN_POINT('Origin',(36.6092522711888,26.2396766485763,6.5));
#4434=CARTESIAN_POINT('',(35.6927803048138,26.7396766485763,6.5));
#4435=CARTESIAN_POINT('Origin',(35.9814554394086,26.2396766485763,6.5));
#4436=CARTESIAN_POINT('',(36.6092522711888,26.7396766485762,6.5));
#4437=CARTESIAN_POINT('Origin',(36.8092522711888,23.8896766485763,6.5));
#4438=CARTESIAN_POINT('Origin',(36.8092522711888,25.3875718991752,6.5));
#4439=CARTESIAN_POINT('Origin',(36.3332539525178,26.8490095473086,6.5));
#4440=CARTESIAN_POINT('',(35.9002412506256,27.0990095473086,6.5));
#4441=CARTESIAN_POINT('Origin',(37.8092522711888,19.304774814827,1.5));
#4442=CARTESIAN_POINT('',(37.8092522711888,19.304774814827,1.));
#4443=CARTESIAN_POINT('Origin',(28.35,23.6741594666593,4.98786796564404));
#4444=CARTESIAN_POINT('',(28.35,23.6741594666593,4.98786796564404));
#4445=CARTESIAN_POINT('',(28.35,25.0883730290324,3.57365440327094));
#4446=CARTESIAN_POINT('',(28.35,25.1000230819444,3.56200435035895));
#4447=CARTESIAN_POINT('',(28.5,23.6741594666593,4.98786796564404));
#4448=CARTESIAN_POINT('',(28.35,23.6741594666593,4.98786796564404));
#4449=CARTESIAN_POINT('',(28.5,25.0883730290324,3.57365440327094));
#4450=CARTESIAN_POINT('',(28.5,23.6741594666593,4.98786796564404));
#4451=CARTESIAN_POINT('',(29.175,25.0883730290324,3.57365440327094));
#4452=CARTESIAN_POINT('Origin',(28.35,23.8862915010153,5.2));
#4453=CARTESIAN_POINT('',(28.35,23.8862915010153,5.2));
#4454=CARTESIAN_POINT('',(28.35,24.0121551163004,5.32586361528511));
#4455=CARTESIAN_POINT('',(28.5,23.8862915010153,5.2));
#4456=CARTESIAN_POINT('',(28.35,23.8862915010153,5.2));
#4457=CARTESIAN_POINT('',(28.5,23.8862915010153,5.2));
#4458=CARTESIAN_POINT('Origin',(28.35,25.3005050633883,3.78578643762691));
#4459=CARTESIAN_POINT('',(28.35,25.3005050633883,3.78578643762691));
#4460=CARTESIAN_POINT('',(28.35,26.0192618974869,3.06702960352836));
#4461=CARTESIAN_POINT('',(28.5,25.3005050633883,3.78578643762691));
#4462=CARTESIAN_POINT('',(29.175,25.3005050633883,3.7857864376269));
#4463=CARTESIAN_POINT('',(28.5,25.3005050633883,3.78578643762691));
#4464=CARTESIAN_POINT('Origin',(28.5,24.4873322650238,4.38682720163547));
#4465=CARTESIAN_POINT('',(28.5,25.1930564670709,3.67833784130949));
#4466=CARTESIAN_POINT('Origin',(28.35,26.9897459621556,2.6));
#4467=CARTESIAN_POINT('',(28.35,24.6147186257614,3.1));
#4468=CARTESIAN_POINT('',(28.35,25.371953090945,3.85723446518357));
#4469=CARTESIAN_POINT('',(28.35,17.9897459621556,3.1));
#4470=CARTESIAN_POINT('',(28.35,24.1647459621556,3.1));
#4471=CARTESIAN_POINT('',(28.35,17.9897459621556,3.8));
#4472=CARTESIAN_POINT('',(28.35,17.9897459621556,2.6));
#4473=CARTESIAN_POINT('',(28.35,19.9897459621556,5.8));
#4474=CARTESIAN_POINT('',(28.35,20.4397459621556,6.25));
#4475=CARTESIAN_POINT('',(28.35,17.9897459621556,5.8));
#4476=CARTESIAN_POINT('',(28.35,25.371953090945,3.85723446518357));
#4477=CARTESIAN_POINT('Origin',(32.15,22.2897459621556,3.1));
#4478=CARTESIAN_POINT('',(31.65,22.2897459621556,3.1));
#4479=CARTESIAN_POINT('',(32.15,22.7897459621556,3.1));
#4480=CARTESIAN_POINT('Origin',(32.15,22.2897459621556,3.1));
#4481=CARTESIAN_POINT('',(32.15,22.2897459621556,2.6));
#4482=CARTESIAN_POINT('Origin',(32.15,22.2897459621556,3.1));
#4483=CARTESIAN_POINT('Origin',(32.15,22.2897459621556,3.1));
#4484=CARTESIAN_POINT('Origin',(32.15,19.6647459621556,3.1));
#4485=CARTESIAN_POINT('',(31.65,17.9897459621556,3.1));
#4486=CARTESIAN_POINT('',(32.15,17.9897459621556,2.6));
#4487=CARTESIAN_POINT('Origin',(32.15,17.9897459621556,3.1));
#4488=CARTESIAN_POINT('',(32.15,19.6647459621556,2.6));
#4489=CARTESIAN_POINT('',(31.65,19.6647459621556,3.1));
#4490=CARTESIAN_POINT('Origin',(34.0092522711888,22.2897459621556,2.1));
#4491=CARTESIAN_POINT('',(34.65,22.7897459621556,2.86775148845397));
#4492=CARTESIAN_POINT('',(34.65,22.7533581990015,2.60000000000678));
#4493=CARTESIAN_POINT('Ctrl Pts',(34.65,22.7533581989999,2.60000000000717));
#4494=CARTESIAN_POINT('Ctrl Pts',(34.65,22.7741400246503,2.68363635824702));
#4495=CARTESIAN_POINT('Ctrl Pts',(34.65,22.7897459621556,2.78311638680675));
#4496=CARTESIAN_POINT('Ctrl Pts',(34.65,22.7897459621556,2.86775148845397));
#4497=CARTESIAN_POINT('',(34.0092522711888,22.7897459621556,3.1));
#4498=CARTESIAN_POINT('Origin',(34.0092522711888,22.7897459621556,2.1));
#4499=CARTESIAN_POINT('',(34.0092522711888,22.2897459621556,2.6));
#4500=CARTESIAN_POINT('Origin',(34.0092522711888,22.2897459621556,3.1));
#4501=CARTESIAN_POINT('',(34.5092522711888,22.2897459621556,2.1));
#4502=CARTESIAN_POINT('Origin',(34.0092522711888,22.2897459621556,2.1));
#4503=CARTESIAN_POINT('',(34.5092522711938,22.6949786883479,2.6));
#4504=CARTESIAN_POINT('Ctrl Pts',(34.5092522711888,22.2897459621556,2.1));
#4505=CARTESIAN_POINT('Ctrl Pts',(34.5092522711888,22.4282950731961,2.23854911104048));
#4506=CARTESIAN_POINT('Ctrl Pts',(34.5092522711888,22.59170232025,2.40761163610201));
#4507=CARTESIAN_POINT('Ctrl Pts',(34.5092522711888,22.6880700875147,2.58666351467622));
#4508=CARTESIAN_POINT('Ctrl Pts',(34.5092522711888,22.6915460249313,2.59328352483516));
#4509=CARTESIAN_POINT('Ctrl Pts',(34.5092522711888,22.6949786883438,2.60000000000205));
#4510=CARTESIAN_POINT('Ctrl Pts',(34.5092522711948,22.6949786883459,2.6));
#4511=CARTESIAN_POINT('Ctrl Pts',(34.5527417590053,22.7172053429413,2.6));
#4512=CARTESIAN_POINT('Ctrl Pts',(34.6005083521389,22.7375988755871,2.6));
#4513=CARTESIAN_POINT('Ctrl Pts',(34.650000000001,22.7533581989984,2.6));
#4514=CARTESIAN_POINT('Origin',(30.825,22.2897459621556,3.1));
#4515=CARTESIAN_POINT('',(30.825,22.2897459621556,2.6));
#4516=CARTESIAN_POINT('',(30.825,22.7897459621556,3.1));
#4517=CARTESIAN_POINT('Origin',(32.15,22.2897459621556,4.2));
#4518=CARTESIAN_POINT('',(32.15,22.7897459621556,5.3));
#4519=CARTESIAN_POINT('',(31.65,22.2897459621556,5.3));
#4520=CARTESIAN_POINT('Origin',(32.15,22.2897459621556,5.3));
#4521=CARTESIAN_POINT('',(31.65,22.2897459621556,4.2));
#4522=CARTESIAN_POINT('',(32.15,22.7897459621556,4.2));
#4523=CARTESIAN_POINT('Origin',(32.15,23.2897459621556,5.3));
#4524=CARTESIAN_POINT('',(32.15,23.2897459621556,5.8));
#4525=CARTESIAN_POINT('',(31.65,22.4237205583712,5.8));
#4526=CARTESIAN_POINT('Ctrl Pts',(32.15,23.2897459621556,5.8));
#4527=CARTESIAN_POINT('Ctrl Pts',(32.0114508889595,23.1511968511151,5.8));
#4528=CARTESIAN_POINT('Ctrl Pts',(31.8480436419056,22.9821343260536,5.8));
#4529=CARTESIAN_POINT('Ctrl Pts',(31.6947859999489,22.6973807255802,5.8));
#4530=CARTESIAN_POINT('Ctrl Pts',(31.65,22.5511592693089,5.8));
#4531=CARTESIAN_POINT('Ctrl Pts',(31.65,22.4237205583712,5.8));
#4532=CARTESIAN_POINT('Origin',(31.65,23.2897459621556,5.3));
#4533=CARTESIAN_POINT('Origin',(32.15,23.2897459621556,5.3));
#4534=CARTESIAN_POINT('Origin',(34.0092522711888,19.6647459621556,2.1));
#4535=CARTESIAN_POINT('',(34.0092522711888,17.9897459621556,2.6));
#4536=CARTESIAN_POINT('',(34.0092522711888,19.6647459621556,2.6));
#4537=CARTESIAN_POINT('',(34.5092522711888,17.9897459621556,2.1));
#4538=CARTESIAN_POINT('Origin',(34.0092522711888,17.9897459621556,2.1));
#4539=CARTESIAN_POINT('',(34.5092522711888,19.6647459621556,2.1));
#4540=CARTESIAN_POINT('Origin',(30.,21.3397459621556,2.6));
#4541=CARTESIAN_POINT('',(32.8999999319288,17.9897459621556,2.6));
#4542=CARTESIAN_POINT('Origin',(31.65,17.9897459621556,2.6));
#4543=CARTESIAN_POINT('',(31.65,19.9897459621556,5.8));
#4544=CARTESIAN_POINT('',(31.65,26.9897459621556,5.8));
#4545=CARTESIAN_POINT('',(31.65,17.9897459621556,3.8));
#4546=CARTESIAN_POINT('',(31.65,18.1897459621556,4.));
#4547=CARTESIAN_POINT('',(31.65,17.9897459621556,2.6));
#4548=CARTESIAN_POINT('Origin',(35.0092522711888,16.8298094716167,1.5));
#4549=CARTESIAN_POINT('',(34.5092522711888,17.9897459621556,1.5));
#4550=CARTESIAN_POINT('',(34.5092522711888,16.8298094716167,1.5));
#4551=CARTESIAN_POINT('',(35.0092522711888,17.9897459621556,1.));
#4552=CARTESIAN_POINT('Origin',(35.0092522711888,17.9897459621556,1.5));
#4553=CARTESIAN_POINT('',(35.0092522711888,16.8298094716167,1.));
#4554=CARTESIAN_POINT('Origin',(34.5092522711888,17.9897459621556,1.));
#4555=CARTESIAN_POINT('',(34.5092522711888,17.9897459621556,2.6));
#4556=CARTESIAN_POINT('',(34.5092522711888,17.9897459621556,1.));
#4557=CARTESIAN_POINT('Origin',(30.825,23.2897459621556,5.3));
#4558=CARTESIAN_POINT('',(34.65,22.7897459621556,5.3));
#4559=CARTESIAN_POINT('',(30.825,22.7897459621556,5.3));
#4560=CARTESIAN_POINT('',(34.15,23.2897459621556,5.8));
#4561=CARTESIAN_POINT('Origin',(34.15,23.2897459621556,5.3));
#4562=CARTESIAN_POINT('',(30.825,23.2897459621556,5.8));
#4563=CARTESIAN_POINT('Origin',(30.,21.3397459621556,5.8));
#4564=CARTESIAN_POINT('',(34.15,21.9147459621556,5.8));
#4565=CARTESIAN_POINT('',(28.55,19.9897459621556,5.8));
#4566=CARTESIAN_POINT('Origin',(34.15,21.9147459621556,5.3));
#4567=CARTESIAN_POINT('',(34.65,21.9147459621556,5.3));
#4568=CARTESIAN_POINT('',(34.5092522711888,21.9147459621556,5.64776113302912));
#4569=CARTESIAN_POINT('Origin',(24.9907477288112,20.1798094716167,1.5));
#4570=CARTESIAN_POINT('',(24.9907477288112,25.5557713659401,1.));
#4571=CARTESIAN_POINT('',(25.4907477288112,24.6897459621556,1.5));
#4572=CARTESIAN_POINT('Origin',(24.9907477288112,25.55577136594,1.5));
#4573=CARTESIAN_POINT('',(24.9907477288112,17.9897459621556,1.));
#4574=CARTESIAN_POINT('',(24.9907477288112,20.1798094716167,1.));
#4575=CARTESIAN_POINT('',(25.4907477288111,17.9897459621556,1.5));
#4576=CARTESIAN_POINT('Origin',(24.9907477288112,17.9897459621556,1.5));
#4577=CARTESIAN_POINT('',(25.4907477288111,20.1798094716167,1.5));
#4578=CARTESIAN_POINT('Origin',(25.4907477288112,24.6897459621556,1.));
#4579=CARTESIAN_POINT('',(25.4907477288111,17.9897459621556,2.1));
#4580=CARTESIAN_POINT('',(25.4907477288111,17.9897459621556,1.));
#4581=CARTESIAN_POINT('',(25.4907477288112,24.6897459621556,2.1));
#4582=CARTESIAN_POINT('',(25.4907477288112,23.0147459621556,2.1));
#4583=CARTESIAN_POINT('',(25.4907477288112,24.6897459621556,1.));
#4584=CARTESIAN_POINT('Origin',(27.85,24.1647459621556,3.1));
#4585=CARTESIAN_POINT('',(28.25,24.3147186257615,2.80000000000005));
#4586=CARTESIAN_POINT('',(28.25,24.3897459621556,2.80000000000005));
#4587=CARTESIAN_POINT('',(28.25,24.1647459621556,2.80000000000005));
#4588=CARTESIAN_POINT('',(27.95,24.6897459621556,2.61010205144337));
#4589=CARTESIAN_POINT('Ctrl Pts',(28.25,24.3897459621556,2.80000000000005));
#4590=CARTESIAN_POINT('Ctrl Pts',(28.25,24.4099279369597,2.80000000000005));
#4591=CARTESIAN_POINT('Ctrl Pts',(28.2479472650955,24.4299748846672,2.79721248225018));
#4592=CARTESIAN_POINT('Ctrl Pts',(28.2400778689722,24.4687917040273,2.78714440602346));
#4593=CARTESIAN_POINT('Ctrl Pts',(28.2342548192026,24.4875609690846,2.77986650346501));
#4594=CARTESIAN_POINT('Ctrl Pts',(28.2119987268262,24.5408952641688,2.75439044760362));
#4595=CARTESIAN_POINT('Ctrl Pts',(28.1905004677824,24.5724848554555,2.73251100812731));
#4596=CARTESIAN_POINT('Ctrl Pts',(28.1406625431727,24.6242612449755,2.69183744094998));
#4597=CARTESIAN_POINT('Ctrl Pts',(28.1079986966899,24.6480029306073,2.66969209398747));
#4598=CARTESIAN_POINT('Ctrl Pts',(28.0333924495815,24.6807888339568,2.63299310283966));
#4599=CARTESIAN_POINT('Ctrl Pts',(27.9913601224339,24.6897459621556,2.61854465108188));
#4600=CARTESIAN_POINT('Ctrl Pts',(27.95,24.6897459621556,2.61010205144337));
#4601=CARTESIAN_POINT('',(27.85,24.6897459621556,2.6));
#4602=CARTESIAN_POINT('Origin',(27.85,24.6897459621556,3.1));
#4603=CARTESIAN_POINT('',(27.85,17.9897459621556,2.6));
#4604=CARTESIAN_POINT('',(27.85,24.1647459621556,2.6));
#4605=CARTESIAN_POINT('Origin',(27.85,17.9897459621556,3.1));
#4606=CARTESIAN_POINT('Origin',(27.85,24.6147186257614,3.1));
#4607=CARTESIAN_POINT('Origin',(25.9907477288112,23.0147459621556,2.1));
#4608=CARTESIAN_POINT('',(25.9907477288111,17.9897459621556,2.6));
#4609=CARTESIAN_POINT('Origin',(25.9907477288111,17.9897459621556,2.1));
#4610=CARTESIAN_POINT('',(25.9907477288112,24.6897459621556,2.6));
#4611=CARTESIAN_POINT('',(25.9907477288112,23.0147459621556,2.6));
#4612=CARTESIAN_POINT('Origin',(25.9907477288112,24.6897459621556,2.1));
#4613=CARTESIAN_POINT('Origin',(34.5092522711888,24.6897459621556,0.));
#4614=CARTESIAN_POINT('',(25.4907477288112,24.6897459621556,2.6));
#4615=CARTESIAN_POINT('',(27.95,24.6897459621556,0.3));
#4616=CARTESIAN_POINT('',(27.95,24.6897459621556,2.36880771697494));
#4617=CARTESIAN_POINT('',(25.4907477288112,24.6897459621556,0.3));
#4618=CARTESIAN_POINT('',(32.2546261355944,24.6897459621556,0.3));
#4619=CARTESIAN_POINT('',(25.4907477288112,24.6897459621556,0.));
#4620=CARTESIAN_POINT('Origin',(30.,21.3397459621556,2.6));
#4621=CARTESIAN_POINT('',(32.8999999319288,17.9897459621556,2.6));
#4622=CARTESIAN_POINT('Origin',(34.5092522711888,24.6897459621556,1.));
#4623=CARTESIAN_POINT('',(34.5092522711888,22.2785438757689,5.92085964819449));
#4624=CARTESIAN_POINT('',(34.5092522711888,24.6897459621556,1.));
#4625=CARTESIAN_POINT('Origin',(37.3092522711888,26.7396766485762,1.));
#4626=CARTESIAN_POINT('',(35.6927803048138,26.7396766485763,1.));
#4627=CARTESIAN_POINT('',(33.6546261355944,26.7396766485763,1.));
#4628=CARTESIAN_POINT('',(35.6927803048138,26.7396766485763,1.));
#4629=CARTESIAN_POINT('Origin',(36.8157809703156,23.5395156379505,6.51392412204948));
#4630=CARTESIAN_POINT('',(33.9835681678255,27.3263663776916,2.73525608736662));
#4631=CARTESIAN_POINT('Origin',(33.4332185398144,26.7457500784474,2.73525608736663));
#4632=CARTESIAN_POINT('',(36.8023701932431,24.6545043439442,5.884146116269));
#4633=CARTESIAN_POINT('',(37.3661305983266,24.1201319371947,6.51392412204948));
#4634=CARTESIAN_POINT('Origin',(36.252020565232,24.0738880447,5.884146116269));
#4635=CARTESIAN_POINT('Origin',(30.,15.6698729810778,1.));
#4636=CARTESIAN_POINT('',(32.8999999319288,17.9897459621556,1.));
#4637=CARTESIAN_POINT('',(27.7453738644056,17.9897459621556,1.));
#4638=CARTESIAN_POINT('',(32.8999996466408,3.94982263205477,1.));
#4639=CARTESIAN_POINT('',(32.8999995936046,1.33974600482713,1.));
#4640=CARTESIAN_POINT('',(32.389922966377,3.43974596215562,1.));
#4641=CARTESIAN_POINT('Origin',(34.9999995936046,1.33974596215562,1.));
#4642=CARTESIAN_POINT('',(27.6100766272276,3.43974596215562,1.));
#4643=CARTESIAN_POINT('',(25.,3.43974596215562,1.));
#4644=CARTESIAN_POINT('',(27.1,3.94982258938325,1.));
#4645=CARTESIAN_POINT('Origin',(25.,1.33974596215562,1.));
#4646=CARTESIAN_POINT('',(27.1,17.9897459621556,1.));
#4647=CARTESIAN_POINT('',(27.1,21.3397459621556,1.));
#4648=CARTESIAN_POINT('',(27.7453738644056,17.9897459621556,1.));
#4649=CARTESIAN_POINT('',(23.1236916615611,28.7896073349969,1.));
#4650=CARTESIAN_POINT('',(21.8186533479473,31.05,1.));
#4651=CARTESIAN_POINT('',(16.65,30.,1.));
#4652=CARTESIAN_POINT('Origin',(20.,30.,1.));
#4653=CARTESIAN_POINT('',(19.4863849656665,26.6896073349969,1.));
#4654=CARTESIAN_POINT('Origin',(20.,30.,1.));
#4655=CARTESIAN_POINT('',(21.8763083384388,22.5501386271588,1.));
#4656=CARTESIAN_POINT('',(18.1813466520526,28.95,1.));
#4657=CARTESIAN_POINT('',(22.9,18.729669334928,1.));
#4658=CARTESIAN_POINT('Origin',(25.,21.3397459621556,1.));
#4659=CARTESIAN_POINT('',(22.9,3.94982258938325,1.));
#4660=CARTESIAN_POINT('',(22.9,21.3397459621556,1.));
#4661=CARTESIAN_POINT('',(21.65,1.33974596215562,1.));
#4662=CARTESIAN_POINT('Origin',(25.,1.33974596215562,1.));
#4663=CARTESIAN_POINT('',(27.6100766272276,-0.760254037844383,1.));
#4664=CARTESIAN_POINT('Origin',(25.,1.33974596215562,1.));
#4665=CARTESIAN_POINT('',(32.389922966377,-0.760254037844383,1.));
#4666=CARTESIAN_POINT('',(25.,-0.760254037844384,1.));
#4667=CARTESIAN_POINT('',(37.0999996466408,3.94982254671175,1.));
#4668=CARTESIAN_POINT('Origin',(34.9999995936046,1.33974596215562,1.));
#4669=CARTESIAN_POINT('',(37.0999999469638,18.7296692922564,1.));
#4670=CARTESIAN_POINT('',(37.0999995936046,1.33974591948411,1.));
#4671=CARTESIAN_POINT('',(38.1236916615611,22.5501386271588,1.));
#4672=CARTESIAN_POINT('Origin',(35.,21.3397459621556,1.));
#4673=CARTESIAN_POINT('',(40.5136150343335,26.6896073349969,1.));
#4674=CARTESIAN_POINT('',(41.8186533479473,28.95,1.));
#4675=CARTESIAN_POINT('',(36.65,30.,1.));
#4676=CARTESIAN_POINT('Origin',(40.,30.,1.));
#4677=CARTESIAN_POINT('',(36.8763083384389,28.7896073349969,1.));
#4678=CARTESIAN_POINT('Origin',(40.,30.,1.));
#4679=CARTESIAN_POINT('',(38.1813466520527,31.05,1.));
#4680=CARTESIAN_POINT('',(25.9999986000788,15.3397459414637,1.));
#4681=CARTESIAN_POINT('',(23.9999986000787,15.3397459414637,1.));
#4682=CARTESIAN_POINT('Origin',(24.9999986000788,15.3397459414637,1.));
#4683=CARTESIAN_POINT('',(25.9999986000788,7.33974594146369,1.));
#4684=CARTESIAN_POINT('',(25.9999986000788,16.3397459414637,1.));
#4685=CARTESIAN_POINT('',(23.9999986000787,7.3397459414637,1.));
#4686=CARTESIAN_POINT('Origin',(24.9999986000788,7.3397459414637,1.));
#4687=CARTESIAN_POINT('',(23.9999986000787,6.3397459414637,1.));
#4688=CARTESIAN_POINT('',(35.9999986485921,15.3397459621556,1.));
#4689=CARTESIAN_POINT('',(35.9999986485921,7.33974596215561,1.));
#4690=CARTESIAN_POINT('',(35.9999986485921,6.33974596215562,1.));
#4691=CARTESIAN_POINT('',(33.9999986485921,7.33974596215562,1.));
#4692=CARTESIAN_POINT('Origin',(34.9999986485921,7.33974596215562,1.));
#4693=CARTESIAN_POINT('',(33.9999986485921,15.3397459621556,1.));
#4694=CARTESIAN_POINT('',(33.9999986485921,16.3397459621556,1.));
#4695=CARTESIAN_POINT('Origin',(34.9999986485921,15.3397459621556,1.));
#4696=CARTESIAN_POINT('Origin',(30.,21.3397459621556,2.6));
#4697=CARTESIAN_POINT('',(34.65,21.9147459621556,2.6));
#4698=CARTESIAN_POINT('Origin',(36.252020565232,24.0738880447,5.88414611626901));
#4699=CARTESIAN_POINT('Origin',(36.252020565232,24.0738880447,5.884146116269));
#4700=CARTESIAN_POINT('Origin',(36.252020565232,24.0738880447,5.884146116269));
#4701=CARTESIAN_POINT('Origin',(36.252020565232,24.0738880447,5.884146116269));
#4702=CARTESIAN_POINT('Origin',(36.8157809703156,23.5395156379505,6.51392412204948));
#4703=CARTESIAN_POINT('Origin',(36.8157809703156,23.5395156379505,6.51392412204948));
#4704=CARTESIAN_POINT('Origin',(34.8958539434943,25.3593597008798,4.36916935869145));
#4705=CARTESIAN_POINT('Origin',(33.4332185398144,26.7457500784474,2.73525608736663));
#4706=CARTESIAN_POINT('Origin',(36.8157809703156,23.5395156379505,6.51392412204948));
#4707=CARTESIAN_POINT('Origin',(27.95,24.3897459621556,0.3));
#4708=CARTESIAN_POINT('Origin',(27.95,24.3897459621556,0.3));
#4709=CARTESIAN_POINT('',(28.25,24.3897459621556,0.3));
#4710=CARTESIAN_POINT('Origin',(27.95,24.3897459621556,0.3));
#4711=CARTESIAN_POINT('Origin',(27.95,24.3897459621556,0.3));
#4712=CARTESIAN_POINT('Origin',(27.95,24.3897459621556,2.36880771697494));
#4713=CARTESIAN_POINT('',(28.25,24.3897459621556,2.36880771697494));
#4714=CARTESIAN_POINT('Origin',(27.95,25.2037442075138,0.3));
#4715=CARTESIAN_POINT('',(28.25,21.8147186257614,0.299999999999999));
#4716=CARTESIAN_POINT('Origin',(27.95,21.8147186257614,0.3));
#4717=CARTESIAN_POINT('',(28.25,25.2037442075138,0.3));
#4718=CARTESIAN_POINT('Origin',(32.2546261355944,24.3897459621556,0.3));
#4719=CARTESIAN_POINT('Origin',(25.663952809568,24.3897459621556,0.3));
#4720=CARTESIAN_POINT('Origin',(28.25,34.7376154339499,4.73761543394987));
#4721=CARTESIAN_POINT('',(28.25,30.4949747468306,8.98025612106916));
#4722=CARTESIAN_POINT('Origin',(32.05,24.3897459621556,0.3));
#4723=CARTESIAN_POINT('',(32.05,24.6897459621556,0.3));
#4724=CARTESIAN_POINT('',(31.75,24.3897459621556,0.3));
#4725=CARTESIAN_POINT('Origin',(32.05,24.3897459621556,0.3));
#4726=CARTESIAN_POINT('Origin',(32.05,24.3897459621556,0.3));
#4727=CARTESIAN_POINT('Origin',(32.05,24.3897459621556,0.3));
#4728=CARTESIAN_POINT('Origin',(32.2546261355944,24.3897459621556,0.3));
#4729=CARTESIAN_POINT('',(34.5092522711888,24.6897459621556,0.3));
#4730=CARTESIAN_POINT('Origin',(34.3360471904319,24.3897459621556,0.3));
#4731=CARTESIAN_POINT('',(32.2546261355944,24.6897459621556,0.3));
#4732=CARTESIAN_POINT('Origin',(32.05,19.9004433486147,0.3));
#4733=CARTESIAN_POINT('',(31.75,21.8147186257614,0.300000000000001));
#4734=CARTESIAN_POINT('Origin',(32.05,21.8147186257614,0.3));
#4735=CARTESIAN_POINT('',(31.75,19.9004433486147,0.3));
#4736=CARTESIAN_POINT('Origin',(32.05,24.3897459621556,-2.93449314192417));
#4737=CARTESIAN_POINT('',(32.05,24.6897459621556,-2.93449314192417));
#4738=CARTESIAN_POINT('',(31.75,24.3897459621556,2.87502733639416));
#4739=CARTESIAN_POINT('',(31.75,24.3897459621556,-2.93449314192417));
#4740=CARTESIAN_POINT('Origin',(32.05,24.3897459621556,2.87502733639416));
#4741=CARTESIAN_POINT('Origin',(34.5092522711888,24.6897459621556,0.));
#4742=CARTESIAN_POINT('',(34.5092522711888,24.6897459621556,0.));
#4743=CARTESIAN_POINT('Origin',(30.,25.1916738879315,3.67695526217005));
#4744=CARTESIAN_POINT('',(31.75,19.8883730290324,-1.62634559672905));
#4745=CARTESIAN_POINT('Origin',(35.,21.3397459621556,-0.174972663605839));
#4746=CARTESIAN_POINT('Origin',(25.,21.3397459621556,-0.174972663605821));
#4747=CARTESIAN_POINT('Origin',(31.75,24.1310137161517,-5.86898628384834));
#4748=CARTESIAN_POINT('Origin',(34.65,22.4897459621556,4.2));
#4749=CARTESIAN_POINT('',(34.65,22.7897459621556,5.8));
#4750=CARTESIAN_POINT('Origin',(34.65,22.4897459621556,4.2));
#4751=CARTESIAN_POINT('Origin',(31.65,22.7897459621556,5.8));
#4752=CARTESIAN_POINT('Origin',(36.8157809703156,23.5395156379505,6.51392412204948));
#4753=CARTESIAN_POINT('Origin',(33.4332185398144,26.7457500784474,2.73525608736663));
#4754=CARTESIAN_POINT('Origin',(28.55,18.9897459621556,4.8));
#4755=CARTESIAN_POINT('',(28.55,17.9897459621556,3.8));
#4756=CARTESIAN_POINT('Origin',(27.1,17.9897459621556,0.));
#4757=CARTESIAN_POINT('',(27.1,17.9897459621556,0.));
#4758=CARTESIAN_POINT('',(32.8999999319288,17.9897459621556,0.));
#4759=CARTESIAN_POINT('Origin',(23.9999986000787,6.3397459414637,0.));
#4760=CARTESIAN_POINT('',(23.9999986000787,7.3397459414637,0.));
#4761=CARTESIAN_POINT('',(23.9999986000787,15.3397459414637,0.));
#4762=CARTESIAN_POINT('Origin',(24.9999986000788,7.33974594146369,0.));
#4763=CARTESIAN_POINT('',(25.9999986000788,7.33974594146369,0.));
#4764=CARTESIAN_POINT('Origin',(24.9999986000788,15.3397459414637,0.));
#4765=CARTESIAN_POINT('',(25.9999986000788,15.3397459414637,0.));
#4766=CARTESIAN_POINT('Origin',(25.9999986000788,16.3397459414637,0.));
#4767=CARTESIAN_POINT('Origin',(34.9999986485921,15.3397459621556,0.));
#4768=CARTESIAN_POINT('',(35.9999986485921,15.3397459621556,0.));
#4769=CARTESIAN_POINT('',(33.9999986485921,15.3397459621556,0.));
#4770=CARTESIAN_POINT('Origin',(35.9999986485921,16.3397459621556,0.));
#4771=CARTESIAN_POINT('',(35.9999986485921,7.33974596215561,0.));
#4772=CARTESIAN_POINT('Origin',(33.9999986485921,6.33974596215562,0.));
#4773=CARTESIAN_POINT('',(33.9999986485921,7.33974596215562,0.));
#4774=CARTESIAN_POINT('Origin',(34.9999986485921,7.33974596215562,0.));
#4775=CARTESIAN_POINT('Origin',(25.,1.33974596215562,0.));
#4776=CARTESIAN_POINT('',(22.9,1.33974596215562,-0.6));
#4777=CARTESIAN_POINT('Origin',(25.,1.33974596215562,-0.6));
#4778=CARTESIAN_POINT('',(22.9,1.33974596215562,0.));
#4779=CARTESIAN_POINT('',(22.9,1.33974596215562,0.));
#4780=CARTESIAN_POINT('Origin',(25.,1.33974596215562,0.));
#4781=CARTESIAN_POINT('Origin',(25.,1.33974596215562,0.));
#4782=CARTESIAN_POINT('',(22.65,1.33974596215562,-0.6));
#4783=CARTESIAN_POINT('Origin',(25.,1.33974596215562,-0.6));
#4784=CARTESIAN_POINT('',(22.65,1.33974596215562,0.));
#4785=CARTESIAN_POINT('',(22.65,1.33974596215562,0.));
#4786=CARTESIAN_POINT('Origin',(25.,1.33974596215562,0.));
#4787=CARTESIAN_POINT('Origin',(25.,1.33974596215562,-0.6));
#4788=CARTESIAN_POINT('Origin',(30.,15.6698729810778,0.));
#4789=CARTESIAN_POINT('Origin',(25.,21.3397459621556,0.));
#4790=CARTESIAN_POINT('',(22.9,21.3397459621556,-0.6));
#4791=CARTESIAN_POINT('Origin',(25.,21.3397459621556,-0.6));
#4792=CARTESIAN_POINT('',(22.9,21.3397459621556,0.));
#4793=CARTESIAN_POINT('',(22.9,21.3397459621556,0.));
#4794=CARTESIAN_POINT('Origin',(25.,21.3397459621556,0.));
#4795=CARTESIAN_POINT('Origin',(25.,21.3397459621556,0.));
#4796=CARTESIAN_POINT('',(22.65,21.3397459621556,-0.6));
#4797=CARTESIAN_POINT('Origin',(25.,21.3397459621556,-0.6));
#4798=CARTESIAN_POINT('',(22.65,21.3397459621556,0.));
#4799=CARTESIAN_POINT('Origin',(25.,21.3397459621556,-0.6));
#4800=CARTESIAN_POINT('Origin',(30.,15.6698729810778,0.));
#4801=CARTESIAN_POINT('Origin',(20.,30.,0.));
#4802=CARTESIAN_POINT('',(17.9,30.,-0.6));
#4803=CARTESIAN_POINT('Origin',(20.,30.,-0.6));
#4804=CARTESIAN_POINT('',(17.9,30.,0.));
#4805=CARTESIAN_POINT('',(17.9,30.,0.));
#4806=CARTESIAN_POINT('Origin',(20.,30.,0.));
#4807=CARTESIAN_POINT('Origin',(20.,30.,0.));
#4808=CARTESIAN_POINT('',(17.65,30.,-0.6));
#4809=CARTESIAN_POINT('Origin',(20.,30.,-0.6));
#4810=CARTESIAN_POINT('',(17.65,30.,0.));
#4811=CARTESIAN_POINT('Origin',(20.,30.,-0.6));
#4812=CARTESIAN_POINT('Origin',(30.,15.6698729810778,0.));
#4813=CARTESIAN_POINT('Origin',(34.9999995936046,1.33974596215562,0.));
#4814=CARTESIAN_POINT('',(32.8999995936046,1.33974596215562,-0.6));
#4815=CARTESIAN_POINT('Origin',(34.9999995936046,1.33974596215562,-0.6));
#4816=CARTESIAN_POINT('',(32.8999995936046,1.33974596215562,0.));
#4817=CARTESIAN_POINT('',(32.8999995936046,1.33974596215562,0.));
#4818=CARTESIAN_POINT('Origin',(34.9999995936046,1.33974596215562,0.));
#4819=CARTESIAN_POINT('Origin',(34.9999995936046,1.33974596215562,0.));
#4820=CARTESIAN_POINT('',(32.6499995936046,1.33974596215562,-0.6));
#4821=CARTESIAN_POINT('Origin',(34.9999995936046,1.33974596215562,-0.6));
#4822=CARTESIAN_POINT('',(32.6499995936046,1.33974596215562,0.));
#4823=CARTESIAN_POINT('Origin',(34.9999995936046,1.33974596215562,-0.6));
#4824=CARTESIAN_POINT('Origin',(30.,15.6698729810778,0.));
#4825=CARTESIAN_POINT('Origin',(40.,30.,0.));
#4826=CARTESIAN_POINT('',(37.9,30.,-0.6));
#4827=CARTESIAN_POINT('Origin',(40.,30.,-0.6));
#4828=CARTESIAN_POINT('',(37.9,30.,0.));
#4829=CARTESIAN_POINT('',(37.9,30.,0.));
#4830=CARTESIAN_POINT('Origin',(40.,30.,0.));
#4831=CARTESIAN_POINT('Origin',(40.,30.,0.));
#4832=CARTESIAN_POINT('',(37.65,30.,-0.6));
#4833=CARTESIAN_POINT('Origin',(40.,30.,-0.6));
#4834=CARTESIAN_POINT('',(37.65,30.,0.));
#4835=CARTESIAN_POINT('Origin',(40.,30.,-0.6));
#4836=CARTESIAN_POINT('Origin',(30.,15.6698729810778,0.));
#4837=CARTESIAN_POINT('Origin',(35.,21.3397459621556,0.));
#4838=CARTESIAN_POINT('',(32.9,21.3397459621556,-0.6));
#4839=CARTESIAN_POINT('Origin',(35.,21.3397459621556,-0.6));
#4840=CARTESIAN_POINT('',(32.9,21.3397459621556,0.));
#4841=CARTESIAN_POINT('',(32.9,21.3397459621556,0.));
#4842=CARTESIAN_POINT('Origin',(35.,21.3397459621556,0.));
#4843=CARTESIAN_POINT('Origin',(35.,21.3397459621556,0.));
#4844=CARTESIAN_POINT('',(32.65,21.3397459621556,-0.6));
#4845=CARTESIAN_POINT('Origin',(35.,21.3397459621556,-0.6));
#4846=CARTESIAN_POINT('',(32.65,21.3397459621556,0.));
#4847=CARTESIAN_POINT('Origin',(35.,21.3397459621556,-0.6));
#4848=CARTESIAN_POINT('Origin',(30.,15.6698729810778,0.));
#4849=CARTESIAN_POINT('Origin',(27.1,3.94982258938325,0.));
#4850=CARTESIAN_POINT('',(27.1,3.94982258938325,0.));
#4851=CARTESIAN_POINT('Origin',(25.,1.33974596215562,0.));
#4852=CARTESIAN_POINT('',(27.6100766272276,3.43974596215562,0.));
#4853=CARTESIAN_POINT('',(27.6100766272276,-0.760254037844384,0.));
#4854=CARTESIAN_POINT('',(21.65,1.33974596215562,0.));
#4855=CARTESIAN_POINT('',(22.9,3.94982258938325,0.));
#4856=CARTESIAN_POINT('Origin',(32.389922966377,3.43974596215562,0.));
#4857=CARTESIAN_POINT('',(32.389922966377,3.43974596215562,0.));
#4858=CARTESIAN_POINT('Origin',(34.9999995936046,1.33974596215562,0.));
#4859=CARTESIAN_POINT('',(32.8999996466408,3.94982263205477,0.));
#4860=CARTESIAN_POINT('',(37.0999996466408,3.94982254671174,0.));
#4861=CARTESIAN_POINT('',(32.389922966377,-0.760254037844383,0.));
#4862=CARTESIAN_POINT('',(31.6499995936046,1.33974596215562,0.));
#4863=CARTESIAN_POINT('Origin',(32.8999999319288,17.9897459621556,0.));
#4864=CARTESIAN_POINT('Origin',(25.4907477288112,24.6897459621556,0.));
#4865=CARTESIAN_POINT('',(23.1236916615611,28.7896073349969,0.));
#4866=CARTESIAN_POINT('Origin',(36.8763083384389,28.7896073349969,0.));
#4867=CARTESIAN_POINT('',(36.8763083384389,28.7896073349969,0.));
#4868=CARTESIAN_POINT('Origin',(40.,30.,0.));
#4869=CARTESIAN_POINT('',(36.65,30.,0.));
#4870=CARTESIAN_POINT('',(40.5136150343335,26.6896073349969,0.));
#4871=CARTESIAN_POINT('Origin',(38.1236916615611,22.5501386271588,0.));
#4872=CARTESIAN_POINT('',(38.1236916615611,22.5501386271588,0.));
#4873=CARTESIAN_POINT('Origin',(35.,21.3397459621556,0.));
#4874=CARTESIAN_POINT('',(37.0999999469638,18.7296692922564,0.));
#4875=CARTESIAN_POINT('Origin',(37.0999996466408,3.94982254671174,0.));
#4876=CARTESIAN_POINT('Origin',(27.6100766272276,-0.760254037844384,0.));
#4877=CARTESIAN_POINT('Origin',(22.9,18.729669334928,0.));
#4878=CARTESIAN_POINT('',(22.9,18.729669334928,0.));
#4879=CARTESIAN_POINT('Origin',(25.,21.3397459621556,0.));
#4880=CARTESIAN_POINT('',(21.8763083384388,22.5501386271588,0.));
#4881=CARTESIAN_POINT('Origin',(19.4863849656665,26.6896073349969,0.));
#4882=CARTESIAN_POINT('',(19.4863849656665,26.6896073349969,0.));
#4883=CARTESIAN_POINT('Origin',(20.,30.,0.));
#4884=CARTESIAN_POINT('',(16.65,30.,0.));
#4885=CARTESIAN_POINT('Origin',(30.,15.6698729810778,0.));
#4886=UNCERTAINTY_MEASURE_WITH_UNIT(LENGTH_MEASURE(0.01),#4890,
'DISTANCE_ACCURACY_VALUE',
'Maximum model space distance between geometric entities at asserted c
onnectivities');
#4887=UNCERTAINTY_MEASURE_WITH_UNIT(LENGTH_MEASURE(0.01),#4890,
'DISTANCE_ACCURACY_VALUE',
'Maximum model space distance between geometric entities at asserted c
onnectivities');
#4888=(
GEOMETRIC_REPRESENTATION_CONTEXT(3)
GLOBAL_UNCERTAINTY_ASSIGNED_CONTEXT((#4886))
GLOBAL_UNIT_ASSIGNED_CONTEXT((#4890,#4891,#4892))
REPRESENTATION_CONTEXT('','3D')
);
#4889=(
GEOMETRIC_REPRESENTATION_CONTEXT(3)
GLOBAL_UNCERTAINTY_ASSIGNED_CONTEXT((#4887))
GLOBAL_UNIT_ASSIGNED_CONTEXT((#4890,#4891,#4892))
REPRESENTATION_CONTEXT('','3D')
);
#4890=(
LENGTH_UNIT()
NAMED_UNIT(*)
SI_UNIT(.MILLI.,.METRE.)
);
#4891=(
NAMED_UNIT(*)
PLANE_ANGLE_UNIT()
SI_UNIT($,.RADIAN.)
);
#4892=(
NAMED_UNIT(*)
SI_UNIT($,.STERADIAN.)
SOLID_ANGLE_UNIT()
);
#4893=SHAPE_DEFINITION_REPRESENTATION(#4894,#4895);
#4894=PRODUCT_DEFINITION_SHAPE('',$,#4897);
#4895=SHAPE_REPRESENTATION('',(#2775),#4888);
#4896=PRODUCT_DEFINITION_CONTEXT('part definition',#4901,'design');
#4897=PRODUCT_DEFINITION('Leaf_Attachment_flex',
'Leaf_Attachment_flex v36',#4898,#4896);
#4898=PRODUCT_DEFINITION_FORMATION('',$,#4903);
#4899=PRODUCT_RELATED_PRODUCT_CATEGORY('Leaf_Attachment_flex v36',
'Leaf_Attachment_flex v36',(#4903));
#4900=APPLICATION_PROTOCOL_DEFINITION('international standard',
'automotive_design',2009,#4901);
#4901=APPLICATION_CONTEXT(
'Core Data for Automotive Mechanical Design Process');
#4902=PRODUCT_CONTEXT('part definition',#4901,'mechanical');
#4903=PRODUCT('Leaf_Attachment_flex','Leaf_Attachment_flex v36',$,(#4902));
#4904=PRESENTATION_STYLE_ASSIGNMENT((#4909));
#4905=PRESENTATION_STYLE_ASSIGNMENT((#4910));
#4906=PRESENTATION_STYLE_ASSIGNMENT((#4911));
#4907=PRESENTATION_STYLE_ASSIGNMENT((#4912));
#4908=PRESENTATION_STYLE_ASSIGNMENT((#4913));
#4909=SURFACE_STYLE_USAGE(.BOTH.,#4914);
#4910=SURFACE_STYLE_USAGE(.BOTH.,#4915);
#4911=SURFACE_STYLE_USAGE(.BOTH.,#4916);
#4912=SURFACE_STYLE_USAGE(.BOTH.,#4917);
#4913=SURFACE_STYLE_USAGE(.BOTH.,#4918);
#4914=SURFACE_SIDE_STYLE('',(#4919));
#4915=SURFACE_SIDE_STYLE('',(#4920));
#4916=SURFACE_SIDE_STYLE('',(#4921));
#4917=SURFACE_SIDE_STYLE('',(#4922));
#4918=SURFACE_SIDE_STYLE('',(#4923));
#4919=SURFACE_STYLE_FILL_AREA(#4924);
#4920=SURFACE_STYLE_FILL_AREA(#4925);
#4921=SURFACE_STYLE_FILL_AREA(#4926);
#4922=SURFACE_STYLE_FILL_AREA(#4927);
#4923=SURFACE_STYLE_FILL_AREA(#4928);
#4924=FILL_AREA_STYLE('Steel - Satin',(#4929));
#4925=FILL_AREA_STYLE('Rilsan Invent Natural - PA 11',(#4930));
#4926=FILL_AREA_STYLE('Glass (Blue)',(#4931));
#4927=FILL_AREA_STYLE('Glass (Grey)',(#4932));
#4928=FILL_AREA_STYLE('Glass - Window',(#4933));
#4929=FILL_AREA_STYLE_COLOUR('Steel - Satin',#4934);
#4930=FILL_AREA_STYLE_COLOUR('Rilsan Invent Natural - PA 11',#4935);
#4931=FILL_AREA_STYLE_COLOUR('Glass (Blue)',#4936);
#4932=FILL_AREA_STYLE_COLOUR('Glass (Grey)',#4937);
#4933=FILL_AREA_STYLE_COLOUR('Glass - Window',#4938);
#4934=COLOUR_RGB('Steel - Satin',0.627450980392157,0.627450980392157,0.627450980392157);
#4935=COLOUR_RGB('Rilsan Invent Natural - PA 11',0.964705882352941,0.964705882352941,
0.952941176470588);
#4936=COLOUR_RGB('Glass (Blue)',0.188235294117647,0.231372549019608,0.588235294117647);
#4937=COLOUR_RGB('Glass (Grey)',0.701960784313725,0.701960784313725,0.701960784313725);
#4938=COLOUR_RGB('Glass - Window',0.423529411764706,0.768627450980392,0.854901960784314);
ENDSEC;
END-ISO-10303-21;
