# Supplementary material for: Design of a Chlorophyll Fluorescence Sensor Head for Continuous On-Leaf Measurements
Source: ACS Omega. 2026 Jun 25;11(26):39114–23. doi: 10.1021/acsomega.6c03026 (PMC13347658; doi:10.1021/acsomega.6c03026)
Supplement: Supplementary file 1 [file ao6c03026_si_001.zip › CF_flexPCB_BOM.csv]

Id	Designator	Footprint	Quantity	Designation	Supplier and ref
1	U1	AMS_OLGA-8_2x3.1mm_P0.8mm	1	AS7341DLG	AS7341-DLGT
2	C1,C2	C_0603_1608Metric	2	100nF	CC0603KRX7R7BB104
3	D1	WL-SMTD_3528_DOME_150141XX631X0	1	WL-SMTD_3528_DOME_150141XX63130	150141BS63130
4	U2	SHT4x	1	SHT4x	SHT45-AD1B-R3
