# Supplementary material for: Design of a Chlorophyll Fluorescence Sensor Head for Continuous On-Leaf Measurements
Source: ACS Omega. 2026 Jun 25;11(26):39114–23. doi: 10.1021/acsomega.6c03026 (PMC13347658; doi:10.1021/acsomega.6c03026)
Supplement: Supplementary file 1 [file ao6c03026_si_001.zip › CF_flexPCB_top-pos.csv]

Ref	Val	Package	PosX	PosY	Rot	Side
C1,"100nF","C_0603_1608Metric",155.725000,-53.100000,0.000000,top
C2,"100nF","C_0603_1608Metric",172.000000,-48.900000,0.000000,top
D1,"WL-SMTD_3528_DOME_150141XX63130","WL-SMTD_3528_DOME_150141XX631X0",165.800000,-49.600000,0.000000,top
U1,"AS7341DLG","AMS_OLGA-8_2x3.1mm_P0.8mm",155.783477,-49.579653,0.000000,top
U2,"SHT4x","SHT4x",172.000000,-46.500000,-90.000000,top
