# Supplementary material for: Design of a Chlorophyll Fluorescence Sensor Head for Continuous On-Leaf Measurements
Source: ACS Omega. 2026 Jun 25;11(26):39114–23. doi: 10.1021/acsomega.6c03026 (PMC13347658; doi:10.1021/acsomega.6c03026)
Supplement: Supplementary file 1 [file ao6c03026_si_001.zip › CF_flexPCB.kicad_sch]

(kicad_sch
	(version 20231120)
	(generator "eeschema")
	(generator_version "8.0")
	(uuid "05039c3d-ecf8-4ae5-8469-7457a284e32c")
	(paper "A4")
	(lib_symbols
		(symbol "Device:C"
			(pin_numbers hide)
			(pin_names
				(offset 0.254)
			)
			(exclude_from_sim no)
			(in_bom yes)
			(on_board yes)
			(property "Reference" "C"
				(at 0.635 2.54 0)
				(effects
					(font
						(size 1.27 1.27)
					)
					(justify left)
				)
			)
			(property "Value" "C"
				(at 0.635 -2.54 0)
				(effects
					(font
						(size 1.27 1.27)
					)
					(justify left)
				)
			)
			(property "Footprint" ""
				(at 0.9652 -3.81 0)
				(effects
					(font
						(size 1.27 1.27)
					)
					(hide yes)
				)
			)
			(property "Datasheet" "~"
				(at 0 0 0)
				(effects
					(font
						(size 1.27 1.27)
					)
					(hide yes)
				)
			)
			(property "Description" "Unpolarized capacitor"
				(at 0 0 0)
				(effects
					(font
						(size 1.27 1.27)
					)
					(hide yes)
				)
			)
			(property "ki_keywords" "cap capacitor"
				(at 0 0 0)
				(effects
					(font
						(size 1.27 1.27)
					)
					(hide yes)
				)
			)
			(property "ki_fp_filters" "C_*"
				(at 0 0 0)
				(effects
					(font
						(size 1.27 1.27)
					)
					(hide yes)
				)
			)
			(symbol "C_0_1"
				(polyline
					(pts
						(xy -2.032 -0.762) (xy 2.032 -0.762)
					)
					(stroke
						(width 0.508)
						(type default)
					)
					(fill
						(type none)
					)
				)
				(polyline
					(pts
						(xy -2.032 0.762) (xy 2.032 0.762)
					)
					(stroke
						(width 0.508)
						(type default)
					)
					(fill
						(type none)
					)
				)
			)
			(symbol "C_1_1"
				(pin passive line
					(at 0 3.81 270)
					(length 2.794)
					(name "~"
						(effects
							(font
								(size 1.27 1.27)
							)
						)
					)
					(number "1"
						(effects
							(font
								(size 1.27 1.27)
							)
						)
					)
				)
				(pin passive line
					(at 0 -3.81 90)
					(length 2.794)
					(name "~"
						(effects
							(font
								(size 1.27 1.27)
							)
						)
					)
					(number "2"
						(effects
							(font
								(size 1.27 1.27)
							)
						)
					)
				)
			)
		)
		(symbol "Sensor_Humidity:SHT4x"
			(exclude_from_sim no)
			(in_bom yes)
			(on_board yes)
			(property "Reference" "U"
				(at 0 8.89 0)
				(effects
					(font
						(size 1.27 1.27)
					)
					(justify right)
				)
			)
			(property "Value" "SHT4x"
				(at 0 6.35 0)
				(effects
					(font
						(size 1.27 1.27)
					)
					(justify right)
				)
			)
			(property "Footprint" "Sensor_Humidity:Sensirion_DFN-4_1.5x1.5mm_P0.8mm_SHT4x_NoCentralPad"
				(at 3.81 -6.35 0)
				(effects
					(font
						(size 1.27 1.27)
					)
					(justify left)
					(hide yes)
				)
			)
			(property "Datasheet" "https://sensirion.com/media/documents/33FD6951/624C4357/Datasheet_SHT4x.pdf"
				(at 3.81 -8.89 0)
				(effects
					(font
						(size 1.27 1.27)
					)
					(justify left)
					(hide yes)
				)
			)
			(property "Description" "Digital Humidity and Temperature Sensor, +/-1%RH, +/-0.1degC, I2C, 1.08-3.6V, 16bit, DFN-4"
				(at 0 0 0)
				(effects
					(font
						(size 1.27 1.27)
					)
					(hide yes)
				)
			)
			(property "ki_keywords" "Sensirion environment environmental measurement digital SHT40 SHT41 SHT45"
				(at 0 0 0)
				(effects
					(font
						(size 1.27 1.27)
					)
					(hide yes)
				)
			)
			(property "ki_fp_filters" "Sensirion?DFN*1.5x1.5mm*P0.8mm*SHT4x*"
				(at 0 0 0)
				(effects
					(font
						(size 1.27 1.27)
					)
					(hide yes)
				)
			)
			(symbol "SHT4x_1_1"
				(rectangle
					(start -5.08 5.08)
					(end 5.08 -5.08)
					(stroke
						(width 0.254)
						(type default)
					)
					(fill
						(type background)
					)
				)
				(pin bidirectional line
					(at -7.62 -2.54 0)
					(length 2.54)
					(name "SDA"
						(effects
							(font
								(size 1.27 1.27)
							)
						)
					)
					(number "1"
						(effects
							(font
								(size 1.27 1.27)
							)
						)
					)
				)
				(pin input line
					(at -7.62 2.54 0)
					(length 2.54)
					(name "SCL"
						(effects
							(font
								(size 1.27 1.27)
							)
						)
					)
					(number "2"
						(effects
							(font
								(size 1.27 1.27)
							)
						)
					)
				)
				(pin power_in line
					(at 2.54 7.62 270)
					(length 2.54)
					(name "VDD"
						(effects
							(font
								(size 1.27 1.27)
							)
						)
					)
					(number "3"
						(effects
							(font
								(size 1.27 1.27)
							)
						)
					)
				)
				(pin power_in line
					(at 2.54 -7.62 90)
					(length 2.54)
					(name "VSS"
						(effects
							(font
								(size 1.27 1.27)
							)
						)
					)
					(number "4"
						(effects
							(font
								(size 1.27 1.27)
							)
						)
					)
				)
			)
		)
		(symbol "Sensor_Optical:AS7341DLG"
			(exclude_from_sim no)
			(in_bom yes)
			(on_board yes)
			(property "Reference" "U"
				(at -2.54 8.255 0)
				(effects
					(font
						(size 1.27 1.27)
					)
					(justify right)
				)
			)
			(property "Value" "AS7341DLG"
				(at -2.54 6.35 0)
				(effects
					(font
						(size 1.27 1.27)
					)
					(justify right)
				)
			)
			(property "Footprint" "Package_LGA:AMS_OLGA-8_2x3.1mm_P0.8mm"
				(at 3.81 -6.35 0)
				(effects
					(font
						(size 1.27 1.27)
					)
					(justify left)
					(hide yes)
				)
			)
			(property "Datasheet" "https://ams.com/documents/20143/36005/AS7341_DS000504_3-00.pdf"
				(at 3.81 -8.89 0)
				(effects
					(font
						(size 1.27 1.27)
					)
					(justify left)
					(hide yes)
				)
			)
			(property "Description" "11-Channel Multi-Spectral Digital Sensor, OLGA-8"
				(at 0 0 0)
				(effects
					(font
						(size 1.27 1.27)
					)
					(hide yes)
				)
			)
			(property "ki_keywords" "11-Channel Spectral i2c optical color"
				(at 0 0 0)
				(effects
					(font
						(size 1.27 1.27)
					)
					(hide yes)
				)
			)
			(property "ki_fp_filters" "AMS*OLGA*2x3.1mm*P0.8mm*"
				(at 0 0 0)
				(effects
					(font
						(size 1.27 1.27)
					)
					(hide yes)
				)
			)
			(symbol "AS7341DLG_0_1"
				(rectangle
					(start -7.62 5.08)
					(end 7.62 -5.08)
					(stroke
						(width 0.254)
						(type default)
					)
					(fill
						(type background)
					)
				)
			)
			(symbol "AS7341DLG_1_1"
				(pin power_in line
					(at 0 7.62 270)
					(length 2.54)
					(name "VDD"
						(effects
							(font
								(size 1.27 1.27)
							)
						)
					)
					(number "1"
						(effects
							(font
								(size 1.27 1.27)
							)
						)
					)
				)
				(pin input line
					(at -10.16 0 0)
					(length 2.54)
					(name "SCL"
						(effects
							(font
								(size 1.27 1.27)
							)
						)
					)
					(number "2"
						(effects
							(font
								(size 1.27 1.27)
							)
						)
					)
				)
				(pin power_in line
					(at 0 -7.62 90)
					(length 2.54)
					(name "GND"
						(effects
							(font
								(size 1.27 1.27)
							)
						)
					)
					(number "3"
						(effects
							(font
								(size 1.27 1.27)
							)
						)
					)
				)
				(pin passive line
					(at 10.16 2.54 180)
					(length 2.54)
					(name "LDR"
						(effects
							(font
								(size 1.27 1.27)
							)
						)
					)
					(number "4"
						(effects
							(font
								(size 1.27 1.27)
							)
						)
					)
				)
				(pin power_in line
					(at 2.54 -7.62 90)
					(length 2.54)
					(name "PGND"
						(effects
							(font
								(size 1.27 1.27)
							)
						)
					)
					(number "5"
						(effects
							(font
								(size 1.27 1.27)
							)
						)
					)
				)
				(pin input line
					(at -10.16 -2.54 0)
					(length 2.54)
					(name "GPIO"
						(effects
							(font
								(size 1.27 1.27)
							)
						)
					)
					(number "6"
						(effects
							(font
								(size 1.27 1.27)
							)
						)
					)
				)
				(pin open_collector line
					(at 10.16 0 180)
					(length 2.54)
					(name "INT"
						(effects
							(font
								(size 1.27 1.27)
							)
						)
					)
					(number "7"
						(effects
							(font
								(size 1.27 1.27)
							)
						)
					)
				)
				(pin bidirectional line
					(at -10.16 2.54 0)
					(length 2.54)
					(name "SDA"
						(effects
							(font
								(size 1.27 1.27)
							)
						)
					)
					(number "8"
						(effects
							(font
								(size 1.27 1.27)
							)
						)
					)
				)
			)
		)
		(symbol "WL-SMTD_3528_DOME_150141XX63130:WL-SMTD_3528_DOME_150141XX63130"
			(pin_names
				(offset 1.016)
			)
			(exclude_from_sim no)
			(in_bom yes)
			(on_board yes)
			(property "Reference" "D"
				(at -0.528 8.492 0)
				(effects
					(font
						(size 1.27 1.27)
					)
					(justify bottom)
				)
			)
			(property "Value" "WL-SMTD_3528_DOME_150141XX63130"
				(at -0.158 -4.938 0)
				(effects
					(font
						(size 1.27 1.27)
					)
					(justify bottom)
				)
			)
			(property "Footprint" "WL-SMTD_3528_DOME_150141XX63130:WL-SMTD_3528_DOME_150141XX631X0"
				(at 0 0 0)
				(effects
					(font
						(size 1.27 1.27)
					)
					(justify bottom)
					(hide yes)
				)
			)
			(property "Datasheet" ""
				(at 0 0 0)
				(effects
					(font
						(size 1.27 1.27)
					)
					(hide yes)
				)
			)
			(property "Description" ""
				(at 0 0 0)
				(effects
					(font
						(size 1.27 1.27)
					)
					(hide yes)
				)
			)
			(property "DigiKey_Part_Number" "732-150141BS63130TR-ND"
				(at 0 0 0)
				(effects
					(font
						(size 1.27 1.27)
					)
					(justify bottom)
					(hide yes)
				)
			)
			(property "MF" "Wurth Elektronik"
				(at 0 0 0)
				(effects
					(font
						(size 1.27 1.27)
					)
					(justify bottom)
					(hide yes)
				)
			)
			(property "Purchase-URL" "https://www.snapeda.com/api/url_track_click_mouser/?unipart_id=13781248&manufacturer=Wurth Elektronik&part_name=150141BS63130&search_term=150141bs63130"
				(at 0 0 0)
				(effects
					(font
						(size 1.27 1.27)
					)
					(justify bottom)
					(hide yes)
				)
			)
			(property "Package" "None"
				(at 0 0 0)
				(effects
					(font
						(size 1.27 1.27)
					)
					(justify bottom)
					(hide yes)
				)
			)
			(property "SnapEDA_Link" "https://www.snapeda.com/parts/150141BS63130/Wurth+Elektronik/view-part/?ref=snap"
				(at 0 0 0)
				(effects
					(font
						(size 1.27 1.27)
					)
					(justify bottom)
					(hide yes)
				)
			)
			(property "MP" "150141BS63130"
				(at 0 0 0)
				(effects
					(font
						(size 1.27 1.27)
					)
					(justify bottom)
					(hide yes)
				)
			)
			(property "Description_1" "\nStandard LEDs - SMD WL-SMTD Blue LED 3.2V 50mA 470nm\n"
				(at 0 0 0)
				(effects
					(font
						(size 1.27 1.27)
					)
					(justify bottom)
					(hide yes)
				)
			)
			(property "Check_prices" "https://www.snapeda.com/parts/150141BS63130/Wurth+Elektronik/view-part/?ref=eda"
				(at 0 0 0)
				(effects
					(font
						(size 1.27 1.27)
					)
					(justify bottom)
					(hide yes)
				)
			)
			(symbol "WL-SMTD_3528_DOME_150141XX63130_0_0"
				(polyline
					(pts
						(xy -2.54 0) (xy -2.54 3.81)
					)
					(stroke
						(width 0.15)
						(type default)
					)
					(fill
						(type none)
					)
				)
				(polyline
					(pts
						(xy -2.54 3.81) (xy -2.54 5.08)
					)
					(stroke
						(width 0.15)
						(type default)
					)
					(fill
						(type none)
					)
				)
				(polyline
					(pts
						(xy 1.27 0) (xy 2.54 0)
					)
					(stroke
						(width 0.254)
						(type default)
					)
					(fill
						(type none)
					)
				)
				(polyline
					(pts
						(xy 1.27 0) (xy 2.54 2.54)
					)
					(stroke
						(width 0.254)
						(type default)
					)
					(fill
						(type none)
					)
				)
				(polyline
					(pts
						(xy 1.27 2.54) (xy 2.54 2.54)
					)
					(stroke
						(width 0.254)
						(type default)
					)
					(fill
						(type none)
					)
				)
				(polyline
					(pts
						(xy 2.54 0) (xy 2.54 2.54)
					)
					(stroke
						(width 0.254)
						(type default)
					)
					(fill
						(type none)
					)
				)
				(polyline
					(pts
						(xy 2.54 0) (xy 3.81 0)
					)
					(stroke
						(width 0.254)
						(type default)
					)
					(fill
						(type none)
					)
				)
				(polyline
					(pts
						(xy 2.54 2.54) (xy 3.81 0)
					)
					(stroke
						(width 0.254)
						(type default)
					)
					(fill
						(type none)
					)
				)
				(polyline
					(pts
						(xy 2.54 2.54) (xy 3.81 2.54)
					)
					(stroke
						(width 0.254)
						(type default)
					)
					(fill
						(type none)
					)
				)
				(polyline
					(pts
						(xy 2.54 3.81) (xy -2.54 3.81)
					)
					(stroke
						(width 0.15)
						(type default)
					)
					(fill
						(type none)
					)
				)
				(polyline
					(pts
						(xy 2.54 3.81) (xy 2.54 2.54)
					)
					(stroke
						(width 0.1524)
						(type default)
					)
					(fill
						(type none)
					)
				)
				(polyline
					(pts
						(xy 2.54 3.81) (xy 2.54 5.08)
					)
					(stroke
						(width 0.15)
						(type default)
					)
					(fill
						(type none)
					)
				)
				(polyline
					(pts
						(xy 3.745 1.505) (xy 5.142 2.902)
					)
					(stroke
						(width 0.1524)
						(type default)
					)
					(fill
						(type none)
					)
				)
				(polyline
					(pts
						(xy 3.872 0.362) (xy 5.269 1.759)
					)
					(stroke
						(width 0.1524)
						(type default)
					)
					(fill
						(type none)
					)
				)
				(polyline
					(pts
						(xy 5.142 2.902) (xy 4.761 2.013) (xy 4.253 2.521) (xy 5.142 2.902)
					)
					(stroke
						(width 0.1524)
						(type default)
					)
					(fill
						(type outline)
					)
				)
				(polyline
					(pts
						(xy 5.269 1.759) (xy 4.888 0.87) (xy 4.38 1.378) (xy 5.269 1.759)
					)
					(stroke
						(width 0.1524)
						(type default)
					)
					(fill
						(type outline)
					)
				)
				(text "+"
					(at 3.31 -1.93 0)
					(effects
						(font
							(size 1.778 1.778)
						)
						(justify left bottom)
					)
				)
				(text "-"
					(at -1.8 -1.85 0)
					(effects
						(font
							(size 1.778 1.778)
						)
						(justify left bottom)
					)
				)
				(text "-"
					(at -1.5 6.1 0)
					(effects
						(font
							(size 1.778 1.778)
						)
						(justify left bottom)
					)
				)
				(text "-"
					(at 3.3 6 0)
					(effects
						(font
							(size 1.778 1.778)
						)
						(justify left bottom)
					)
				)
				(pin passive line
					(at -2.54 -2.54 90)
					(length 2.54)
					(name "~"
						(effects
							(font
								(size 1.016 1.016)
							)
						)
					)
					(number "1"
						(effects
							(font
								(size 1.016 1.016)
							)
						)
					)
				)
				(pin passive line
					(at -2.54 7.62 270)
					(length 2.54)
					(name "~"
						(effects
							(font
								(size 1.016 1.016)
							)
						)
					)
					(number "2"
						(effects
							(font
								(size 1.016 1.016)
							)
						)
					)
				)
				(pin passive line
					(at 2.54 7.62 270)
					(length 2.54)
					(name "~"
						(effects
							(font
								(size 1.016 1.016)
							)
						)
					)
					(number "3"
						(effects
							(font
								(size 1.016 1.016)
							)
						)
					)
				)
				(pin passive line
					(at 2.54 -2.54 90)
					(length 2.54)
					(name "~"
						(effects
							(font
								(size 1.016 1.016)
							)
						)
					)
					(number "4"
						(effects
							(font
								(size 1.016 1.016)
							)
						)
					)
				)
			)
		)
	)
	(junction
		(at 82.55 64.77)
		(diameter 0)
		(color 0 0 0 0)
		(uuid "2ce15e18-fbcf-48ed-bbbd-0c3f497f4437")
	)
	(junction
		(at 138.43 73.66)
		(diameter 0)
		(color 0 0 0 0)
		(uuid "9cde9723-e4b0-4f8f-94a7-ba3d786e203b")
	)
	(wire
		(pts
			(xy 158.75 60.96) (xy 158.75 50.8)
		)
		(stroke
			(width 0)
			(type default)
		)
		(uuid "0180f1f7-a078-427d-a544-001ea5e1e51a")
	)
	(wire
		(pts
			(xy 153.67 109.22) (xy 153.67 113.03)
		)
		(stroke
			(width 0)
			(type default)
		)
		(uuid "35db4534-39ab-484d-a734-598f98cb6c7e")
	)
	(wire
		(pts
			(xy 158.75 68.58) (xy 158.75 73.66)
		)
		(stroke
			(width 0)
			(type default)
		)
		(uuid "4f4d716b-973c-4d04-9278-f0da1dc2f156")
	)
	(wire
		(pts
			(xy 77.47 64.77) (xy 77.47 74.93)
		)
		(stroke
			(width 0)
			(type default)
		)
		(uuid "4fb397c3-61db-4610-b4e3-b21b3eb76304")
	)
	(wire
		(pts
			(xy 153.67 113.03) (xy 138.43 113.03)
		)
		(stroke
			(width 0)
			(type default)
		)
		(uuid "8b5b91c9-b8e0-479a-8bf0-f302a27425d2")
	)
	(wire
		(pts
			(xy 138.43 73.66) (xy 158.75 73.66)
		)
		(stroke
			(width 0)
			(type default)
		)
		(uuid "8bf74fa9-fa75-4349-9e4e-6a756da3fe6a")
	)
	(wire
		(pts
			(xy 138.43 97.79) (xy 153.67 97.79)
		)
		(stroke
			(width 0)
			(type default)
		)
		(uuid "98c3c751-82a9-454c-879e-afbeae41e592")
	)
	(wire
		(pts
			(xy 153.67 97.79) (xy 153.67 101.6)
		)
		(stroke
			(width 0)
			(type default)
		)
		(uuid "bbedeb91-8b17-4dcb-ac94-f0bdc7c16eee")
	)
	(wire
		(pts
			(xy 158.75 50.8) (xy 135.89 50.8)
		)
		(stroke
			(width 0)
			(type default)
		)
		(uuid "c586b1cf-cf8d-4422-96f5-03fb627dc784")
	)
	(wire
		(pts
			(xy 77.47 74.93) (xy 82.55 74.93)
		)
		(stroke
			(width 0)
			(type default)
		)
		(uuid "d1affe09-1dc6-4c2a-82f8-41e4f60ebe04")
	)
	(wire
		(pts
			(xy 82.55 64.77) (xy 87.63 64.77)
		)
		(stroke
			(width 0)
			(type default)
		)
		(uuid "e2e9c0af-6c6c-4e2c-bac3-6cf6a818a661")
	)
	(wire
		(pts
			(xy 135.89 50.8) (xy 135.89 58.42)
		)
		(stroke
			(width 0)
			(type default)
		)
		(uuid "e6fd45b5-0920-488d-9aae-22c1e64937c0")
	)
	(wire
		(pts
			(xy 82.55 64.77) (xy 77.47 64.77)
		)
		(stroke
			(width 0)
			(type default)
		)
		(uuid "e978a1ca-5712-4429-a9ab-a4dcbc37d351")
	)
	(wire
		(pts
			(xy 135.89 73.66) (xy 138.43 73.66)
		)
		(stroke
			(width 0)
			(type default)
		)
		(uuid "f7a76efb-2789-4c08-ab76-ff4fd3fef22d")
	)
	(global_label "GND"
		(shape input)
		(at 135.89 73.66 270)
		(fields_autoplaced yes)
		(effects
			(font
				(size 1.27 1.27)
			)
			(justify right)
		)
		(uuid "19d36b9c-d047-4a5e-9a2e-f1cff9f57379")
		(property "Intersheetrefs" "${INTERSHEET_REFS}"
			(at 135.89 80.5157 90)
			(effects
				(font
					(size 1.27 1.27)
				)
				(justify right)
				(hide yes)
			)
		)
	)
	(global_label "SDA"
		(shape input)
		(at 128.27 107.95 180)
		(fields_autoplaced yes)
		(effects
			(font
				(size 1.27 1.27)
			)
			(justify right)
		)
		(uuid "65a78ba3-5997-47cd-8ca5-6f7a03926eae")
		(property "Intersheetrefs" "${INTERSHEET_REFS}"
			(at 121.7167 107.95 0)
			(effects
				(font
					(size 1.27 1.27)
				)
				(justify right)
				(hide yes)
			)
		)
	)
	(global_label "VDD"
		(shape input)
		(at 146.05 97.79 90)
		(fields_autoplaced yes)
		(effects
			(font
				(size 1.27 1.27)
			)
			(justify left)
		)
		(uuid "8a6bbbf4-7769-4e8f-920d-d662b8b2ee84")
		(property "Intersheetrefs" "${INTERSHEET_REFS}"
			(at 146.05 91.1762 90)
			(effects
				(font
					(size 1.27 1.27)
				)
				(justify left)
				(hide yes)
			)
		)
	)
	(global_label "VDD"
		(shape input)
		(at 135.89 57.15 0)
		(fields_autoplaced yes)
		(effects
			(font
				(size 1.27 1.27)
			)
			(justify left)
		)
		(uuid "9f666ae2-c92a-4630-970d-be175291713f")
		(property "Intersheetrefs" "${INTERSHEET_REFS}"
			(at 142.5038 57.15 0)
			(effects
				(font
					(size 1.27 1.27)
				)
				(justify left)
				(hide yes)
			)
		)
	)
	(global_label "GND"
		(shape input)
		(at 146.05 113.03 270)
		(fields_autoplaced yes)
		(effects
			(font
				(size 1.27 1.27)
			)
			(justify right)
		)
		(uuid "badee9fd-58ab-45db-a273-a0304dea09ba")
		(property "Intersheetrefs" "${INTERSHEET_REFS}"
			(at 146.05 119.8857 90)
			(effects
				(font
					(size 1.27 1.27)
				)
				(justify right)
				(hide yes)
			)
		)
	)
	(global_label "Anode"
		(shape input)
		(at 87.63 74.93 0)
		(fields_autoplaced yes)
		(effects
			(font
				(size 1.27 1.27)
			)
			(justify left)
		)
		(uuid "c6d52bf9-5a80-4b25-98d4-7135600548e6")
		(property "Intersheetrefs" "${INTERSHEET_REFS}"
			(at 96.2394 74.93 0)
			(effects
				(font
					(size 1.27 1.27)
				)
				(justify left)
				(hide yes)
			)
		)
	)
	(global_label "SCL"
		(shape input)
		(at 125.73 66.04 180)
		(fields_autoplaced yes)
		(effects
			(font
				(size 1.27 1.27)
			)
			(justify right)
		)
		(uuid "c9840411-09ae-41ba-8681-a7eeae1dfad8")
		(property "Intersheetrefs" "${INTERSHEET_REFS}"
			(at 119.2372 66.04 0)
			(effects
				(font
					(size 1.27 1.27)
				)
				(justify right)
				(hide yes)
			)
		)
	)
	(global_label "SCL"
		(shape input)
		(at 128.27 102.87 180)
		(fields_autoplaced yes)
		(effects
			(font
				(size 1.27 1.27)
			)
			(justify right)
		)
		(uuid "dea38ba3-0586-4e33-8c7b-550264331228")
		(property "Intersheetrefs" "${INTERSHEET_REFS}"
			(at 121.7772 102.87 0)
			(effects
				(font
					(size 1.27 1.27)
				)
				(justify right)
				(hide yes)
			)
		)
	)
	(global_label "Cathode"
		(shape input)
		(at 87.63 64.77 0)
		(fields_autoplaced yes)
		(effects
			(font
				(size 1.27 1.27)
			)
			(justify left)
		)
		(uuid "e3569811-586f-498f-8960-f03e91490fed")
		(property "Intersheetrefs" "${INTERSHEET_REFS}"
			(at 98.2955 64.77 0)
			(effects
				(font
					(size 1.27 1.27)
				)
				(justify left)
				(hide yes)
			)
		)
	)
	(global_label "SDA"
		(shape input)
		(at 125.73 63.5 180)
		(fields_autoplaced yes)
		(effects
			(font
				(size 1.27 1.27)
			)
			(justify right)
		)
		(uuid "e826dc15-cedb-4431-9bcf-51c78bdd1114")
		(property "Intersheetrefs" "${INTERSHEET_REFS}"
			(at 119.1767 63.5 0)
			(effects
				(font
					(size 1.27 1.27)
				)
				(justify right)
				(hide yes)
			)
		)
	)
	(symbol
		(lib_id "Sensor_Humidity:SHT4x")
		(at 135.89 105.41 0)
		(unit 1)
		(exclude_from_sim no)
		(in_bom yes)
		(on_board yes)
		(dnp no)
		(fields_autoplaced yes)
		(uuid "08824aab-0301-4ca9-85cf-075163cac0aa")
		(property "Reference" "U2"
			(at 142.24 104.1399 0)
			(effects
				(font
					(size 1.27 1.27)
				)
				(justify left)
			)
		)
		(property "Value" "SHT4x"
			(at 142.24 106.6799 0)
			(effects
				(font
					(size 1.27 1.27)
				)
				(justify left)
			)
		)
		(property "Footprint" "SHT4x_circuit:SHT4x"
			(at 139.7 111.76 0)
			(effects
				(font
					(size 1.27 1.27)
				)
				(justify left)
				(hide yes)
			)
		)
		(property "Datasheet" "https://sensirion.com/media/documents/33FD6951/624C4357/Datasheet_SHT4x.pdf"
			(at 139.7 114.3 0)
			(effects
				(font
					(size 1.27 1.27)
				)
				(justify left)
				(hide yes)
			)
		)
		(property "Description" "Digital Humidity and Temperature Sensor, +/-1%RH, +/-0.1degC, I2C, 1.08-3.6V, 16bit, DFN-4"
			(at 135.89 105.41 0)
			(effects
				(font
					(size 1.27 1.27)
				)
				(hide yes)
			)
		)
		(pin "4"
			(uuid "b24a40d9-add9-43ee-ab51-d92191247295")
		)
		(pin "2"
			(uuid "98f624d8-54fd-421e-a79a-a958c0c4e28d")
		)
		(pin "3"
			(uuid "2cec3b01-636b-4035-9f9f-9aff9702e409")
		)
		(pin "1"
			(uuid "d9fd16d4-6154-49f1-8d32-2815e77cf9c2")
		)
		(instances
			(project "LED+PAR"
				(path "/05039c3d-ecf8-4ae5-8469-7457a284e32c"
					(reference "U2")
					(unit 1)
				)
			)
		)
	)
	(symbol
		(lib_id "Sensor_Optical:AS7341DLG")
		(at 135.89 66.04 0)
		(unit 1)
		(exclude_from_sim no)
		(in_bom yes)
		(on_board yes)
		(dnp no)
		(fields_autoplaced yes)
		(uuid "3620ca0e-7a82-4a3c-8b26-6fee5f4c706b")
		(property "Reference" "U1"
			(at 138.0841 55.88 0)
			(effects
				(font
					(size 1.27 1.27)
				)
				(justify left)
			)
		)
		(property "Value" "AS7341DLG"
			(at 138.0841 58.42 0)
			(effects
				(font
					(size 1.27 1.27)
				)
				(justify left)
			)
		)
		(property "Footprint" "Package_LGA:AMS_OLGA-8_2x3.1mm_P0.8mm"
			(at 139.7 72.39 0)
			(effects
				(font
					(size 1.27 1.27)
				)
				(justify left)
				(hide yes)
			)
		)
		(property "Datasheet" "https://ams.com/documents/20143/36005/AS7341_DS000504_3-00.pdf"
			(at 139.7 74.93 0)
			(effects
				(font
					(size 1.27 1.27)
				)
				(justify left)
				(hide yes)
			)
		)
		(property "Description" "11-Channel Multi-Spectral Digital Sensor, OLGA-8"
			(at 135.89 66.04 0)
			(effects
				(font
					(size 1.27 1.27)
				)
				(hide yes)
			)
		)
		(pin "7"
			(uuid "1a4abea7-f987-43c1-9124-cd740539e9ec")
		)
		(pin "3"
			(uuid "4194860f-223a-42b4-b862-5fd3a6afd473")
		)
		(pin "1"
			(uuid "c4531fa8-399c-4966-9d9b-0d1899fdbe4e")
		)
		(pin "8"
			(uuid "af123b4d-f89b-4d68-bae5-acb4b637370a")
		)
		(pin "2"
			(uuid "cae2a668-ec1e-4e3e-a916-df0d7528fb54")
		)
		(pin "6"
			(uuid "f74c384b-bc6f-44bb-9232-9164fbcd63e7")
		)
		(pin "4"
			(uuid "7261ee86-3168-4744-863d-0c9e59525944")
		)
		(pin "5"
			(uuid "82d2a1fa-e1f9-4f71-a135-3068e81c20b9")
		)
		(instances
			(project "LED+PAR"
				(path "/05039c3d-ecf8-4ae5-8469-7457a284e32c"
					(reference "U1")
					(unit 1)
				)
			)
		)
	)
	(symbol
		(lib_id "WL-SMTD_3528_DOME_150141XX63130:WL-SMTD_3528_DOME_150141XX63130")
		(at 85.09 72.39 0)
		(unit 1)
		(exclude_from_sim no)
		(in_bom yes)
		(on_board yes)
		(dnp no)
		(fields_autoplaced yes)
		(uuid "3f2eb27c-0ebc-4e4b-8c98-7c76d2d12896")
		(property "Reference" "D1"
			(at 92.71 68.0202 0)
			(effects
				(font
					(size 1.27 1.27)
				)
				(justify left)
			)
		)
		(property "Value" "WL-SMTD_3528_DOME_150141XX63130"
			(at 92.71 70.5602 0)
			(effects
				(font
					(size 1.27 1.27)
				)
				(justify left)
			)
		)
		(property "Footprint" "WL-SMTD_3528_DOME_150141XX63130:WL-SMTD_3528_DOME_150141XX631X0"
			(at 85.09 72.39 0)
			(effects
				(font
					(size 1.27 1.27)
				)
				(justify bottom)
				(hide yes)
			)
		)
		(property "Datasheet" ""
			(at 85.09 72.39 0)
			(effects
				(font
					(size 1.27 1.27)
				)
				(hide yes)
			)
		)
		(property "Description" ""
			(at 85.09 72.39 0)
			(effects
				(font
					(size 1.27 1.27)
				)
				(hide yes)
			)
		)
		(property "DigiKey_Part_Number" "732-150141BS63130TR-ND"
			(at 85.09 72.39 0)
			(effects
				(font
					(size 1.27 1.27)
				)
				(justify bottom)
				(hide yes)
			)
		)
		(property "MF" "Wurth Elektronik"
			(at 85.09 72.39 0)
			(effects
				(font
					(size 1.27 1.27)
				)
				(justify bottom)
				(hide yes)
			)
		)
		(property "Purchase-URL" "https://www.snapeda.com/api/url_track_click_mouser/?unipart_id=13781248&manufacturer=Wurth Elektronik&part_name=150141BS63130&search_term=150141bs63130"
			(at 85.09 72.39 0)
			(effects
				(font
					(size 1.27 1.27)
				)
				(justify bottom)
				(hide yes)
			)
		)
		(property "Package" "None"
			(at 85.09 72.39 0)
			(effects
				(font
					(size 1.27 1.27)
				)
				(justify bottom)
				(hide yes)
			)
		)
		(property "SnapEDA_Link" "https://www.snapeda.com/parts/150141BS63130/Wurth+Elektronik/view-part/?ref=snap"
			(at 85.09 72.39 0)
			(effects
				(font
					(size 1.27 1.27)
				)
				(justify bottom)
				(hide yes)
			)
		)
		(property "MP" "150141BS63130"
			(at 85.09 72.39 0)
			(effects
				(font
					(size 1.27 1.27)
				)
				(justify bottom)
				(hide yes)
			)
		)
		(property "Description_1" "\nStandard LEDs - SMD WL-SMTD Blue LED 3.2V 50mA 470nm\n"
			(at 85.09 72.39 0)
			(effects
				(font
					(size 1.27 1.27)
				)
				(justify bottom)
				(hide yes)
			)
		)
		(property "Check_prices" "https://www.snapeda.com/parts/150141BS63130/Wurth+Elektronik/view-part/?ref=eda"
			(at 85.09 72.39 0)
			(effects
				(font
					(size 1.27 1.27)
				)
				(justify bottom)
				(hide yes)
			)
		)
		(pin "3"
			(uuid "7d8202d3-6b90-4230-ad0c-77116812e1d9")
		)
		(pin "4"
			(uuid "ea8b3de4-b569-4d71-988f-d8495f757f28")
		)
		(pin "2"
			(uuid "e412017b-2c67-442e-871d-c9aade8618db")
		)
		(pin "1"
			(uuid "7cff1707-6fc6-45df-9a90-6824d11709b0")
		)
		(instances
			(project "LED+PAR"
				(path "/05039c3d-ecf8-4ae5-8469-7457a284e32c"
					(reference "D1")
					(unit 1)
				)
			)
		)
	)
	(symbol
		(lib_id "Device:C")
		(at 158.75 64.77 0)
		(unit 1)
		(exclude_from_sim no)
		(in_bom yes)
		(on_board yes)
		(dnp no)
		(fields_autoplaced yes)
		(uuid "b2f99455-711f-4bc0-9548-025a52c1ad2b")
		(property "Reference" "C1"
			(at 162.56 63.4999 0)
			(effects
				(font
					(size 1.27 1.27)
				)
				(justify left)
			)
		)
		(property "Value" "100nF"
			(at 162.56 66.0399 0)
			(effects
				(font
					(size 1.27 1.27)
				)
				(justify left)
			)
		)
		(property "Footprint" "Capacitor_SMD:C_0603_1608Metric"
			(at 159.7152 68.58 0)
			(effects
				(font
					(size 1.27 1.27)
				)
				(hide yes)
			)
		)
		(property "Datasheet" "~"
			(at 158.75 64.77 0)
			(effects
				(font
					(size 1.27 1.27)
				)
				(hide yes)
			)
		)
		(property "Description" "Unpolarized capacitor"
			(at 158.75 64.77 0)
			(effects
				(font
					(size 1.27 1.27)
				)
				(hide yes)
			)
		)
		(pin "1"
			(uuid "d3f7e7af-d1da-4b37-ab3c-79e8b91b05e4")
		)
		(pin "2"
			(uuid "9c482e2e-aef2-4bb7-b206-69962a376e83")
		)
		(instances
			(project "LED+PAR"
				(path "/05039c3d-ecf8-4ae5-8469-7457a284e32c"
					(reference "C1")
					(unit 1)
				)
			)
		)
	)
	(symbol
		(lib_id "Device:C")
		(at 153.67 105.41 0)
		(unit 1)
		(exclude_from_sim no)
		(in_bom yes)
		(on_board yes)
		(dnp no)
		(fields_autoplaced yes)
		(uuid "c8a59089-6e75-4c1c-94cb-43113a0c6939")
		(property "Reference" "C2"
			(at 157.48 104.1399 0)
			(effects
				(font
					(size 1.27 1.27)
				)
				(justify left)
			)
		)
		(property "Value" "100nF"
			(at 157.48 106.6799 0)
			(effects
				(font
					(size 1.27 1.27)
				)
				(justify left)
			)
		)
		(property "Footprint" "Capacitor_SMD:C_0603_1608Metric"
			(at 154.6352 109.22 0)
			(effects
				(font
					(size 1.27 1.27)
				)
				(hide yes)
			)
		)
		(property "Datasheet" "~"
			(at 153.67 105.41 0)
			(effects
				(font
					(size 1.27 1.27)
				)
				(hide yes)
			)
		)
		(property "Description" "Unpolarized capacitor"
			(at 153.67 105.41 0)
			(effects
				(font
					(size 1.27 1.27)
				)
				(hide yes)
			)
		)
		(pin "1"
			(uuid "4538d569-4eed-45da-a41c-d4e646b54ebc")
		)
		(pin "2"
			(uuid "ab73b71e-0e41-4abf-a483-917248d6cea1")
		)
		(instances
			(project "LED+PAR"
				(path "/05039c3d-ecf8-4ae5-8469-7457a284e32c"
					(reference "C2")
					(unit 1)
				)
			)
		)
	)
	(sheet_instances
		(path "/"
			(page "1")
		)
	)
)
